# Supplementary material for: Synthesis, crystal structure and thermal properties of poly[[μ-1,2-bis­(pyridin-4-yl)ethene-κ2 N:N′-μ-bromido-copper(I)] 1,2-bis­(pyridin-4-yl)ethene 0.25-solvate]
Source: Acta Crystallogr E Crystallogr Commun. 2023 Oct 19;79(Pt 11):1028–32. doi: 10.1107/S205698902300885X (PMC10626962; doi:10.1107/S205698902300885X)
Supplement: Supplementary file 1 [file e-79-01028-sup1.cif]

##############################################################################
#                                                                            #
# This CIF contains the data in a paper accepted for publication in          #
# Acta Crystallographica Section E. It conforms to the requirements of       #
# Notes for Authors for Acta Crystallographica Section E, and has been       #
# peer reviewed under the auspices of the IUCr Commission on Journals.       #
#                                                                            #
# Full details of the Crystallographic Information File format               #
# are given in the paper "The Crystallographic Information File (CIF):       #
# a New Standard Archive File for Crystallography" by S. R. Hall, F. H.      #
# Allen and I. D. Brown [Acta Cryst. (1991), A47, 655-685].                  #
#                                                                            #
# The current version of the core CIF dictionary is obtainable from          #
# ftp://ftp.iucr.org/pub/cif_core.dic.                                       #
#                                                                            #
# Software is freely available for graphical display of the structure(s)     #
# in this CIF. For information consult the CIF software page                 #
# http://www.iucr.org/resources/cif/software.                                #
#                                                                            #
# This file may be used for bona fide research purposes within the           #
# scientific community so long as proper attribution is given to the journal # 
# article from which it was obtained.                                        #
#                                                                            #
##############################################################################
data_I
_audit_creation_method
;
Olex2 1.3-ac4
(compiled 2020.11.27 svn.r5f609507 for Rigaku Oxford Diffraction, GUI svn.r6214)
;
_journal_date_recd_electronic     2023-09-29
_journal_date_accepted     2023-10-09
_journal_name_full     'Acta Crystallographica, Section E'
_journal_year     2023
_journal_volume     79
_journal_issue     11
_journal_page_first     0
_journal_page_last     0
_journal_paper_category     GM
_journal_paper_doi     10.1107/S205698902300885X
_journal_coeditor_code     HB8078
_publ_contact_author_name     'Christian N\"ather'
_publ_contact_author_address
;
Institut f\"ur Anorganische Chemie
Universit\"at Kiel
Max-Eyth.-Str. 2
24118 Kiel
Germany
;
_publ_contact_author_email     'cnaether@ac.uni-kiel.de'
_publ_contact_author_fax     ?
_publ_contact_author_phone     ?
_publ_section_title
;\
Synthesis, crystal structure and thermal properties of
poly[[\m-1,2-bis(pyridin-4-yl)ethene-\k^2^<i>N</i>:<i>N</i>'-\
\m-bromido-copper(I)] 1,2-bis(pyridin-4-yl)ethene 0.25-solvate]
;
_publ_section_title_footnote     .
loop_
    _publ_author_name
    _publ_author_footnote
    _publ_author_address
    'N\"ather, Christian' .
;
Institut f\"ur Anorganische Chemie
Universit\"at Kiel
Max-Eyth.-Str. 2
24118 Kiel
Germany
;
    'M\"uller-Meinhard, Asmus' .
;
Institut f\"ur Anorganische Chemie
Universit\"at Kiel
Max-Eyth.-Str. 2
24118 Kiel
Germany
;
    'Jess, Inke' .
;
Institut f\"ur Anorganische Chemie
Universit\"at Kiel
Max-Eyth.-Str. 2
24118 Kiel
Germany
;
_publ_section_synopsis
;
In the crystal structure of the title compound, the copper(I) cations are
tetrahededrally coordinated and linked by pairs of bromide anions into
dinuclear units that are further connected into layers by the
1,2-bis(pyridin-4-yl)ethene (4-bpe) coligands. The layers are stacked so that
cavities are formed in which disordered 4-bpe molecules are embedded.
;
_chemical_name_systematic
;\
Poly[[\m-1,2-bis(pyridin-4-yl)ethene-\k^2^<i>N</i>:<i>N</i>'-\
\m-bromido-copper(I)] 1,2-bis(pyridin-4-yl)ethene 0.25-solvate]
;
_chemical_name_common     ?
_chemical_formula_moiety     'C12 H10 Br Cu N2, 0.25(C12 H10 N2)'
_chemical_formula_sum     'C15 H12.5 Br Cu N2.50'
_chemical_formula_iupac     '[Cu Br (C12 H10 N2)], 0.25C12 H10 N2'
_chemical_formula_weight     370.72
_chemical_melting_point     ?
_space_group_crystal_system     triclinic
_space_group_name_H-M_alt     'P -1'
_space_group_name_Hall     '-P 1'
loop_
    _space_group_symop_operation_xyz
    'x, y, z'
    '-x, -y, -z'
_cell_length_a     7.7421(2)
_cell_length_b     10.1612(2)
_cell_length_c     10.1749(3)
_cell_angle_alpha     72.143(2)
_cell_angle_beta     73.252(3)
_cell_angle_gamma     68.004(2)
_cell_volume     692.68(4)
_cell_formula_units_Z     2
_cell_measurement_reflns_used     12191
_cell_measurement_theta_min     4.6700
_cell_measurement_theta_max     77.9110
_cell_measurement_temperature     100.1(3)
_exptl_crystal_description     block
_exptl_crystal_colour     red
_exptl_crystal_size_max     0.16
_exptl_crystal_size_mid     0.10
_exptl_crystal_size_min     0.08
_exptl_crystal_density_diffrn     1.780
_exptl_crystal_density_meas     ?
_exptl_crystal_density_method     ?
_exptl_crystal_F_000     368
_exptl_absorpt_coefficient_mu     5.503
_exptl_absorpt_correction_type     multi-scan
_exptl_absorpt_process_details
;
(CrysalisPro; Rigaku OD, 2023)
;
_exptl_absorpt_correction_T_min     0.68550
_exptl_absorpt_correction_T_max     1.00000
_diffrn_ambient_temperature     100.1(3)
_diffrn_source     'micro-focus sealed X-ray tube'
_diffrn_radiation_type     'Cu K\a'
_diffrn_radiation_wavelength     1.54184
_diffrn_radiation_monochromator     mirror
_diffrn_measurement_device_type     'XtaLAB Synergy, Dualflex, HyPix'
_diffrn_measurement_device     'four-circle diffractometer'
_diffrn_measurement_method     '\w scans'
_diffrn_detector     'Hybrid Pixel Array Detector'
_diffrn_detector_area_resol_mean     10.0000
_diffrn_reflns_number     15373
_diffrn_reflns_av_R_equivalents     0.0233
_diffrn_reflns_av_unetI/netI     0.0119
_diffrn_reflns_theta_min     4.657
_diffrn_reflns_theta_max     80.060
_diffrn_reflns_theta_full     67.684
_diffrn_measured_fraction_theta_max     0.967
_diffrn_measured_fraction_theta_full     0.992
_diffrn_reflns_limit_h_min     -9
_diffrn_reflns_limit_h_max     9
_diffrn_reflns_limit_k_min     -12
_diffrn_reflns_limit_k_max     12
_diffrn_reflns_limit_l_min     -12
_diffrn_reflns_limit_l_max     10
_diffrn_radiation_probe     x-ray
_refine_special_details     ?
_reflns_number_total     2913
_reflns_number_gt     2872
_reflns_threshold_expression     'I > 2\s(I)'
_refine_ls_structure_factor_coef     Fsqd
_refine_ls_matrix_type     full
_refine_ls_R_factor_all     0.0296
_refine_ls_R_factor_gt     0.0293
_refine_ls_wR_factor_gt     0.0753
_refine_ls_wR_factor_ref     0.0755
_refine_ls_goodness_of_fit_ref     1.085
_refine_ls_restrained_S_all     1.085
_refine_ls_number_reflns     2913
_refine_ls_number_parameters     217
_refine_ls_number_restraints     16
_refine_ls_hydrogen_treatment     constr
_refine_ls_weighting_scheme     calc
_refine_ls_weighting_details
              'w=1/[\s^2^(Fo^2^)+(0.0325P)^2^+1.2491P] where P=(Fo^2^+2Fc^2^)/3'
_atom_sites_solution_hydrogens     geom
_atom_sites_solution_primary     dual
_atom_sites_solution_secondary     ?
_refine_ls_shift/su_max     0.001
_refine_ls_shift/su_mean     0.000
_refine_diff_density_max     0.601
_refine_diff_density_min     -0.619
_refine_ls_extinction_method     none
_refine_ls_extinction_coef     .
loop_
    _atom_type_symbol
    _atom_type_description
    _atom_type_scat_dispersion_real
    _atom_type_scat_dispersion_imag
    _atom_type_scat_source
    'C' 'C' 0.0181 0.0091
                         'International Tables Vol C Tables 4.2.6.8 and 6.1.1.4'
    'H' 'H' 0.0000 0.0000
                         'International Tables Vol C Tables 4.2.6.8 and 6.1.1.4'
    'Br' 'Br' -0.6763 1.2805
                         'International Tables Vol C Tables 4.2.6.8 and 6.1.1.4'
    'Cu' 'Cu' -1.9646 0.5888
                         'International Tables Vol C Tables 4.2.6.8 and 6.1.1.4'
    'N' 'N' 0.0311 0.0180
                         'International Tables Vol C Tables 4.2.6.8 and 6.1.1.4'
_computing_data_collection
;
CrysAlisPro 1.171.42.90a (Rigaku OD, 2023)
;
_computing_cell_refinement
;
CrysAlisPro 1.171.42.90a (Rigaku OD, 2023)
;
_computing_data_reduction
;
CrysAlisPro 1.171.42.90a (Rigaku OD, 2023)
;
_computing_structure_solution
;
<i>SHELXT2014/5</i> (Sheldrick, 2015a)
;
_computing_structure_refinement
;
<i>SHELXL2016/6</i> (Sheldrick, 2015b)
;
_computing_molecular_graphics
;
DIAMOND (Brandenburg & Putz, 1999)
;
_computing_publication_material
;
Publcif (Westrip, 2010)
;
loop_
    _atom_site_type_symbol
    _atom_site_label
    _atom_site_fract_x
    _atom_site_fract_y
    _atom_site_fract_z
    _atom_site_U_iso_or_equiv
    _atom_site_adp_type
    _atom_site_calc_flag
    _atom_site_occupancy
    _atom_site_disorder_assembly
    _atom_site_disorder_group
    Cu Cu1 0.10927(5) 0.86193(5) 0.40925(4) 0.03213(12) Uani d 1 . .
    Br Br1 -0.08547(4) 0.86001(3) 0.65801(3) 0.02641(9) Uani d 1 . .
    N N1 -0.0555(3) 0.8695(3) 0.2873(2) 0.0281(5) Uani d 1 . .
    C C1 0.0113(5) 0.8330(6) 0.1631(4) 0.0727(16) Uani d 1 . .
    H H1 0.143170 0.783182 0.139491 0.087 Uiso calc 1 . .
    C C2 -0.1003(5) 0.8634(7) 0.0665(4) 0.0795(17) Uani d 1 . .
    H H2 -0.044548 0.834750 -0.020707 0.095 Uiso calc 1 . .
    C C3 -0.2928(4) 0.9353(3) 0.0968(3) 0.0311(6) Uani d 1 . .
    C C4 -0.3642(4) 0.9700(3) 0.2276(3) 0.0253(5) Uani d 1 . .
    H H4 -0.496090 1.017358 0.255058 0.030 Uiso calc 1 . .
    C C5 -0.2425(4) 0.9356(3) 0.3180(3) 0.0244(5) Uani d 1 . .
    H H5 -0.294996 0.960275 0.407184 0.029 Uiso calc 1 . .
    C C6 -0.4080(4) 0.9702(3) -0.0088(3) 0.0329(6) Uani d 1 . .
    H H6 -0.342795 0.947368 -0.097537 0.039 Uiso calc 1 . .
    N N11 0.3736(3) 0.7409(2) 0.4259(2) 0.0234(4) Uani d 1 . .
    C C11 0.4923(4) 0.6648(3) 0.3305(3) 0.0269(5) Uani d 1 . .
    H H11 0.445587 0.666766 0.252948 0.032 Uiso calc 1 . .
    C C12 0.6785(4) 0.5838(3) 0.3389(3) 0.0284(5) Uani d 1 . .
    H H12 0.755308 0.529594 0.269785 0.034 Uiso calc 1 . .
    C C13 0.7539(3) 0.5816(3) 0.4487(3) 0.0242(5) Uani d 1 . .
    C C14 0.6307(4) 0.6606(3) 0.5484(3) 0.0261(5) Uani d 1 . .
    H H14 0.674801 0.662599 0.625570 0.031 Uiso calc 1 . .
    C C15 0.4447(3) 0.7359(3) 0.5344(3) 0.0258(5) Uani d 1 . .
    H H15 0.362545 0.786845 0.604744 0.031 Uiso calc 1 . .
    C C16 0.9534(4) 0.4976(3) 0.4555(3) 0.0266(5) Uani d 1 . .
    H H16 1.020879 0.435330 0.391822 0.032 Uiso calc 1 . .
    N N21 0.3823(9) 0.5175(8) -0.0098(6) 0.0499(14) Uani d 0.5 A .
    C C21 0.493(2) 0.4013(17) 0.062(3) 0.051(4) Uani d 0.5 . .
    H H21 0.443905 0.323171 0.111592 0.061 Uiso calc 0.5 . .
    C C22 0.6762(13) 0.3836(8) 0.0708(7) 0.0514(19) Uani d 0.5 A .
    H H22 0.748525 0.295564 0.123189 0.062 Uiso calc 0.5 . .
    C C23 0.7524(10) 0.4965(8) 0.0020(7) 0.0494(17) Uani d 0.5 . .
    C C24 0.6363(12) 0.6207(7) -0.0705(7) 0.0495(18) Uani d 0.5 A .
    H H24 0.680607 0.701567 -0.119425 0.059 Uiso calc 0.5 . .
    C C25 0.455(2) 0.6270(18) -0.071(3) 0.044(3) Uani d 0.5 . .
    H H25 0.377125 0.715220 -0.119266 0.052 Uiso calc 0.5 A .
    C C26 0.9471(15) 0.4575(12) 0.0265(10) 0.0280(18) Uani d 0.3 A 1
    H H26 0.997754 0.365000 0.084446 0.034 Uiso calc 0.3 A 1
    C C26' 0.930(3) 0.546(2) -0.0285(15) 0.038(4) Uani d 0.2 A 2
    H H26' 0.934250 0.638394 -0.085763 0.045 Uiso calc 0.2 A 2
loop_
    _atom_site_aniso_label
    _atom_site_aniso_U_11
    _atom_site_aniso_U_22
    _atom_site_aniso_U_33
    _atom_site_aniso_U_12
    _atom_site_aniso_U_13
    _atom_site_aniso_U_23
    Cu1 0.0218(2) 0.0507(3) 0.0213(2) -0.00529(17) -0.00852(15) -0.00798(17)
    Br1 0.02694(14) 0.02953(15) 0.01730(14) -0.00214(10) -0.00306(10)
                                                                    -0.00738(10)
    N1 0.0224(10) 0.0430(13) 0.0183(11) -0.0073(9) -0.0066(8) -0.0076(9)
    C1 0.0211(14) 0.156(5) 0.0325(19) 0.005(2) -0.0076(13) -0.049(2)
    C2 0.0277(16) 0.170(5) 0.0333(19) 0.006(2) -0.0089(14) -0.055(3)
    C3 0.0258(13) 0.0462(16) 0.0215(13) -0.0083(11) -0.0067(10) -0.0096(11)
    C4 0.0238(12) 0.0261(12) 0.0248(13) -0.0044(9) -0.0073(9) -0.0062(10)
    C5 0.0269(12) 0.0240(11) 0.0227(12) -0.0050(9) -0.0071(9) -0.0075(9)
    C6 0.0273(13) 0.0525(17) 0.0200(13) -0.0077(11) -0.0053(10) -0.0153(12)
    N11 0.0221(10) 0.0265(10) 0.0212(10) -0.0063(8) -0.0053(8) -0.0057(8)
    C11 0.0295(13) 0.0280(12) 0.0238(13) -0.0040(10) -0.0093(10) -0.0090(10)
    C12 0.0298(13) 0.0290(13) 0.0244(13) -0.0044(10) -0.0035(10) -0.0110(10)
    C13 0.0233(12) 0.0207(11) 0.0269(13) -0.0048(9) -0.0047(9) -0.0056(9)
    C14 0.0241(12) 0.0304(12) 0.0257(13) -0.0061(10) -0.0079(10) -0.0092(10)
    C15 0.0223(11) 0.0308(13) 0.0243(13) -0.0049(10) -0.0041(9) -0.0109(10)
    C16 0.0245(12) 0.0240(12) 0.0295(14) -0.0038(9) -0.0031(10) -0.0102(10)
    N21 0.048(3) 0.067(5) 0.037(3) -0.017(3) -0.002(3) -0.020(3)
    C21 0.068(10) 0.035(7) 0.035(8) -0.011(8) 0.011(7) -0.014(6)
    C22 0.065(5) 0.049(4) 0.024(3) 0.006(4) -0.009(3) -0.015(3)
    C23 0.046(4) 0.073(5) 0.035(4) -0.012(3) 0.005(3) -0.039(4)
    C24 0.071(5) 0.046(4) 0.031(3) -0.032(4) 0.016(3) -0.016(3)
    C25 0.054(8) 0.032(6) 0.025(4) 0.000(6) -0.003(6) -0.001(5)
    C26 0.036(6) 0.026(6) 0.014(4) -0.003(4) -0.003(4) -0.003(4)
    C26' 0.061(13) 0.030(9) 0.008(6) -0.009(8) -0.006(7) 0.007(6)
_geom_special_details
;
 All esds (except the esd in the dihedral angle between two l.s. planes)
 are estimated using the full covariance matrix.  The cell esds are taken
 into account individually in the estimation of esds in distances, angles
 and torsion angles; correlations between esds in cell parameters are only
 used when they are defined by crystal symmetry.  An approximate (isotropic)
 treatment of cell esds is used for estimating esds involving l.s. planes.
;
loop_
    _geom_bond_atom_site_label_1
    _geom_bond_atom_site_label_2
    _geom_bond_site_symmetry_2
    _geom_bond_distance
    _geom_bond_publ_flag
    Cu1 Br1 . 2.5441(5) y
    Cu1 Br1 2_576 2.6424(5) y
    Cu1 N1 . 1.988(2) y
    Cu1 N11 . 1.979(2) y
    N1 C1 . 1.330(4) ?
    N1 C5 . 1.336(3) ?
    C1 H1 . 0.9500 ?
    C1 C2 . 1.382(4) ?
    C2 H2 . 0.9500 ?
    C2 C3 . 1.381(4) ?
    C3 C4 . 1.385(4) ?
    C3 C6 . 1.468(4) ?
    C4 H4 . 0.9500 ?
    C4 C5 . 1.382(3) ?
    C5 H5 . 0.9500 ?
    C6 C6 2_475 1.305(5) ?
    C6 H6 . 0.9500 ?
    N11 C11 . 1.341(3) ?
    N11 C15 . 1.349(3) ?
    C11 H11 . 0.9500 ?
    C11 C12 . 1.379(4) ?
    C12 H12 . 0.9500 ?
    C12 C13 . 1.393(4) ?
    C13 C14 . 1.397(3) ?
    C13 C16 . 1.469(3) ?
    C14 H14 . 0.9500 ?
    C14 C15 . 1.381(3) ?
    C15 H15 . 0.9500 ?
    C16 C16 2_766 1.331(5) ?
    C16 H16 . 0.9500 ?
    N21 N21 2_665 1.781(13) ?
    N21 C21 . 1.319(13) ?
    N21 C21 2_665 1.386(18) ?
    N21 C22 2_665 1.019(9) ?
    N21 C23 2_665 1.081(9) ?
    N21 C24 2_665 1.428(10) ?
    N21 C25 2_665 1.701(16) ?
    N21 C25 . 1.337(15) ?
    C21 H21 . 0.9500 ?
    C21 C22 . 1.385(13) ?
    C22 H22 . 0.9500 ?
    C22 C23 . 1.389(11) ?
    C23 C24 . 1.381(10) ?
    C23 C26 . 1.484(12) ?
    C23 C26' . 1.55(2) ?
    C24 H24 . 0.9500 ?
    C24 C25 . 1.382(14) ?
    C25 H25 . 0.9500 ?
    C26 C26 2_765 1.30(2) ?
    C26 H26 . 0.9500 ?
    C26' C26' 2_765 1.29(3) ?
    C26' H26' . 0.9500 ?
loop_
    _geom_angle_atom_site_label_1
    _geom_angle_atom_site_label_2
    _geom_angle_atom_site_label_3
    _geom_angle_site_symmetry_1
    _geom_angle_site_symmetry_3
    _geom_angle
    _geom_angle_publ_flag
    Br1 Cu1 Br1 . 2_576 96.351(16) y
    N1 Cu1 Br1 . 2_576 99.06(7) y
    N1 Cu1 Br1 . . 108.16(6) y
    N11 Cu1 Br1 . 2_576 109.28(6) y
    N11 Cu1 Br1 . . 107.21(6) y
    N11 Cu1 N1 . . 131.18(9) y
    Cu1 Br1 Cu1 . 2_576 83.649(16) y
    C1 N1 Cu1 . . 123.56(19) ?
    C1 N1 C5 . . 116.2(2) ?
    C5 N1 Cu1 . . 119.41(17) ?
    N1 C1 H1 . . 118.1 ?
    N1 C1 C2 . . 123.7(3) ?
    C2 C1 H1 . . 118.1 ?
    C1 C2 H2 . . 120.0 ?
    C3 C2 C1 . . 120.0(3) ?
    C3 C2 H2 . . 120.0 ?
    C2 C3 C4 . . 116.5(2) ?
    C2 C3 C6 . . 119.2(3) ?
    C4 C3 C6 . . 124.3(2) ?
    C3 C4 H4 . . 120.2 ?
    C5 C4 C3 . . 119.7(2) ?
    C5 C4 H4 . . 120.2 ?
    N1 C5 C4 . . 123.8(2) ?
    N1 C5 H5 . . 118.1 ?
    C4 C5 H5 . . 118.1 ?
    C3 C6 H6 . . 117.2 ?
    C6 C6 C3 2_475 . 125.7(3) ?
    C6 C6 H6 2_475 . 117.2 ?
    C11 N11 Cu1 . . 123.12(17) ?
    C11 N11 C15 . . 116.7(2) ?
    C15 N11 Cu1 . . 120.17(17) ?
    N11 C11 H11 . . 118.2 ?
    N11 C11 C12 . . 123.5(2) ?
    C12 C11 H11 . . 118.2 ?
    C11 C12 H12 . . 120.0 ?
    C11 C12 C13 . . 120.0(2) ?
    C13 C12 H12 . . 120.0 ?
    C12 C13 C14 . . 116.7(2) ?
    C12 C13 C16 . . 119.7(2) ?
    C14 C13 C16 . . 123.6(2) ?
    C13 C14 H14 . . 120.1 ?
    C15 C14 C13 . . 119.8(2) ?
    C15 C14 H14 . . 120.1 ?
    N11 C15 C14 . . 123.3(2) ?
    N11 C15 H15 . . 118.3 ?
    C14 C15 H15 . . 118.3 ?
    C13 C16 H16 . . 117.6 ?
    C16 C16 C13 2_766 . 124.8(3) ?
    C16 C16 H16 2_766 . 117.6 ?
    C21 N21 N21 . 2_665 50.5(8) ?
    C21 N21 N21 2_665 2_665 47.2(6) ?
    C21 N21 C21 . 2_665 97.7(9) ?
    C21 N21 C24 2_665 2_665 143.8(8) ?
    C21 N21 C24 . 2_665 46.2(8) ?
    C21 N21 C25 . . 114.7(10) ?
    C21 N21 C25 2_665 2_665 92.3(8) ?
    C21 N21 C25 . 2_665 5.9(13) ?
    C22 N21 N21 2_665 2_665 115.6(9) ?
    C22 N21 C21 2_665 . 166.0(9) ?
    C22 N21 C21 2_665 2_665 68.3(8) ?
    C22 N21 C23 2_665 2_665 82.7(8) ?
    C22 N21 C24 2_665 2_665 147.8(9) ?
    C22 N21 C25 2_665 2_665 160.5(10) ?
    C22 N21 C25 2_665 . 51.4(8) ?
    C23 N21 N21 2_665 2_665 161.7(9) ?
    C23 N21 C21 2_665 . 111.2(9) ?
    C23 N21 C21 2_665 2_665 151.1(10) ?
    C23 N21 C24 2_665 2_665 65.1(6) ?
    C23 N21 C25 2_665 2_665 116.6(9) ?
    C23 N21 C25 2_665 . 134.0(10) ?
    C24 N21 N21 2_665 2_665 96.6(6) ?
    C24 N21 C25 2_665 2_665 51.5(6) ?
    C25 N21 N21 . 2_665 64.3(7) ?
    C25 N21 N21 2_665 2_665 45.1(6) ?
    C25 N21 C21 . 2_665 17.3(9) ?
    C25 N21 C24 . 2_665 160.9(9) ?
    C25 N21 C25 . 2_665 109.4(8) ?
    N21 C21 H21 . . 117.3 ?
    N21 C21 C22 . . 125.5(12) ?
    C22 C21 H21 . . 117.3 ?
    C21 C22 H22 . . 120.5 ?
    C21 C22 C23 . . 119.1(10) ?
    C23 C22 H22 . . 120.5 ?
    N21 C23 C21 2_665 2_665 38.3(6) ?
    N21 C23 C22 2_665 . 46.7(6) ?
    N21 C23 C24 2_665 . 69.7(7) ?
    N21 C23 C26 2_665 . 157.5(9) ?
    N21 C23 C26' 2_665 . 168.7(10) ?
    C22 C23 C21 . 2_665 85.0(6) ?
    C22 C23 C26 . . 110.8(8) ?
    C22 C23 C26' . . 144.6(9) ?
    C24 C23 C21 . 2_665 31.5(6) ?
    C24 C23 C22 . . 116.4(7) ?
    C24 C23 C26 . . 132.8(8) ?
    C24 C23 C26' . . 99.0(9) ?
    C26 C23 C21 . 2_665 164.2(8) ?
    C23 C24 H21 . 2_665 164.4(16) ?
    C23 C24 H24 . . 120.1 ?
    C23 C24 C25 . . 119.7(8) ?
    H24 C24 H21 . 2_665 74.4 ?
    C25 C24 H21 . 2_665 46.1(18) ?
    C25 C24 H24 . . 120.1 ?
    N21 C25 H21 . 2_665 158(2) ?
    N21 C25 C24 . . 124.6(12) ?
    N21 C25 H25 . . 117.7 ?
    C24 C25 H21 . 2_665 34.3(10) ?
    C24 C25 H25 . . 117.7 ?
    H25 C25 H21 . 2_665 83.9 ?
    C23 C26 H26 . . 118.0 ?
    C26 C26 C23 2_765 . 124.0(14) ?
    C26 C26 H26 2_765 . 118.0 ?
    C23 C26' H26' . . 121.9 ?
    C26' C26' C23 2_765 . 116(2) ?
    C26' C26' H26' 2_765 . 121.9 ?
loop_
    _geom_hbond_atom_site_label_D
    _geom_hbond_atom_site_label_H
    _geom_hbond_atom_site_label_A
    _geom_hbond_site_symmetry_A
    _geom_hbond_distance_DH
    _geom_hbond_distance_HA
    _geom_hbond_distance_DA
    _geom_hbond_angle_DHA
    C4 H4 Br1 2_476 0.95 2.97 3.919(3) 174.7
    C5 H5 Br1 . 0.95 3.12 3.759(2) 126.1
    C24 H24 Br1 1_654 0.95 2.93 3.816(7) 155.7
    C26 H26 Br1 2_666 0.95 2.96 3.861(12) 159.3
    C26' H26' Br1 1_654 0.95 2.87 3.751(17) 153.9
_shelx_space_group_comment
;
The symmetry employed for this shelxl refinement is uniquely defined
by the following loop, which should always be used as a source of
symmetry information in preference to the above space-group names.
They are only intended as comments.
;
_shelx_estimated_absorpt_T_min     ?
_shelx_estimated_absorpt_T_max     ?
_shelx_hkl_file
;
   0   0  -1 153497. 1536.13   7
   0   0  -2 52979.2 611.818   5
   0   0  -2 54251.2 622.923   9
   0   0  -3 201436. 2155.85   8
   0   0  -3 203007. 2111.51   5
   0   0  -3 204537. 2128.56   9
   0   0  -4 60282.9 797.842   5
   0   0  -4 60475.6 841.352   8
   0   0   4 58642.8 699.829  54
   0   0  -5 3517.53 182.653   8
   0   0  -5 3505.32 163.777   5
   0   0  -6 1660.98 147.145   8
   0   0  -6 1376.49 120.863   5
   0   0  -7 571.872 110.555   8
   0   0  -8 11845.6 237.068  48
   0   0  -8 12748.1 254.199  20
   0   0  -8 12628.6 254.779  21
   0   0  -8 12503.5 259.147  19
   0   0  -8 12402.5 252.660  18
   0   0  -8 12311.0 243.789  15
   0   0  -8 12892.7 246.050  36
   0   0  -8 11971.7 241.306  34
   0   0  -8 12408.5 246.357  30
   0   0  -8 12536.6 248.527  45
   0   0  -8 13439.2 268.609  40
   0   0  -8 12399.8 253.834  43
   0   0  -8 12654.4 251.793  42
   0   0  -9 24436.8 375.286  48
   0   0  -9 24149.2 389.082  21
   0   0  -9 24863.7 392.501  20
   0   0  -9 25249.4 385.597  15
   0   0  -9 24219.0 382.111  30
   0   0  -9 23457.4 379.353  34
   0   0  -9 25117.3 380.067  36
   0   0  -9 25287.6 397.553  43
   0   0  -9 26248.0 397.020  42
   0   0 -10 5026.87 131.645  36
   0   0 -10 4989.22 135.772  42
   0   1  -9 31014.2 451.137  48
   0   1  -9 30175.8 451.707  20
   0   1  -9 31079.7 454.882  15
   0   1  -9 30383.2 420.195  36
   0   1  -9 31919.8 470.840  41
   0   1  -9 30662.0 433.818  42
   0   1  -9 31551.1 457.902  45
   0   1  -9 29734.8 443.499  43
   0   1  -8 41796.2 575.605  48
   0   1  -8 43118.4 597.539  21
   0   1  -8 41912.1 583.973  18
   0   1  -8 42414.9 582.130  20
   0   1  -8 42989.6 589.026  30
   0   1  -8 44226.6 600.014  37
   0   1  -8 42134.1 550.402  36
   0   1  -8 44550.4 586.810  28
   0   1  -8 40165.7 563.415  34
   0   1  -8 44657.3 605.587  40
   0   1  -8 42847.6 580.706  45
   0   1  -8 42287.9 563.710  42
   0   1  -8 43007.3 579.760  43
   0   1  -8 44601.5 597.197  41
   0   1  -8 42006.1 577.646  15
   0   1  -7 14034.8 446.774   8
   0  -1   6 2758.87 159.524  65
   0   1  -6 2580.70 178.057   8
   0   1  -6 2581.78 86.2318  14
   0   1  -5 9725.44 301.098   8
   0  -1   5 9722.68 255.376  59
   0  -1   5 9275.49 231.160  64
   0   1  -4 1383.55 104.716   8
   0   1  -4 1293.66 95.4495   9
   0   1  -4 1223.53 100.681   5
   0  -1   4 1247.95 75.2196  64
   0  -1   4 1237.24 66.1468  68
   0  -1   4 1349.53 87.3178  59
   0   1  -3 13179.9 262.619   9
   0   1  -3 13533.8 285.889   5
   0  -1   3 12792.6 203.834   6
   0   1  -3 12764.9 268.703   8
   0  -1   3 12557.6 210.491  68
   0  -1   3 13119.3 231.656  64
   0   1  -2 42638.9 551.440   8
   0  -1   2 43171.6 517.031   6
   0   1  -2 45828.8 554.194   9
   0   1  -2 46141.9 588.233   5
   0  -1   2 43777.4 505.698  68
   0  -1   2 44871.6 530.181  64
   0   1  -1 37216.7 434.747   8
   0  -1   1 38222.2 461.401  59
   0  -1   1 38228.5 428.432  68
   0   1  -1 38134.4 409.235  55
   0  -1   0 105564. 1133.26   7
   0   1   0 115451. 1135.13  62
   0  -1  -1 3103.90 74.5577   8
   0   1   1 2919.11 71.0074  57
   0  -1  -2 85016.2 458.684   7
   0   1   2 85051.7 387.151  58
   0   1   2 84620.6 343.204  57
   0  -1  -3 77514.1 929.424   8
   0  -1  -3 77450.8 862.355   5
   0  -1  -3 75211.8 832.958   4
   0   1   3 74856.9 850.556  58
   0   1   3 71885.5 793.220  69
   0   1   3 73511.5 787.399  57
   0  -1  -4 208194. 2306.05   8
   0  -1  -4 214021. 2220.38   5
   0   1   4 206270. 2190.70  58
   0   1   4 200298. 2120.49  69
   0  -1  -5 39689.1 610.183   5
   0   1   5 40988.3 593.380  54
   0   1   6 1141.84 106.101  63
   0   1   6 1053.04 90.7332  58
   0  -1  -6 1159.30 64.5833  11
   0  -1  -6 1184.57 105.507   5
   0  -1  -7 33654.2 654.261   5
   0  -1  -7 37999.8 786.748   8
   0  -1  -8 60665.2 748.123  15
   0  -1  -8 59337.5 765.131  22
   0  -1  -8 61136.5 775.138  19
   0  -1  -8 61266.0 758.040  25
   0  -1  -8 62866.7 768.006  18
   0  -1  -8 62550.1 772.244  20
   0  -1  -8 58343.5 730.949  48
   0  -1  -8 61004.9 747.765  52
   0  -1  -8 62126.0 783.346  49
   0  -1  -8 62271.0 775.840  42
   0  -1  -8 63090.2 781.821  40
   0  -1  -8 65598.3 788.315  43
   0  -1  -8 60249.3 758.458  34
   0  -1  -8 61291.5 770.466  28
   0  -1  -8 63066.1 771.711  36
   0  -1  -8 65281.3 784.298  37
   0  -1  -9 15203.7 287.371  20
   0  -1  -9 14766.6 292.627  19
   0  -1  -9 15015.5 299.289  49
   0  -1  -9 15041.4 292.896  40
   0  -1  -9 15235.9 291.590  42
   0  -1  -9 15620.9 296.747  43
   0  -1  -9 14858.3 279.148  34
   0  -1  -9 16119.6 295.991  28
   0  -1  -9 15497.2 287.011  36
   0  -1 -10 1599.02 86.0672  42
   0  -1 -10 1481.92 83.3674  36
   0  -1 -10 1376.80 77.3004  34
   0   2  -9 31204.7 453.910  15
   0   2  -9 29510.1 435.467  20
   0   2  -9 31274.5 452.168  48
   0   2  -9 30021.3 444.746  45
   0   2  -9 32272.0 465.040  41
   0   2  -9 31357.0 461.265  37
   0   2  -8 44265.1 606.423  15
   0   2  -8 43575.2 596.911  20
   0   2  -8 46002.0 610.433  18
   0   2  -8 44817.6 608.644  48
   0   2  -8 47553.5 622.734  41
   0   2  -8 42145.0 578.361  43
   0   2  -8 44212.3 604.548  45
   0   2  -8 45795.3 620.727  30
   0   2  -8 44979.1 616.750  37
   0   2  -7 35567.8 504.646  15
   0   2  -7 34095.7 475.865  14
   0   2  -7 34191.0 498.593  48
   0   2  -7 36554.5 503.344  18
   0   2  -7 34938.6 495.442  20
   0   2  -7 35553.4 519.358  21
   0   2  -7 36073.7 512.096  37
   0   2  -7 33029.3 477.683  28
   0   2  -7 37162.1 517.730  30
   0   2  -7 35051.3 498.097  45
   0   2  -7 37158.9 511.386  41
   0   2  -7 35161.2 508.438  40
   0  -2   6 2387.05 167.919  65
   0   2  -6 2041.09 154.452   8
   0   2  -6 2095.68 84.1968  14
   0  -2   5 93218.3 1242.21  59
   0   2  -5 94894.2 1266.86   8
   0   2  -5 91520.5 1254.97   9
   0   2  -5 95436.2 1036.56  14
   0   2  -4 121861. 1487.26   8
   0  -2   4 124978. 1388.66   6
   0   2  -4 125692. 1498.83   9
   0  -2   4 123586. 1448.27  64
   0  -2   4 125648. 1506.69  59
   0   2  -3 31106.2 487.861   9
   0  -2   3 30530.6 452.533   6
   0   2  -3 29594.1 464.935   8
   0  -2   3 31056.3 499.770  59
   0  -2   3 31159.9 470.302  64
   0  -2   2 36349.1 491.636   6
   0  -2   2 35959.0 516.463  59
   0   2  -2 34588.5 397.967  55
   0  -2   1 42493.8 541.231   6
   0  -2   1 43914.2 564.796  59
   0  -2   0 3977.55 104.854   7
   0   2   0 3935.19 110.880  54
   0  -2  -1 77318.0 388.155  65
   0   2   1 76727.6 497.246  57
   0  -2  -2 105759. 1144.08   8
   0  -2  -2 97409.5 1097.58   6
   0   2   2 107265. 1172.75  63
   0   2   2 100388. 1136.70  57
   0  -2  -3 146558. 1625.61   8
   0  -2  -3 141868. 1571.06   4
   0   2   3 148898. 1627.18  63
   0   2   3 141155. 1552.68  57
   0  -2  -4 7735.44 193.193   5
   0  -2  -4 7630.68 191.547   4
   0  -2  -4 7889.99 238.374   8
   0   2   4 7225.30 190.382  58
   0   2   4 7740.85 227.928  63
   0   2   4 7931.42 230.809  54
   0  -2  -5 147024. 1692.44   5
   0  -2  -5 148651. 1832.08   8
   0  -2  -5 149300. 1663.81   4
   0   2   5 151922. 1784.19  63
   0   2   5 150386. 1762.73  54
   0   2   6 471.093 81.9077  63
   0   2   6 442.279 84.1665  60
   0  -2  -6 460.012 46.5659  11
   0  -2  -6 449.645 67.5826   5
   0  -2  -6 499.136 96.3081   8
   0   2   6 527.085 76.2016  54
   0   2   7 43766.0 841.892  60
   0   2   7 45438.4 861.229  62
   0  -2  -7 43466.4 872.088   8
   0  -2  -7 43526.5 569.292  11
   0  -2  -8 116535. 1292.94  20
   0  -2  -8 112453. 1279.17  22
   0  -2  -8 112065. 1290.31  19
   0  -2  -8 113195. 1283.34  25
   0  -2  -8 112739. 1283.26  40
   0  -2  -8 115508. 1286.49  28
   0  -2  -8 109787. 1275.51  52
   0  -2  -8 112677. 1292.07  49
   0  -2  -9 26354.3 419.403  19
   0  -2  -9 25989.9 405.544  25
   0  -2  -9 26066.1 405.906  22
   0  -2  -9 27717.6 426.291  43
   0  -2  -9 26167.0 419.309  42
   0  -2  -9 25489.8 404.913  40
   0  -2  -9 26898.3 417.861  36
   0  -2  -9 25160.6 400.998  34
   0  -2  -9 25997.9 408.460  28
   0  -2  -9 26313.6 419.938  49
   0  -2  -9 25528.7 396.453  52
   0  -2 -10 1568.79 91.0076  42
   0  -2 -10 1525.61 82.8451  34
   0  -2 -10 1602.69 91.1923  36
   0  -2 -10 1659.40 94.7457  19
   0  -2 -11 17787.1 276.186  36
   0   3  -9 419.056 59.8700  48
   0   3  -9 429.234 47.4582  20
   0   3  -9 441.374 56.1866  37
   0   3  -9 449.115 58.7963  15
   0   3  -9 403.197 58.9049  41
   0   3  -9 364.122 53.7695  45
   0   3  -8 1839.80 92.5060  20
   0   3  -8 2057.25 102.982  37
   0   3  -8 2120.96 103.437  41
   0   3  -8 1964.46 99.1166  45
   0   3  -8 2079.17 105.943  15
   0   3  -7 4638.30 152.455  15
   0   3  -7 4612.86 138.416  14
   0   3  -7 4658.46 151.554  37
   0   3  -7 4972.31 151.093 103
   0   3  -7 4823.73 153.672  41
   0   3  -7 4627.78 148.241  45
   0   3  -7 4659.25 145.342  20
   0   3  -7 4989.44 148.616  18
   0  -3   6 109.079 71.5637  70
   0  -3   6 95.5200 69.3464  65
   0   3  -6 50.3241 34.9020  14
   0   3  -5 23254.6 515.215   9
   0   3  -5 22768.8 477.766   8
   0  -3   4 95191.5 1139.22   6
   0   3  -4 87396.0 1181.89   9
   0   3  -4 83987.2 1108.14   8
   0  -3   4 91039.4 1233.76  59
   0  -3   3 55938.1 759.942   6
   0   3  -3 54603.0 768.202   9
   0  -3   3 55002.8 812.203  59
   0  -3   2 3668.58 149.732   6
   0  -3   2 3454.69 155.592  59
   0   3  -2 3220.05 94.8350  55
   0  -3   1 36461.3 507.778   6
   0  -3   1 37253.5 528.499  59
   0  -3   0 143912. 1602.95   6
   0   3   0 141950. 1503.29  66
   0  -3   0 138716. 1574.28  65
   0  -3  -1 107556. 1268.42   6
   0  -3  -1 110646. 1228.89  65
   0   3   1 114658. 1279.22  62
   0   3   1 113084. 1302.92  54
   0   3   1 110758. 1304.53  57
   0  -3  -2 3300.40 121.142   6
   0   3   2 3192.14 136.613  62
   0   3   2 3236.09 136.817  57
   0   3   2 3348.36 146.585  54
   0  -3  -3 53396.7 713.323   8
   0  -3  -3 52340.4 710.749   4
   0  -3  -3 49947.0 649.766   6
   0   3   3 52714.9 753.884  63
   0   3   3 52520.0 755.925  60
   0   3   3 51193.6 757.392  54
   0   3   3 50464.0 706.555  57
   0  -3  -4 9191.80 262.599   8
   0  -3  -4 9142.16 241.882   4
   0  -3  -4 8360.78 172.018   2
   0   3   4 9183.37 282.697  60
   0   3   4 9213.01 274.713  63
   0   3   4 9005.60 278.259  54
   0  -3  -5 103.506 42.1002   5
   0  -3  -5 132.808 49.3728   4
   0  -3  -5 140.055 65.7974   8
   0   3   5 176.061 67.0930  60
   0   3   5 99.2901 56.8665  63
   0   3   5 249.130 69.4457  54
   0   3   6 31784.5 668.649  60
   0   3   6 32646.9 684.210  62
   0   3   6 31243.2 639.181  63
   0  -3  -6 29344.0 411.405  11
   0  -3  -6 31770.2 542.661   4
   0  -3  -6 31515.4 656.615   8
   0  -3  -6 28709.5 531.493   5
   0   3   6 30651.1 626.214  54
   0   3   7 6357.43 309.738  62
   0   3   7 5779.75 276.541  63
   0   3   7 5869.07 292.738  60
   0  -3  -7 6059.62 159.127  11
   0  -3  -8 8660.83 206.134  11
   0   3   8 8593.75 376.023  60
   0   3   8 8462.53 380.745  62
   0  -3  -8 8829.59 206.648  25
   0  -3  -8 8368.42 190.751  22
   0  -3  -8 8411.89 200.515  19
   0  -3  -8 8825.22 208.019  42
   0  -3  -8 8488.14 188.594  40
   0  -3  -8 8443.38 193.251  28
   0  -3  -8 8510.29 203.049  49
   0  -3  -8 8938.48 208.692  52
   0  -3  -9 9702.76 224.421  19
   0  -3  -9 9475.38 209.841  22
   0  -3  -9 10111.7 227.244  25
   0  -3  -9 10285.6 231.976  42
   0  -3  -9 10060.2 227.242  49
   0  -3  -9 9977.31 224.329  52
   0  -3  -9 9579.60 213.668  28
   0  -3 -10 897.434 75.1533  19
   0  -3 -10 826.801 68.1129  34
   0  -3 -10 965.237 77.2059  49
   0  -3 -11 10030.2 195.631  36
   0   4  -9 1720.64 78.8389  45
   0   4  -9 1882.17 84.2825  41
   0   4  -9 1807.83 74.9868  37
   0   4  -9 1983.88 87.2024  15
   0   4  -8 14781.8 273.954  41
   0   4  -8 14360.6 270.199  45
   0   4  -8 14369.3 262.658  37
   0   4  -8 15163.3 276.117  48
   0   4  -7 2625.72 118.471  30
   0   4  -7 2217.09 105.178  37
   0   4  -7 2305.43 101.126  14
   0   4  -7 2511.67 111.819 103
   0   4  -7 2398.51 100.617  18
   0   4  -7 2203.79 101.556  20
   0   4  -7 2577.14 114.413  48
   0   4  -7 2417.20 111.962  41
   0   4  -7 2233.94 107.310  45
   0   4  -6 5071.07 158.817  30
   0   4  -6 4740.30 140.163  31
   0   4  -6 5247.29 159.561  15
   0   4  -6 5045.41 149.907  14
   0  -4   6 4970.68 280.922  65
   0  -4   6 5317.78 290.360  70
   0   4  -6 5161.12 155.192  41
   0   4  -6 4949.80 140.456  18
   0   4  -6 5178.31 154.061 103
   0   4  -6 5496.95 160.323  48
   0   4  -5 10119.8 214.507  14
   0  -4   5 10600.7 385.958  65
   0  -4   4 11183.4 314.704   6
   0   4  -4 9507.85 305.835   9
   0   4  -4 10139.5 187.646  13
   0  -4   4 11762.7 378.902  65
   0  -4   3 41026.4 671.469   6
   0  -4   3 41157.7 721.347  65
   0  -4   2 11897.9 315.516   6
   0   4  -2 10336.3 219.213  55
   0  -4   1 18968.8 399.492   6
   0   4  -1 18218.8 344.645  55
   0  -4   1 17681.1 388.073  65
   0  -4   0 174736. 1960.27   6
   0   4   0 173904. 1926.72  54
   0  -4   0 168951. 1916.49  65
   0   4   0 166108. 1796.32  66
   0  -4  -1 90702.2 1158.98   6
   0   4   1 92994.8 1179.17  54
   0  -4  -1 91201.6 1104.39  65
   0  -4  -2 9236.99 246.072   6
   0   4   2 9449.09 263.489  62
   0  -4  -2 9029.84 181.829  70
   0  -4  -3 141704. 1636.44   6
   0  -4  -3 145317. 1703.90   4
   0   4   3 143803. 1769.71  54
   0   4   3 143811. 1739.55  62
   0  -4  -4 305263. 3279.20   4
   0   4   4 300727. 3375.87  54
   0   4   4 299676. 3363.51  60
   0   4   4 295005. 3356.09  62
   0  -4  -5 2636.64 87.8696  11
   0  -4  -5 2597.33 150.184   4
   0  -4  -5 2633.85 139.543   5
   0   4   5 2826.78 185.900  54
   0   4   5 2708.00 187.296  62
   0   4   5 2641.70 182.665  60
   0  -4  -6 823.554 57.7109  11
   0  -4  -6 740.913 90.4820   4
   0  -4  -6 787.719 83.5697   5
   0   4   6 931.238 125.677  60
   0   4   6 785.564 126.891  62
   0   4   6 835.485 116.995  54
   0   4   7 26421.3 678.539  60
   0   4   7 27814.5 704.234  62
   0  -4  -7 26916.2 403.259  11
   0   4   7 25742.1 634.503  54
   0  -4  -8 88.3334 41.8550  28
   0  -4  -8 59.1916 45.9985  11
   0   4   8-25.2248 92.3274  62
   0   4   8 54.5367 72.2206  60
   0  -4  -8 45.8523 35.8558  22
   0  -4  -8 112.823 47.9211  19
   0  -4  -8 100.467 53.5706  52
   0  -4  -8 89.0250 47.6561  49
   0  -4  -8 171.650 52.8244  42
   0  -4  -8 72.0523 46.6577 124
   0  -4  -9 154.096 53.4248  19
   0  -4  -9 71.6710 38.3078  22
   0  -4  -9 106.395 52.5896  42
   0  -4  -9 98.3232 45.8960  28
   0  -4  -9 74.7336 55.3842  36
   0  -4  -9 128.655 58.7488  52
   0  -4  -9 107.610 50.8288  49
   0  -4 -10 13327.9 254.085  25
   0  -4 -10 13027.3 255.079  19
   0  -4 -10 13394.9 252.320  42
   0  -4 -10 12586.3 243.406  49
   0  -4 -10 13335.7 252.324  52
   0  -4 -10 12982.4 248.311  34
   0  -4 -10 13098.6 254.646  36
   0  -4 -11 800.327 61.6793  19
   0  -4 -11 858.172 64.4849  36
   0   5  -9 4931.58 109.376  45
   0   5  -8 36676.7 485.668  15
   0   5  -8 34614.4 470.717  41
   0   5  -8 33402.9 470.613  45
   0   5  -8 36137.6 475.848  48
   0   5  -7 12599.2 244.326  37
   0   5  -7 14352.4 267.251  48
   0   5  -7 12299.4 240.316  20
   0   5  -7 13982.4 269.991  45
   0   5  -7 13938.9 265.911  41
   0   5  -7 13816.7 263.552 103
   0   5  -7 13267.8 253.166  14
   0   5  -7 14873.4 277.695  15
   0   5  -6 1343.76 84.8224  14
   0   5  -6 1402.46 90.1955  15
   0   5  -6 1405.84 87.9086  41
   0   5  -6 1467.72 89.5175  48
   0   5  -6 1424.18 90.5900 103
   0   5  -6 1302.04 82.1509  31
   0   5  -5 18046.9 307.608  31
   0   5  -5 18333.1 320.575  30
   0   5  -5 17654.0 310.271  48
   0  -5   5 19064.8 557.554  65
   0  -5   5 19661.8 564.417  70
   0   5  -5 18431.2 317.276 103
   0   5  -5 17130.7 302.081 107
   0   5  -5 17307.1 308.928  41
   0   5  -5 16868.4 290.912  38
   0   5  -5 17997.0 319.929  15
   0   5  -5 18725.0 325.923  14
   0   5  -4 12298.3 227.241  13
   0  -5   4 13457.8 443.306  65
   0  -5   4 13260.1 433.910  70
   0   5  -3 1019.09 62.6103  13
   0  -5   3 956.578 121.468  65
   0  -5   3 685.734 102.099   6
   0   5  -3 633.799 93.8158   9
   0  -5   2 4348.60 108.711  79
   0   5  -2 4691.51 121.870  13
   0   5  -1 50.4542 31.3691  97
   0   5  -1 55.1182 42.2427  55
   0  -5   1 45.8086 62.0775  65
   0  -5   1 12.7565 59.7668   6
   0   5   0 19112.0 419.674  54
   0  -5   0 18822.1 416.086  65
   0  -5   0 19890.8 450.358   6
   0   5   1 71194.7 1011.23  54
   0   5   1 68144.3 891.418  66
   0  -5  -1 69515.2 933.826  65
   0   5   2 11532.6 344.851  54
   0   5   2 11313.8 321.683  62
   0  -5  -2 10718.5 232.335  70
   0  -5  -2 10984.7 309.757   6
   0   5   3 13962.5 386.214  62
   0  -5  -3 12853.4 328.935   6
   0   5   4 62396.9 1005.02  62
   0  -5  -4 59590.8 696.347  11
   0   5   4 58550.7 1004.39  54
   0  -5  -4 61807.3 944.650   4
   0   5   5 33420.3 727.194  62
   0   5   5 34879.0 740.303  60
   0  -5  -5 33635.5 448.765  11
   0   5   5 34068.9 738.167  54
   0  -5  -5 34816.4 662.421   4
   0   5   6 230.184 98.5031  62
   0   5   6 347.594 96.5419  60
   0  -5  -6 331.153 77.7875   4
   0  -5  -6 294.231 44.1980  11
   0   5   6 343.717 95.8321  54
   0  -5  -7 11203.9 230.346 124
   0   5   7 10622.1 419.731  54
   0  -5  -7 11521.0 239.197  52
   0  -5  -7 11306.1 230.420  11
   0   5   7 12029.1 464.664  62
   0  -5  -7 10873.8 221.547 109
   0  -5  -7 11623.9 226.924  42
   0  -5  -8 74798.3 902.480  25
   0  -5  -8 73968.1 901.769  19
   0  -5  -8 74516.5 888.585  42
   0  -5  -8 74221.6 905.387  52
   0  -5  -8 71345.5 889.024 124
   0  -5  -8 73244.1 893.498  11
   0  -5  -9 2438.53 112.307  25
   0  -5  -9 2413.79 108.142  19
   0  -5  -9 2347.62 107.954  36
   0  -5  -9 2251.23 97.5309  49
   0  -5  -9 2530.46 106.811  42
   0  -5 -10 2344.41 101.499  19
   0  -5 -10 2243.30 98.0216  36
   0  -5 -10 2370.15 103.375  52
   0  -5 -11 15943.9 248.263  19
   0  -5 -11 15590.2 240.877  36
   0   6  -8 19866.1 282.584  41
   0   6  -8 20717.2 294.611  45
   0   6  -7 13541.3 235.085  48
   0   6  -7 12236.9 230.366  41
   0   6  -7 13313.0 246.251  45
   0   6  -7 13701.4 247.826  15
   0   6  -7 11945.1 224.935  14
   0   6  -6 484.859 58.9065  14
   0   6  -6 506.504 63.6732  15
   0   6  -6 518.787 60.6847  41
   0   6  -6 491.298 60.4105  31
   0   6  -6 421.686 47.8345  37
   0   6  -6 401.373 52.9513  20
   0   6  -6 588.225 62.7610  48
   0   6  -6 617.535 66.9551 103
   0   6  -5 29474.3 438.290  31
   0   6  -5 29767.5 457.483  14
   0   6  -5 30300.3 451.077  15
   0   6  -5 29994.9 447.342 103
   0   6  -5 28788.3 429.733  48
   0   6  -5 28123.7 429.581 107
   0   6  -5 29677.7 440.645  41
   0   6  -4 27941.5 424.070  41
   0   6  -4 27328.3 400.788  77
   0  -6   4 30365.3 727.166  65
   0   6  -4 28909.2 428.404 107
   0   6  -4 28866.0 420.508  48
   0   6  -4 30185.2 439.367  31
   0   6  -4 31691.1 468.509  14
   0   6  -4 29723.0 425.053  13
   0  -6   3 29591.2 681.287  70
   0   6  -3 29067.0 415.086  77
   0  -6   3 30352.3 664.678   6
   0   6  -3 28688.8 419.191  13
   0  -6   2 392.240 90.6080  70
   0  -6   2 578.434 53.7345  79
   0  -6   2 372.568 91.1432   6
   0   6  -2 365.896 51.0377  13
   0  -6   1 19428.7 471.775  70
   0  -6   1 19360.4 484.853  65
   0   6  -1 18533.5 299.057  13
   0  -6   1 18491.7 285.254  79
   0   6   0 18232.0 274.772  87
   0  -6   0 19217.8 290.682  93
   0   6   0 20450.8 290.312  80
   0  -6   0 19256.5 288.937  79
   0   6   0 18185.6 289.998  78
   0  -6   0 19981.1 448.706  70
   0  -6   0 20134.4 467.691  65
   0   6   0 19030.2 285.878  97
   0   6   0 19317.4 298.259  13
   0   6   0 19766.1 463.681  55
   0  -6   0 21358.6 510.576   6
   0  -6  -1 65.2497 45.4740  70
   0   6   1 71.2706 30.6808  97
   0   6   1 121.408 38.8334  78
   0   6   1 115.027 32.8988  80
   0   6   1 111.705 63.3428  54
   0   6   2 8501.75 268.576  66
   0  -6  -2 7752.63 158.599  85
   0   6   2 8394.12 171.462  80
   0  -6  -2 7655.78 157.938  76
   0   6   2 8319.16 168.877  78
   0   6   2 8146.69 315.135  54
   0  -6  -2 8472.91 304.144   4
   0  -6  -2 8505.93 299.083   6
   0  -6  -3 87.0984 32.9454  85
   0  -6  -3 132.650 37.2340  93
   0  -6  -3 39.7555 26.1867  92
   0  -6  -3 78.5618 55.1745   6
   0   6   3 8.97514 60.7682  54
   0   6   3 61.7230 35.4996  78
   0  -6  -3 80.5211 32.9680  76
   0  -6  -4 9925.31 178.726  76
   0   6   4 9562.48 188.461  78
   0   6   4 10556.9 381.142  62
   0  -6  -4 9770.93 177.527  85
   0  -6  -4 10254.8 194.326  11
   0  -6  -4 10847.6 362.342   4
   0   6   4 9866.87 382.843  54
   0   6   5 22082.7 600.465  62
   0  -6  -5 21117.3 324.170  11
   0   6   5 21596.3 604.138  54
   0  -6  -5 21922.4 541.717   4
   0   6   5 20206.6 310.441  78
   0  -6  -6 9683.96 209.368 109
   0  -6  -6 10188.1 364.071   4
   0   6   6 9963.46 415.759  54
   0  -6  -6 10276.3 209.597  11
   0   6   7 16095.2 284.685  80
   0   6   7 16414.3 565.614  62
   0  -6  -7 16562.6 300.185  52
   0   6   7 15245.8 531.722  54
   0  -6  -7 16736.5 298.455 124
   0  -6  -7 15791.5 285.866  11
   0  -6  -8 40143.1 554.113  19
   0  -6  -8 40750.7 554.166  25
   0  -6  -8 39446.0 545.946 124
   0  -6  -8 37945.4 526.335  36
   0  -6  -8 38514.1 537.600  11
   0  -6  -8 40282.7 554.993  52
   0  -6  -9 32263.1 462.362  19
   0  -6  -9 31969.1 460.912  25
   0  -6  -9 30878.7 441.167  36
   0  -6  -9 30714.7 445.916  11
   0  -6  -9 32974.1 467.377  52
   0  -6 -10 565.994 63.6038  52
   0  -6 -10 561.170 54.9561  36
   0  -6 -10 577.178 57.8734  19
   0  -6 -10 600.615 61.6527  25
   0  -6 -11 4923.56 107.374  34
   0  -6 -11 5441.74 118.131  19
   0   7  -8 1475.54 43.8111  45
   0   7  -8 1715.96 48.5200  15
   0   7  -7 1137.52 62.0931  45
   0   7  -7 1057.13 51.7596  41
   0   7  -6 1041.51 64.5668  41
   0   7  -6 1147.35 71.7252 103
   0   7  -6 1130.47 62.5586  48
   0   7  -6 1105.57 72.1260  15
   0   7  -6 1079.67 67.6905  14
   0   7  -5 4511.18 138.728  31
   0  -7   5 4128.73 119.921  76
   0   7  -5 4417.93 124.362  48
   0   7  -5 4600.35 142.352 103
   0   7  -5 4052.64 128.509  41
   0   7  -5 4497.98 139.130  15
   0   7  -5 4424.14 143.548  14
   0   7  -5 4350.39 133.340 107
   0  -7   4 23724.3 359.588  93
   0   7  -4 25751.2 397.007  31
   0   7  -4 24000.8 379.785 107
   0   7  -4 25711.8 399.650 103
   0   7  -4 25338.1 390.806  15
   0   7  -4 26471.4 422.042  14
   0   7  -4 24260.1 378.405  41
   0   7  -3 27390.1 408.149  77
   0   7  -3 27919.1 416.664 107
   0  -7   3 27247.4 398.383  93
   0   7  -3 26493.0 411.116 128
   0   7  -3 28233.5 420.502  13
   0  -7   2 5570.10 287.608   6
   0  -7   2 5202.63 145.040  93
   0  -7   2 4946.34 274.773  65
   0  -7   2 5456.16 281.982  70
   0   7  -2 5017.25 138.087 116
   0   7  -2 5144.25 148.177 128
   0   7  -2 5433.18 155.731  13
   0  -7   1 37799.2 774.079  65
   0  -7   1 37601.2 757.253  70
   0  -7   1 36923.8 724.398   4
   0   7  -1 39119.9 527.275  13
   0  -7   1 37929.1 510.645  93
   0  -7   0 57234.0 698.671  93
   0   7   0 56440.7 676.668  87
   0  -7   0 55430.6 922.034  70
   0   7   0 57735.6 690.321  80
   0   7   0 53369.4 925.917  55
   0   7   0 58871.7 713.639  13
   0  -7   0 59991.9 1028.43   6
   0  -7   0 58145.3 974.827   4
   0  -7  -1 27686.9 396.881  93
   0   7   1 28163.6 390.350  87
   0   7   1 28026.5 637.049  55
   0   7   1 28323.7 397.148  80
   0   7   1 27251.8 398.256  13
   0  -7  -1 28545.8 632.509   4
   0  -7  -2 32.2037 35.6174  85
   0  -7  -2 43.2836 42.3624  93
   0  -7  -2 54.3405 38.5222  76
   0   7   2 118.367 44.5290  78
   0   7   2 54.4133 38.7657  80
   0   7   2 33.8126 63.0657  54
   0   7   2 43.9401 35.4020  13
   0  -7  -2 50.7583 63.7687   6
   0  -7  -2 82.7379 67.1246   4
   0  -7  -3 16170.7 262.969  85
   0  -7  -3 15509.4 249.899  92
   0   7   3 16406.0 277.405  78
   0  -7  -3 15883.8 261.957  76
   0   7   3 15493.2 259.715  13
   0   7   3 14756.1 414.794  66
   0  -7  -3 15705.3 444.777   6
   0  -7  -3 16897.7 482.483   4
   0   7   3 16037.1 503.888  54
   0   7   4 9262.87 194.698  78
   0   7   4 9537.55 206.533  80
   0  -7  -4 9240.90 183.190  76
   0   7   4 9124.35 348.046  66
   0  -7  -4 9284.56 191.773  11
   0   7   4 8873.07 385.812  54
   0  -7  -4 8768.43 351.335   4
   0  -7  -5 528.766 55.2347 109
   0  -7  -5 565.582 50.0105 106
   0  -7  -5 558.088 108.573   4
   0   7   5 552.314 62.9295  80
   0   7   5 551.212 56.5764  78
   0   7   5 673.557 116.087  66
   0  -7  -5 519.448 49.5509 102
   0   7   5 589.475 58.9503  24
   0   7   5 440.613 109.200  54
   0  -7  -5 580.058 55.7916  11
   0  -7  -6 5725.76 152.565  11
   0   7   6 6113.69 166.327  80
   0   7   6 5336.87 307.492  66
   0  -7  -6 5911.91 157.371  52
   0  -7  -6 6006.12 161.810 109
   0  -7  -6 5693.31 291.016   4
   0  -7  -7 1741.13 94.7108 124
   0  -7  -7 1794.70 92.8660  52
   0  -7  -7 1545.65 82.2674  11
   0   7   7 1765.74 91.0291  80
   0  -7  -8 7301.55 180.624  25
   0  -7  -8 7465.42 185.305  19
   0  -7  -8 7536.83 182.400 124
   0  -7  -8 7473.84 182.867  52
   0  -7  -8 6981.00 169.175  11
   0   7   8 7189.91 167.475  80
   0  -7  -9 3784.10 105.813  36
   0  -7  -9 4177.93 127.684  52
   0   7   9 3732.90 111.641  87
   0  -7  -9 4231.57 128.339  19
   0  -7  -9 4153.09 126.829  25
   0  -7  -9 3508.93 108.419  11
   0  -7 -10 8379.66 166.084  19
   0  -7 -10 8210.71 161.929  25
   0  -7 -10 7794.96 141.043  36
   0  -7 -11 4086.25 86.6615  19
   0   8  -7 629.433 29.9632  45
   0   8  -7 548.567 24.8303  15
   0   8  -6 564.057 35.6791  41
   0   8  -6 725.137 50.6193  45
   0   8  -6 667.750 44.9178  15
   0   8  -6 597.488 41.9244  14
   0  -8   6 616.113 41.9520  92
   0   8  -5 4182.23 118.161 103
   0  -8   5 4154.45 112.692  85
   0   8  -5 4362.94 117.695  31
   0   8  -5 4190.25 115.631  15
   0   8  -5 4049.03 121.740  14
   0  -8   4 1887.27 83.2571  76
   0   8  -4 1929.49 91.6649 103
   0   8  -4 1774.23 85.0353 107
   0   8  -4 2050.95 99.4613  14
   0   8  -4 1828.21 84.8406  15
   0   8  -4 1673.03 78.8568  41
   0   8  -4 1954.16 94.2834  31
   0   8  -3 2071.69 91.4822  15
   0   8  -3 2117.01 96.3301 107
   0  -8   3 1931.48 86.9098  93
   0   8  -3 1935.79 88.2249  77
   0  -8   3 2017.58 93.0119  76
   0  -8   3 1901.59 79.8738 102
   0   8  -3 1893.49 86.8067  41
   0   8  -3 2086.32 103.648  31
   0  -8   2 262.515 55.4463  76
   0   8  -2 202.489 48.5364  77
   0  -8   2 181.212 50.3694  93
   0  -8   2 270.469 47.5896  51
   0   8  -2 240.006 52.8680 107
   0   8  -2 154.900 51.1853 128
   0  -8   1 4856.32 146.348  76
   0   8  -1 4459.68 130.992  26
   0  -8   1 4831.26 142.646  93
   0   8  -1 4959.15 151.519  13
   0  -8   1 4749.63 131.260  16
   0   8  -1 4311.99 135.666 128
   0   8  -1 4616.10 137.850 116
   0   8  -1 4389.87 128.268 123
   0  -8   0 31496.5 435.352  16
   0   8   0 31967.4 458.611  13
   0  -8   0 31737.7 448.221  76
   0   8   0 30342.9 442.842  26
   0  -8   0 31650.5 447.109  85
   0  -8   0 32073.1 448.196  93
   0   8   0 30162.7 413.815  87
   0  -8   0 29326.6 666.754   4
   0  -8   0 30649.1 419.982 108
   0   8   0 30022.2 441.305 116
   0   8   0 29988.6 435.836 123
   0   8   0 29496.6 429.261 128
   0   8   1 21436.2 343.207  13
   0  -8  -1 21241.2 331.090  16
   0  -8  -1 21194.7 339.495  93
   0  -8  -1 21104.3 334.489  85
   0   8   1 20637.3 323.302  87
   0   8   1 21318.8 335.912  80
   0  -8  -1 20959.3 335.920  76
   0   8   1 20478.7 345.377  24
   0  -8  -1 20906.4 572.277   6
   0  -8  -1 20814.3 555.942   4
   0  -8  -1 20925.9 323.688 108
   0   8   1 20516.7 338.618 116
   0   8   2 2232.73 100.222  80
   0  -8  -2 2236.39 96.6673  76
   0   8   2 2059.05 101.632  24
   0   8   2 2184.41 96.2041  13
   0  -8  -2 2140.72 92.4720  16
   0  -8  -2 2031.37 179.175   4
   0   8   2 1857.30 179.892  55
   0  -8  -2 2090.69 89.7569  92
   0   8   2 2242.02 97.2236  87
   0  -8  -2 2237.68 95.1447  85
   0  -8  -2 2090.41 98.8373  93
   0  -8  -3 15882.8 263.451 109
   0   8   3 16960.1 290.086  87
   0  -8  -3 15418.6 258.074  92
   0  -8  -3 16433.7 273.152  85
   0   8   3 16421.4 291.851  80
   0  -8  -3 16096.0 274.041  76
   0   8   3 16383.5 299.326  24
   0  -8  -3 14882.0 247.525  95
   0  -8  -3 15889.0 271.811 102
   0  -8  -3 15811.2 493.271   4
   0  -8  -3 16299.2 278.091  16
   0   8   3 15776.6 272.237  13
   0  -8  -3 15995.3 271.473  11
   0   8   3 14893.5 507.691  55
   0  -8  -4 45563.5 574.008 106
   0  -8  -4 45109.3 577.794 109
   0   8   4 47047.7 607.001  87
   0   8   4 45496.2 592.344  78
   0   8   4 47581.7 610.985  80
   0  -8  -4 44941.4 569.450  76
   0   8   4 46114.4 609.184  24
   0  -8  -4 44103.8 568.863  51
   0  -8  -4 44141.6 570.386 102
   0  -8  -4 44572.4 576.189  11
   0  -8  -5 25467.9 380.582 109
   0  -8  -5 25019.2 359.829 106
   0   8   5 26075.1 396.912  24
   0  -8  -5 24024.0 352.612  51
   0  -8  -5 25084.7 371.997  11
   0  -8  -5 25105.6 360.728 102
   0   8   5 26783.0 404.904  80
   0   8   5 25389.1 378.998  78
   0   8   6 195.854 53.9069  80
   0  -8  -6 193.126 40.9135  11
   0  -8  -6 195.119 48.4459 109
   0  -8  -6 205.122 39.0857 106
   0   8   7 10774.6 216.945  80
   0   8   7 10321.1 206.382  26
   0  -8  -7 10400.8 207.552  25
   0   8   7 10121.5 201.914 123
   0  -8  -7 10414.1 215.474 124
   0  -8  -7 10227.0 204.818  52
   0   8   7 10350.8 218.779  87
   0  -8  -8 7610.50 176.337  19
   0  -8  -8 7403.01 164.562  25
   0  -8  -8 7478.00 170.077 124
   0   8   8 7218.56 160.660  80
   0   8   8 7607.72 171.840  87
   0  -8  -8 7378.93 165.042  52
   0   8   9 543.392 46.4942  87
   0  -8  -9 570.692 50.3701  25
   0  -8  -9 555.502 52.2131  19
   0  -8 -10 1745.46 62.6612  19
   0   9  -5 3453.70 72.5368  15
   0   9  -5 3877.87 83.9633 103
   0   9  -4 10749.7 185.775 103
   0  -9   4 10699.9 184.016  85
   0   9  -4 11198.9 190.330  31
   0  -9   4 10196.9 171.672  76
   0   9  -4 10847.9 199.396  14
   0   9  -4 9773.23 167.621  15
   0   9  -3 90.7155 38.5345 107
   0  -9   3 85.1018 37.7937  76
   0  -9   3 107.153 31.3676 102
   0   9  -3 118.734 43.1276 103
   0  -9   3 79.7681 39.8135  85
   0  -9   3 112.785 34.0000  93
   0   9  -3 122.102 33.1700  15
   0   9  -3 101.144 48.1370  31
   0  -9   2 5715.41 148.664  85
   0  -9   2 5502.58 137.491  93
   0   9  -2 5393.99 142.755  77
   0  -9   2 5891.08 148.017  76
   0  -9   2 5776.27 131.934  51
   0   9  -2 5251.49 140.046 107
   0  -9   2 5687.33 132.688 102
   0  -9   1 4031.40 123.293  93
   0   9  -1 4141.73 132.714  77
   0  -9   1 3993.24 128.360  76
   0   9  -1 3558.19 109.609  26
   0   9  -1 3544.94 108.037 123
   0   9  -1 3751.75 118.307 116
   0  -9   1 4294.99 121.527  51
   0  -9   1 4144.85 119.638 102
   0   9  -1 3987.96 132.523  13
   0  -9   0 848.910 70.1942  93
   0  -9   0 995.060 71.8883  85
   0  -9   0 1072.84 76.3243  76
   0   9   0 984.021 69.3362  26
   0   9   0 863.287 65.0329 128
   0   9   0 918.326 67.1194 123
   0   9   0 859.918 68.7100 116
   0  -9   0 1036.78 70.0881  51
   0  -9   0 1134.03 71.7706 102
   0   9   0 1077.50 76.0782  13
   0  -9  -1 5845.77 155.539  76
   0   9   1 5807.45 159.108  26
   0   9   1 5622.71 139.476  87
   0  -9  -1 5741.05 154.055  85
   0  -9  -1 5509.24 147.022  92
   0   9   1 5699.66 158.151 116
   0   9   1 5884.91 157.158 123
   0  -9  -1 5798.37 150.325 102
   0   9   1 6053.10 160.891  13
   0  -9  -2 1745.76 80.7817  92
   0  -9  -2 1811.46 86.2444  85
   0   9   2 1881.02 86.9463  87
   0  -9  -2 1860.90 90.2837  76
   0   9   2 1887.44 91.5427  80
   0   9   2 1865.02 97.6955  26
   0   9   2 1946.45 96.7240 116
   0   9   2 1917.49 95.7185 123
   0   9   2 1830.97 89.0198  13
   0  -9  -3 28.6266 40.8866 102
   0   9   3 10.4388 43.7841  80
   0  -9  -3 19.0747 39.8727  76
   0  -9  -3 42.1164 41.9970  51
   0  -9  -3-19.3147 30.9528  11
   0   9   3 28.9037 36.9155  13
   0  -9  -3-11.1720 43.6454 106
   0   9   3 69.4749 49.1319 116
   0  -9  -3 0.95688 30.2894  92
   0   9   3 3.68716 39.5016  87
   0  -9  -3 145.351 42.1603  85
   0   9   4 18992.1 315.499  87
   0  -9  -4 18417.2 291.963 102
   0   9   4 19041.3 321.529 123
   0  -9  -4 18451.9 291.738  51
   0  -9  -4 18109.6 285.800 109
   0   9   4 18866.8 316.837 116
   0  -9  -4 19020.1 294.284 106
   0   9   5 20757.0 334.790  80
   0   9   5 20556.6 336.745  26
   0   9   5 20602.1 331.334 123
   0  -9  -5 18726.6 288.355  51
   0  -9  -5 19165.2 294.415 102
   0   9   5 20121.1 325.831 116
   0  -9  -5 19785.6 305.701 109
   0  -9  -5 19054.7 292.143 106
   0   9   6 61.8006 44.7936  80
   0  -9  -6 55.7767 41.0723 124
   0   9   6 44.7640 44.7321 123
   0   9   6 73.1254 46.0384  26
   0   9   6 110.039 45.4938  87
   0   9   6 113.244 46.9690 116
   0   9   7 15816.9 258.569  80
   0  -9  -7 15225.6 252.701 124
   0   9   7 15154.0 243.575 123
   0   9   7 15061.5 246.082  26
   0   9   7 15393.1 260.557  87
   0   9   7 15002.8 246.008 116
   0  -9  -8 29904.3 384.561 124
   0   9   8 28487.0 363.034 116
   0  -9  -8 28163.1 362.386  25
   0   9   8 29309.0 388.932  87
   0   9   9 9955.44 168.039  72
   0  -9  -9 9153.54 142.220  25
   0  -9 -10 300.387 20.2768  19
   0  10  -4 6626.11 111.021  45
   0 -10   3 5895.10 104.941 106
   0 -10   3 5558.69 112.296  85
   0 -10   3 5787.37 115.840  95
   0  10  -3 5260.35 107.194 103
   0  10  -3 6250.94 120.088  31
   0  10  -2 4.07243 27.6148 107
   0 -10   2 6.43263 27.6832  92
   0 -10   2 45.1734 30.9629  85
   0 -10   2 2.70855 25.6027 102
   0  10  -2 0.75089 30.4308 103
   0  10  -2 11.7917 30.9436  14
   0 -10   2-7.48849 29.8430  76
   0 -10   2 21.0295 24.2418  51
   0  10  -1 5735.61 130.428 107
   0 -10   1 5917.07 137.070  92
   0  10  -1 6144.59 142.170  77
   0 -10   1 6179.37 139.337  76
   0 -10   1 6441.27 130.663 102
   0  10  -1 6080.18 153.869  14
   0 -10   1 6635.47 132.637  51
   0 -10   0 14304.9 239.009  76
   0  10   0 14294.5 251.392  77
   0  10   0 13426.7 225.528  26
   0 -10   0 15138.2 234.286 102
   0 -10   0 15394.1 236.763  51
   0  10   0 13291.2 222.771 123
   0  10   0 13762.1 233.121 116
   0 -10   0 14243.2 238.290  85
   0 -10   0 13434.6 230.484  92
   0 -10  -1 4778.46 126.105  85
   0 -10  -1 4432.84 118.001  92
   0 -10  -1 4996.55 129.528  76
   0  10   1 4736.03 129.318  26
   0 -10  -1 4465.81 115.969  95
   0 -10  -1 5170.14 127.936 102
   0 -10  -1 5159.23 129.268  51
   0  10   1 4712.06 128.638  13
   0  10   1 4865.27 132.941 116
   0  10   1 4710.92 126.885 123
   0 -10  -2 2134.03 78.1181  92
   0 -10  -2 2431.10 87.6936  85
   0 -10  -2 2412.44 90.5919  76
   0  10   2 2487.77 98.9571  26
   0  10   2 2495.73 99.3840 116
   0  10   2 2524.59 97.3224 123
   0  10   2 2445.32 90.7193  13
   0 -10  -2 2479.57 92.8435 106
   0  10   3 5914.03 139.927  87
   0 -10  -3 5982.49 138.906  51
   0 -10  -3 5822.01 137.692 102
   0 -10  -3 6124.67 139.636 106
   0  10   4 230.376 50.0579 116
   0 -10  -4 248.992 41.2296 106
   0  10   4 231.265 53.4346  26
   0  10   4 238.939 41.5594  87
   0 -10  -4 201.288 40.0922  51
   0 -10  -4 233.229 43.1250 102
   0  10   4 269.741 52.6536 123
   0  10   5 5133.43 130.386  87
   0  10   5 4804.24 120.288  72
   0 -10  -5 4719.82 108.791  51
   0  10   5 5483.58 137.032 116
   0 -10  -5 4682.70 108.453 106
   0  10   5 5268.12 135.466 123
   0  10   5 5193.76 136.706  26
   0 -10  -6 2939.29 90.4061 124
   0  10   6 3108.93 96.1657 123
   0  10   6 3054.42 97.0615  26
   0  10   6 3006.97 95.4384 116
   0  10   6 2902.20 90.9890  72
   0  10   7 15.1145 26.1035  72
   0  10   7 13.7228 27.9418 116
   0  10   7 16.7192 26.5228 123
   0 -10  -7 3.91572 26.6558 124
   0  10   7 25.3756 27.1856  87
   0  10   7 16.6933 26.9729  26
   0 -10  -8 3568.43 84.1384  19
   0 -11   2 677.431 24.9372 106
   0  11  -2 798.366 32.7721  31
   0 -11   1 4323.03 75.1123 102
   0 -11   1 5048.89 88.1541 106
   0  11   0 11632.7 178.745 107
   0 -11   0 14785.0 199.327 106
   0  11   0 15284.0 212.558  31
   0  11   0 12601.8 205.639  14
   0 -11   0 14647.8 193.783  51
   0 -11   0 14406.9 191.738 102
   0  11   0 13072.4 202.146  77
   0 -11  -1 6764.33 122.193 102
   0  11   1 6176.99 130.560  77
   0  11   1 5813.03 128.112  14
   0 -11  -1 7070.12 125.759  51
   0  11   1 5864.19 112.255 107
   0 -11  -2 887.061 49.0585 106
   0  11   2 857.371 51.2010  26
   0  11   2 880.500 52.0945  77
   0 -11  -2 885.804 49.0890 102
   0  11   2 827.579 49.3616 123
   0  11   2 808.879 50.6013 116
   0 -11  -3 12412.7 187.522 106
   0  11   3 12800.0 205.677  26
   0  11   3 12475.0 207.010  77
   0 -11  -3 12769.2 191.574  51
   0 -11  -3 12561.8 189.659 102
   0  11   3 12497.7 201.722 123
   0  11   4 2800.60 85.8977  26
   0  11   4 2465.35 78.2976  77
   0 -11  -4 2579.40 69.5293  51
   0  11   4 2714.82 83.2238 123
   0  11   4 2663.90 82.2740 116
   0 -11  -4 2465.68 68.7067 124
   0 -11  -4 2503.06 67.1685 106
   0  11   5 153.283 33.1084 123
   0 -11  -5 130.793 23.4319 124
   0  11   5 152.592 32.5757 116
   0  11   5 176.562 33.9697  26
   0  11   6 2578.86 66.3816  26
   0  11   6 2596.06 66.7780 116
   0 -11  -7 854.599 33.4021  19
   0 -12  -2 26.0617 11.0245 100
   0 -12  -3 868.234 26.0281 100
  -1  11   5 990.372 35.1070  26
   1 -11  -5 753.186 27.6859  19
  -1  11   5 1001.24 35.9561 116
  -1  11   5 1008.38 34.9860 123
   1 -11  -5 810.258 27.9227 124
  -1  11   4 5193.18 95.6638  26
  -1  11   4 5212.41 94.5464 123
   1 -11  -3 4231.22 78.3603  51
  -1  11   3 4368.77 87.9909 123
   1 -11  -3 4025.73 80.1941 124
  -1  11   3 4343.88 87.6068 116
  -1  11   3 4303.68 88.5387  26
   1 -11  -2 724.112 34.7830 102
  -1  11   2 706.336 36.5841  26
  -1  11   2 691.905 35.6284 123
  -1  11   2 739.742 35.1363 107
   1 -11  -2 698.690 31.6668 106
   1 -11  -1 5104.11 89.0974 102
   1 -11  -1 4880.79 85.8900 106
  -1  11   1 4730.24 86.9087 107
   1 -11  -1 5276.67 90.9787  51
   1 -11   0 8792.97 121.060 102
   1 -11   0 9045.00 120.617  51
   1 -11   0 8945.99 122.390 106
   1 -11   1 3241.49 55.6970 106
  -1  10   7 1193.36 41.4591 116
   1 -10  -7 1233.18 43.8430 124
   1 -10  -7 1144.73 40.2488  19
  -1  10   6 1304.50 52.3199  72
   1 -10  -6 1347.15 53.8453 124
  -1  10   6 1367.14 54.6007 123
  -1  10   6 1337.64 54.9361  26
  -1  10   6 1392.19 57.1137 116
   1 -10  -5 4412.48 106.871 124
  -1  10   5 4556.04 110.223 123
  -1  10   5 4588.49 112.474  26
  -1  10   5 4607.29 111.475 116
  -1  10   4 112.454 41.6190  26
   1 -10  -4 129.432 30.2439  51
  -1  10   4 134.550 41.7703 123
  -1  10   4 85.6477 30.4619  77
   1 -10  -4 114.046 29.4877 102
  -1  10   3 8943.63 176.972  77
  -1  10   3 8977.55 174.215 116
   1 -10  -3 8913.57 160.077  51
   1 -10  -3 8561.26 151.009 106
   1 -10  -3 8870.30 157.392 102
  -1  10   2 12539.6 225.297  77
  -1  10   2 13010.5 221.924  26
  -1  10   2 12839.3 216.889 116
  -1  10   2 12960.5 218.575 123
   1 -10  -2 12760.1 202.955 106
   1 -10  -2 12936.5 206.274 102
   1 -10  -1 4632.79 108.193  95
   1 -10  -1 4719.93 112.686  92
  -1  10   1 5734.92 138.684  77
  -1  10   1 5302.89 123.774  26
   1 -10  -1 5644.02 124.377  51
   1 -10  -1 5564.92 122.266 106
  -1  10   1 5334.24 122.760 116
  -1  10   1 5262.55 121.395 123
  -1  10   1 4724.76 122.117  14
   1 -10   0 233.182 38.9391 102
   1 -10   0 239.668 34.5133  95
   1 -10   0 267.155 40.5802  51
  -1  10   0 231.553 37.3110  14
   1 -10   0 225.586 35.1696  92
   1 -10   1 4739.09 109.279  92
   1 -10   1 5053.88 111.432  85
  -1  10  -1 5054.59 118.034  77
   1 -10   1 5388.95 108.692 102
   1 -10   1 4763.81 107.978  95
   1 -10   1 5283.69 106.043  51
  -1  10  -1 5156.30 113.124 107
  -1  10  -1 4541.55 114.988  14
   1 -10   2 2173.85 59.8479 102
   1 -10   2 2196.53 67.0666  95
   1 -10   2 2130.48 65.8636  85
  -1  10  -2 2240.43 66.4416 107
   1 -10   2 2180.91 55.1834  51
  -1  10  -2 2072.01 70.2632  14
  -1  10  -3 580.527 31.0866  31
   1 -10   3 616.196 31.4213 106
   1  -9  -8 10598.6 155.189  25
   1  -9  -8 11078.7 165.866  19
   1  -9  -8 11754.9 173.663 124
  -1   9   8 10433.2 153.361 116
  -1   9   8 11251.8 177.581  72
   1  -9  -7 12782.3 207.225 124
  -1   9   7 12120.6 189.559 123
  -1   9   7 12218.3 192.379  26
   1  -9  -7 11718.7 186.227  25
   1  -9  -7 12898.5 205.702  19
  -1   9   7 12695.3 201.955 116
  -1   9   7 12708.4 209.048  87
  -1   9   6 17.4565 34.4962  72
   1  -9  -6 37.0480 39.4497 124
  -1   9   6 31.8244 38.3787 123
  -1   9   6 20.5151 35.9263  87
  -1   9   6 56.2134 39.0359 116
  -1   9   6 40.0654 39.8827  26
   1  -9  -6 14.1576 30.3882  25
  -1   9   5 6580.07 155.750  72
  -1   9   5 6535.16 159.972  87
  -1   9   5 6762.19 159.315 116
   1  -9  -5 6568.29 145.574 109
   1  -9  -4 4264.46 113.336 102
  -1   9   4 4376.65 125.594  72
  -1   9   4 4741.86 137.790  24
  -1   9   4 4667.47 137.768  87
   1  -9  -4 4476.16 116.028  51
   1  -9  -4 4406.64 117.761 109
   1  -9  -4 4254.38 108.774 106
  -1   9   4 4719.05 136.552 116
   1  -9  -4 4222.16 119.101  11
   1  -9  -3 6215.89 145.268 102
  -1   9   3 6198.06 164.355  24
  -1   9   3 6304.34 159.671  87
   1  -9  -3 5658.88 142.248  11
   1  -9  -3 5919.13 134.875 109
   1  -9  -3 6096.49 141.410 106
  -1   9   3 6023.82 144.706  72
   1  -9  -2 75.5621 40.7235  16
   1  -9  -2 32.2446 33.9405  11
   1  -9  -2 59.6432 34.8656  92
  -1   9   2 185.922 50.8203 116
   1  -9  -2 54.1602 31.4117  95
   1  -9  -2 62.7281 41.4561 102
   1  -9  -1 59.8365 39.1594  16
  -1   9   1 100.783 45.4664  26
   1  -9  -1 35.3118 36.3894  92
   1  -9  -1 59.8918 43.8878  85
  -1   9   1 34.5741 36.1658 128
  -1   9   1 69.5233 43.0346 123
  -1   9   1 71.0968 43.9989 116
   1  -9  -1 67.1462 36.9006  95
   1  -9   0 28.0562 43.3580  76
  -1   9   0 26.5619 39.2333  26
  -1   9   0 52.5377 40.3494 116
   1  -9   0-13.0991 39.7627 102
   1  -9   0 28.2858 37.2104  95
   1  -9   0 46.4095 38.5448  92
  -1   9   0-1.01695 38.0469 123
  -1   9   0 64.9487 38.9015 128
   1  -9   1 6787.44 160.122  85
   1  -9   1 6522.60 158.140  92
  -1   9  -1 7209.39 172.839  77
   1  -9   1 6953.64 159.738  76
  -1   9  -1 6431.19 152.716 128
  -1   9  -1 6087.14 139.829 116
   1  -9   1 7096.45 154.241 102
  -1   9  -1 6818.60 175.408  14
  -1   9  -2 6520.85 156.063  77
   1  -9   2 6637.95 148.949  76
  -1   9  -2 6846.16 155.606 107
   1  -9   2 6919.28 143.496 102
   1  -9   2 6848.47 140.317  51
   1  -9   2 6592.96 151.490  85
  -1   9  -2 6691.96 167.754  14
  -1   9  -3 71.6461 34.8501  14
  -1   9  -3 82.4430 30.4305  15
   1  -9   3 105.477 33.7625  76
  -1   9  -3 119.997 31.9566  77
   1  -9   3 98.9726 33.7630  92
   1  -9   3 88.5130 33.9067  85
   1  -9   3 95.9076 33.9461  95
   1  -9   3 91.2163 30.5354 102
  -1   9  -3 99.1723 30.6702  41
  -1   9  -3 91.1280 41.1598  31
  -1   9  -3 109.993 37.5862 107
  -1   9  -4 3175.03 84.3252 107
   1  -9   4 3138.76 84.8522  95
   1  -9   4 2858.26 77.8448  85
   1  -9   4 3012.98 84.6969  92
  -1   9  -4 3202.98 81.4645  31
  -1   9  -4 2671.80 72.0151  41
  -1   9  -4 3008.57 90.9353  14
  -1   9  -4 2894.90 75.0178  15
  -1   9  -5 5343.93 93.1263  45
  -1   9  -5 4084.87 71.4244  15
   1  -8  -9 1682.28 60.2633  25
   1  -8  -9 1726.24 58.7486  19
  -1   8   8 3678.64 101.685  87
  -1   8   8 3763.23 110.578  72
   1  -8  -8 3564.41 102.831  19
   1  -8  -8 3741.16 104.045  25
   1  -8  -8 3686.53 106.773 124
   1  -8  -8 3627.36 100.246  52
  -1   8   8 3496.76 94.2193 116
  -1   8   7 11557.5 209.139  26
   1  -8  -7 12260.0 227.065 124
  -1   8   7 11485.3 204.619 123
   1  -8  -7 11743.2 208.465  52
  -1   8   7 11948.9 222.198  87
  -1   8   6 13792.4 256.236  87
  -1   8   6 13366.1 247.776  80
  -1   8   6 13291.4 238.865  24
   1  -8  -6 13487.4 253.990 124
   1  -8  -6 13266.6 229.597  52
   1  -8  -6 13114.2 241.311 109
   1  -8  -6 12505.7 236.449  11
   1  -8  -5 65.7582 34.0105 102
  -1   8   5 39.3164 36.3325  99
  -1   8   5 130.151 49.9629  80
  -1   8   5 46.9682 43.7313  24
  -1   8   5 54.1375 49.6948  87
   1  -8  -5 41.7697 33.5033  51
   1  -8  -5 67.2441 39.2002  11
   1  -8  -5 56.9249 40.9669 109
  -1   8   4 13505.4 263.291  24
  -1   8   4 13608.8 264.659  80
   1  -8  -4 13031.4 229.262 102
  -1   8   4 12898.0 247.198  99
   1  -8  -4 12865.4 223.692 106
   1  -8  -4 13047.7 241.836 109
   1  -8  -4 13031.6 237.034  16
   1  -8  -4 13753.8 253.646  11
  -1   8   3 54257.7 693.654  24
   1  -8  -3 54382.4 663.537  16
   1  -8  -3 53014.9 670.461  11
   1  -8  -3 51219.4 644.859  92
  -1   8   3 54582.0 684.458  87
   1  -8  -3 55524.4 658.935 109
   1  -8  -3 49642.6 627.032  95
  -1   8   3 53035.7 675.602  99
   1  -8  -3 52885.7 650.978 102
   1  -8  -2 14104.0 250.828  95
  -1   8   2 15089.2 279.438  99
   1  -8  -2 15176.2 263.772 102
   1  -8  -2 14518.2 261.378  92
   1  -8  -2 15186.1 270.838  85
  -1   8   2 15247.2 275.940  87
  -1   8   2 15187.2 285.383  24
  -1   8   2 14800.1 260.342  72
   1  -8  -2 15123.0 269.750  76
   1  -8  -2 15212.4 267.396 108
  -1   8   2 13958.0 256.690  13
  -1   8   1 3585.16 129.870  24
  -1   8   1 3736.36 125.782  13
   1  -8  -1 3783.42 122.752  16
  -1   8   1 3420.09 114.011 128
   1  -8  -1 3791.34 120.912 108
  -1   8   1 3581.75 124.163 116
   1  -8  -1 3666.45 126.651  85
   1  -8  -1 3520.35 121.494  92
  -1   8   1 3646.01 122.009  87
   1  -8   0 25601.7 387.417  92
  -1   8   0 24287.2 383.751  24
   1  -8   0 25697.4 386.313  76
  -1   8   0 23813.6 368.187 128
   1  -8   0 24557.7 364.101 108
  -1   8   0 24442.4 373.439 116
  -1   8   0 24511.3 385.092  13
   1  -8   0 25373.3 374.534  16
   1  -8   1 14492.0 265.223  85
   1  -8   1 13629.4 262.185  92
  -1   8  -1 13061.7 241.733  26
   1  -8   1 13051.0 232.890 108
   1  -8   1 14018.2 247.277  16
  -1   8  -1 14050.4 268.369  13
  -1   8  -1 15340.3 286.594  77
   1  -8   1 14542.6 263.596  76
  -1   8  -1 12925.3 237.501 123
  -1   8  -1 13384.4 251.936 128
  -1   8  -1 13309.1 244.389 116
  -1   8  -2 1280.99 82.2036  77
   1  -8   2 1177.10 75.6218  76
  -1   8  -2 1117.29 77.5757 128
   1  -8   2 1201.46 78.2977  85
   1  -8   2 1098.86 64.6908  16
  -1   8  -3 3186.48 113.046  77
   1  -8   3 3106.49 106.680  76
  -1   8  -3 3002.09 112.608 107
  -1   8  -3 2936.80 106.106 103
   1  -8   3 3347.17 98.6773  51
   1  -8   3 3320.04 113.866  85
  -1   8  -3 3146.26 127.026  14
  -1   8  -4 1712.31 89.6805  14
  -1   8  -4 1729.57 80.5789  15
   1  -8   4 1669.53 72.1565  76
   1  -8   4 1807.07 84.1185  92
   1  -8   4 1716.75 78.4179  85
  -1   8  -4 1817.13 84.4010 107
   1  -8   4 1746.39 68.2017 102
  -1   8  -4 1625.75 75.1415 103
  -1   8  -4 1863.81 84.4090  31
  -1   8  -4 1614.87 77.7076  41
  -1   8  -5 1259.34 61.9453  41
  -1   8  -5 1354.57 70.4208  14
  -1   8  -5 1383.37 65.4782  15
   1  -8   5 1277.62 63.2780  92
   1  -8   5 1237.83 58.0197  85
   1  -8   5 1306.30 63.2942  95
  -1   8  -6 7004.26 127.600  45
  -1   8  -6 7371.33 128.376  15
   1  -7 -10 1353.52 54.8944  25
  -1   7   9 1626.92 71.7626  72
   1  -7  -9 1799.19 78.8204  25
   1  -7  -9 1650.16 71.2048  19
   1  -7  -9 1872.50 79.8308  52
   1  -7  -9 1555.94 68.1672  11
   1  -7  -9 1605.77 60.0626  36
   1  -7  -8 1678.08 86.9580  25
   1  -7  -8 1647.70 82.3422  19
   1  -7  -8 1778.16 87.0854  52
   1  -7  -8 1630.37 79.6840  11
   1  -7  -8 1768.39 87.1273 124
  -1   7   8 1613.64 76.4728  87
  -1   7   7 1160.55 76.2785  87
  -1   7   7 1090.65 69.3018  80
   1  -7  -7 1162.61 77.5700  52
   1  -7  -7 1123.53 78.5246 124
   1  -7  -7 1046.84 71.9300  11
   1  -7  -6 2789.66 111.255 109
  -1   7   6 2905.87 116.122  87
   1  -7  -6 2762.04 111.076  11
  -1   7   6 2735.42 109.236  80
  -1   7   5 6330.94 169.496  80
   1  -7  -5 6255.89 163.321 109
  -1   7   5 6229.58 172.157  87
  -1   7   5 5629.52 149.913  99
  -1   7   5 6274.49 166.501  24
   1  -7  -5 5658.28 140.572  16
   1  -7  -5 6124.69 164.052  11
  -1   7   4 10736.9 228.546  24
  -1   7   4 11794.7 236.224  87
  -1   7   4 10974.3 230.047  80
   1  -7  -4 10740.1 218.197 109
   1  -7  -4 10081.6 192.100 106
   1  -7  -4 10126.5 195.717 102
  -1   7   4 10386.3 215.315  99
   1  -7  -4 9740.45 379.365   4
   1  -7  -4 10130.4 202.898  16
   1  -7  -4 10766.9 222.376  11
  -1   7   3 42658.6 917.288  55
  -1   7   3 42246.9 570.171  24
   1  -7  -3 41730.5 534.962  92
   1  -7  -3 42832.7 546.420  85
   1  -7  -3 42660.3 545.801  76
  -1   7   3 44458.3 573.985  80
   1  -7  -3 41366.4 543.124 109
   1  -7  -3 40328.2 518.394  95
   1  -7  -3 41870.2 534.119 102
  -1   7   3 41766.1 556.869  99
   1  -7  -3 40211.6 792.348   6
   1  -7  -3 40943.8 539.766  16
  -1   7   2 20490.8 587.265  55
  -1   7   2 19749.5 336.499  24
   1  -7  -2 20861.5 322.393  92
   1  -7  -2 20956.4 327.932  85
  -1   7   2 21611.7 338.378  87
   1  -7  -2 20709.7 325.247  76
   1  -7  -2 21408.9 329.053 108
  -1   7   2 19916.6 332.486  99
   1  -7  -2 19875.6 311.535  95
   1  -7  -2 20465.1 542.418   6
   1  -7  -2 21020.4 561.688   4
  -1   7   2 19791.0 316.188  13
  -1   7   1 1149.48 141.637  55
  -1   7   1 1131.74 76.0382  24
   1  -7  -1 1117.12 67.5985 108
  -1   7   1 1167.00 75.5062  99
  -1   7   1 1325.36 77.5459  87
   1  -7  -1 1203.04 74.2635  92
   1  -7  -1 1141.78 75.4609  85
  -1   7   1 1221.71 76.9322  80
  -1   7   1 1134.37 65.5738  72
  -1   7   1 1179.89 73.6308  13
   1  -7  -1 1089.69 67.4805  16
   1  -7  -1 1154.57 139.529   6
  -1   7   0 51502.1 661.902 128
  -1   7   0 50647.6 946.055  55
  -1   7   0 51208.9 673.593  24
  -1   7   0 53797.6 664.255  87
   1  -7   0 54235.0 667.550  93
   1  -7   0 55731.4 676.348  76
   1  -7   0 50541.8 886.376  65
   1  -7   0 55997.3 668.227  16
  -1   7   0 54441.2 680.490  13
  -1   7   0 53420.3 666.081 116
   1  -7   0 54695.0 661.053 108
  -1   7  -1 27908.6 418.008 128
  -1   7  -1 28537.6 421.912  24
   1  -7   1 29073.2 415.504  93
   1  -7   1 30465.7 431.910  85
   1  -7   1 30526.6 429.349  76
   1  -7   1 26502.7 624.295  65
   1  -7   1 27224.8 614.443  70
   1  -7   1 30191.8 706.664   6
  -1   7  -1 28618.7 412.300 116
   1  -7   1 28221.0 401.579 108
  -1   7  -1 29748.7 437.238  13
   1  -7   1 30462.7 416.612  16
   1  -7   2 6352.39 162.624  76
  -1   7  -2 6362.87 173.377  77
   1  -7   2 5212.21 275.512  65
   1  -7   2 5448.89 274.054  70
   1  -7   2 5493.66 292.241   6
  -1   7  -2 5552.62 155.371 128
   1  -7   2 5659.57 148.491  93
  -1   7  -2 5716.21 165.830  13
   1  -7   2 5502.02 141.739  16
   1  -7   3 4526.38 136.109  76
  -1   7  -3 4525.41 144.104  77
  -1   7  -3 4202.92 138.562 128
   1  -7   3 4270.69 123.726  93
  -1   7  -3 4662.97 145.905 107
   1  -7   4 15752.7 266.465  76
  -1   7  -4 15518.8 274.478  77
  -1   7  -4 15516.0 277.486 103
  -1   7  -4 15480.2 283.553 107
  -1   7  -4 15092.8 280.011  41
  -1   7  -4 16069.0 283.566  31
  -1   7  -5 9578.81 202.908 107
  -1   7  -5 9280.47 193.502 103
   1  -7   5 9109.86 187.779  85
  -1   7  -5 9183.85 180.302  48
  -1   7  -5 9332.32 192.612  31
  -1   7  -5 9477.12 201.937  41
  -1   7  -5 9696.98 206.420  15
  -1   7  -5 9623.77 219.250  14
  -1   7  -6 150.323 44.2563  15
  -1   7  -6 123.953 40.0290  14
  -1   7  -6 100.986 32.3947  48
  -1   7  -6 105.199 40.1051  41
  -1   7  -6 107.947 36.9687 103
   1  -7   6 118.772 35.4070  92
  -1   7  -7 750.418 46.4766  45
  -1   7  -7 753.085 45.6614  41
  -1   7  -7 701.636 45.1323  14
  -1   7  -7 831.841 50.5081  15
  -1   7  -8 20.2574 13.6970  15
   1  -6 -10 6855.61 138.224  19
   1  -6 -10 7203.22 147.755  25
   1  -6 -10 6813.63 134.085  36
   1  -6  -9 5830.90 152.563  25
   1  -6  -9 5607.97 142.598  19
   1  -6  -9 5579.94 150.425  52
   1  -6  -9 5593.17 137.934  36
   1  -6  -8 44451.4 585.144  25
   1  -6  -8 43228.8 571.367  19
   1  -6  -8 45200.4 585.620  52
  -1   6   8 40522.8 546.440  87
   1  -6  -8 42558.3 572.369 124
   1  -6  -8 42882.2 576.519  11
   1  -6  -7 41090.7 554.460 124
  -1   6   7 40099.0 540.827  87
  -1   6   7 38264.3 518.486  80
   1  -6  -7 39700.8 540.342 109
   1  -6  -7 39211.4 547.252  11
  -1   6   6 1973.12 92.6438  80
  -1   6   6 1816.74 193.340  62
   1  -6  -6 1771.67 157.936   4
  -1   6   6 1790.98 193.381  55
   1  -6  -6 2130.36 100.228  11
   1  -6  -6 2169.61 101.018 124
  -1   6   5 9377.70 391.090  62
   1  -6  -5 9315.27 205.846  11
   1  -6  -5 8512.26 337.260   4
  -1   6   5 9047.46 200.629  80
   1  -6  -5 8961.14 200.602 109
   1  -6  -4 13396.6 248.724  11
   1  -6  -4 12067.1 353.077   6
   1  -6  -4 13495.3 421.899   4
  -1   6   4 12521.5 433.600  62
  -1   6   4 12699.0 243.015  80
  -1   6   3 1260.31 76.9385  80
   1  -6  -3 1395.74 71.0654  76
  -1   6   3 1083.50 132.362  62
   1  -6  -3 1286.51 61.2821  95
   1  -6  -3 1357.21 140.247   4
   1  -6  -3 1146.11 122.692   6
   1  -6  -3 1212.60 67.6698  85
   1  -6  -3 1139.90 62.7757  92
   1  -6  -2 3262.13 103.875  92
   1  -6  -2 3374.63 107.487  85
  -1   6   2 3837.66 117.118  87
   1  -6  -2 3313.51 106.292  76
   1  -6  -2 3270.06 198.562   6
  -1   6   2 3303.47 221.823  55
  -1   6   2 3161.76 99.7535  13
   1  -6  -1 662.865 54.6357  85
  -1   6   1 754.412 55.1216  87
   1  -6  -1 912.949 60.5732  93
   1  -6  -1 843.687 91.4077  65
  -1   6   1 911.439 63.5949  80
   1  -6  -1 679.036 106.655   6
  -1   6   1 1009.75 129.075  55
  -1   6   1 786.927 57.0736  13
   1  -6   0 31239.1 428.922  85
   1  -6   0 30879.3 421.820  93
  -1   6   0 32236.1 426.509  87
   1  -6   0 30964.9 606.425  65
  -1   6   0 30906.6 427.005  80
  -1   6   0 31356.8 409.068  72
   1  -6   0 31270.6 426.667  76
  -1   6   0 32002.5 670.107  55
  -1   6   0 31026.6 431.673  13
   1  -6   1 54332.6 666.760  93
   1  -6   1 55175.1 930.356  65
   1  -6   1 56008.0 677.587  76
  -1   6  -1 54361.6 910.658  55
  -1   6  -1 55980.3 688.041  13
  -1   6  -2 34998.0 490.736  13
   1  -6   2 35161.1 467.215  93
   1  -6   2 35294.7 737.212  65
   1  -6   3 3480.70 110.801  93
  -1   6  -3 3752.30 128.051  77
   1  -6   3 3890.65 243.354  65
   1  -6   3 3831.12 237.738   6
  -1   6  -3 3630.02 128.027  13
   1  -6   4 38656.4 825.341  70
  -1   6  -4 38356.9 531.290 107
  -1   6  -4 37100.0 510.956  48
  -1   6  -4 38763.7 525.424  77
   1  -6   4 38879.2 510.180  76
  -1   6  -4 38137.7 527.091 128
  -1   6  -5 35907.3 503.900 107
  -1   6  -5 34935.6 486.826  31
  -1   6  -5 33617.2 497.892  41
  -1   6  -5 34924.1 486.832  48
  -1   6  -5 34311.9 491.151 103
  -1   6  -6 8186.74 177.904  31
  -1   6  -6 8790.41 209.092  14
  -1   6  -6 9233.72 208.037  15
  -1   6  -6 8909.68 202.833  41
  -1   6  -6 8759.83 190.981  48
  -1   6  -6 8586.36 190.865 103
  -1   6  -7 4942.21 133.111  45
  -1   6  -7 5286.55 140.267  41
  -1   6  -7 4901.76 136.498  14
  -1   6  -7 5525.38 145.523  15
  -1   6  -7 5235.27 132.719  48
  -1   6  -8 11155.1 189.810  41
  -1   6  -8 11660.6 185.020  48
   1  -5 -11 3214.85 80.1028  36
   1  -5 -10 14231.6 235.395  36
   1  -5 -10 13897.4 232.454  19
   1  -5 -10 14554.4 241.698  52
   1  -5  -9 2794.84 111.913  11
   1  -5  -9 2690.92 105.481  19
   1  -5  -9 2538.38 98.7561  49
   1  -5  -9 2771.64 109.395  36
   1  -5  -9 2841.20 102.834  42
   1  -5  -8 20698.6 337.018  49
   1  -5  -8 21484.5 364.262  52
   1  -5  -8 22337.0 366.770  25
   1  -5  -8 21593.5 352.078  19
   1  -5  -8 21875.4 364.901  11
   1  -5  -8 21676.1 343.285  42
   1  -5  -7 58002.9 731.173  49
  -1   5   7 61210.7 1187.19  62
  -1   5   7 56542.8 1153.40  60
   1  -5  -7 62461.3 769.475  11
   1  -5  -7 60618.1 743.789 109
   1  -5  -7 61571.7 738.835  42
   1  -5  -7 59826.9 757.460  19
  -1   5   6 11805.2 224.938  80
  -1   5   6 12144.0 457.200  60
   1  -5  -6 12213.4 243.321  11
   1  -5  -6 11655.0 229.815 109
   1  -5  -6 11395.0 364.360   4
  -1   5   5 15354.9 488.385  62
  -1   5   5 15092.9 262.877  80
   1  -5  -5 15818.6 430.963   4
  -1   5   5 15053.2 493.393  54
   1  -5  -5 15421.8 273.756  11
  -1   5   4 67527.9 1127.02  60
  -1   5   4 70050.8 1129.98  62
  -1   5   4 66209.7 796.355  80
   1  -5  -4 65885.4 956.490   6
   1  -5  -4 71571.4 1074.67   4
  -1   5   4 67859.6 1158.69  54
   1  -5  -4 70448.9 808.399  11
  -1   5   3 84210.2 1218.58  60
  -1   5   3 85285.5 1207.34  62
   1  -5  -3 79539.7 880.834  76
  -1   5   3 79497.1 901.129  80
  -1   5   3 74423.6 878.770  78
   1  -5  -3 82594.3 1123.50   6
  -1   5   3 82877.5 1265.58  54
   1  -5  -3 80010.6 876.556  92
   1  -5  -3 79498.0 882.317  85
  -1   5   2 1269.61 117.583  62
   1  -5  -2 1184.52 59.4217  76
  -1   5   2 1173.92 61.7783  78
  -1   5   2 1205.08 63.1072  80
   1  -5  -2 1320.71 118.467   6
  -1   5   2 1189.51 133.325  54
   1  -5  -2 1286.30 61.4285  85
   1  -5  -2 1196.34 58.4479  92
   1  -5  -1 1579.34 133.771   6
  -1   5   1 1802.03 150.322  55
  -1   5   1 1608.35 69.2813  87
   1  -5  -1 1590.94 68.5654  93
   1  -5  -1 1631.67 70.1099  85
  -1   5   1 1696.38 122.609  62
   1  -5  -1 1563.99 107.927  65
  -1   5   0 16838.4 254.479  87
   1  -5   0 16163.1 249.299  93
   1  -5   0 16463.0 386.456  65
   1  -5   0 16226.2 253.028  76
  -1   5   0 17438.5 260.104  80
  -1   5   0 17310.3 435.865  55
  -1   5   0 16222.2 255.428  13
   1  -5   1 5818.88 236.687  65
  -1   5  -1 5390.20 133.070  13
   1  -5   1 6041.14 257.660   6
  -1   5  -1 5876.52 233.545  55
  -1   5  -1 5322.29 122.743  87
   1  -5   1 5477.52 125.717  93
   1  -5   2 784.528 112.695   6
   1  -5   2 567.174 48.0325  93
  -1   5  -2 542.911 75.8908  55
   1  -5   2 565.112 95.4503  65
  -1   5  -3 28.9863 35.4570  77
  -1   5  -3 85.7821 41.8380  13
   1  -5   3 109.300 75.6719  65
   1  -5   3 195.452 76.7814   6
   1  -5   4 20955.9 571.875  65
  -1   5  -4 20034.2 322.049  77
   1  -5   4 20922.5 527.626   6
  -1   5  -5 38192.6 528.769 128
  -1   5  -5 40013.6 542.133  30
  -1   5  -5 39698.2 528.665  31
  -1   5  -5 37015.7 511.115  77
   1  -5   5 41179.5 873.248  65
  -1   5  -5 40074.0 539.570 103
  -1   5  -5 39401.0 549.267  41
  -1   5  -5 41806.8 574.315  14
  -1   5  -5 39375.5 542.052 107
  -1   5  -6 8803.22 205.752 107
  -1   5  -6 8597.05 201.073 103
  -1   5  -6 8947.80 207.374  30
  -1   5  -6 8027.52 184.578  31
  -1   5  -6 8507.66 206.547  41
  -1   5  -6 8844.31 205.165  48
  -1   5  -6 8902.48 218.931  14
  -1   5  -6 8788.25 211.549  15
  -1   5  -7 1189.88 84.2537  41
  -1   5  -7 1207.15 80.5016  48
  -1   5  -7 1290.46 85.0941  15
  -1   5  -7 1231.83 81.2687  14
  -1   5  -8 19154.5 300.778  41
  -1   5  -8 18997.0 294.785  48
  -1   5  -9 14572.7 221.882  41
  -1   5  -9 14899.7 220.008  48
   1  -4 -11 1610.25 65.8391  36
   1  -4 -10 2584.99 99.4840  25
   1  -4 -10 2438.16 95.1913  19
   1  -4 -10 2420.80 95.9337  42
   1  -4 -10 2608.16 102.441  36
   1  -4 -10 2420.94 95.8655  49
   1  -4 -10 2618.39 99.7456  52
   1  -4  -9 1259.95 85.8707  25
   1  -4  -9 1214.85 78.7535  19
   1  -4  -9 1151.45 78.3337  49
   1  -4  -9 1176.94 83.7035  52
   1  -4  -9 1274.28 80.0822  42
   1  -4  -9 1121.12 69.8448  28
   1  -4  -9 1165.08 85.7606  36
   1  -4  -8 996.776 70.3225  28
   1  -4  -8 1031.14 77.9067 124
   1  -4  -8 1055.34 83.3392  52
   1  -4  -8 1065.36 79.0617  49
   1  -4  -8 1034.11 75.5461  19
   1  -4  -8 1075.05 79.2409  42
   1  -4  -8 1081.44 82.7379  11
   1  -4  -7 11990.5 236.789  42
  -1   4   7 12546.3 480.009  62
  -1   4   7 11146.6 452.362  60
   1  -4  -7 11809.3 236.150  49
   1  -4  -7 11904.1 238.633  19
   1  -4  -7 11998.9 228.509 109
   1  -4  -7 11786.2 246.551  11
   1  -4  -6 27604.5 408.594  11
  -1   4   6 26571.6 651.669  54
  -1   4   6 27664.5 696.873  62
  -1   4   6 27301.9 686.869  60
   1  -4  -5 1264.01 120.113   8
   1  -4  -5 1504.23 122.607   4
  -1   4   5 1343.53 66.6759  80
   1  -4  -5 1365.72 72.5080  11
  -1   4   5 1325.81 142.580  54
  -1   4   5 1317.43 147.573  60
  -1   4   4 56581.4 965.587  54
   1  -4  -4 57778.2 679.071  11
   1  -4  -4 57842.6 849.604   8
   1  -4  -4 59267.8 886.949   4
  -1   4   3 91335.7 1320.53  54
   1  -4  -3 97245.1 1307.41   7
   1  -4  -3 91554.5 1182.40   6
  -1   4   3 97004.5 1303.85  60
   1  -4  -2 38617.2 649.109   7
   1  -4  -2 35949.3 594.105   6
  -1   4   2 38021.8 624.262  62
  -1   4   2 37557.2 634.692  60
   1  -4  -2 35077.9 480.629  65
   1  -4  -2 33420.7 451.821  70
  -1   4   1 13045.3 351.987  54
   1  -4  -1 14053.0 338.953   7
   1  -4  -1 13492.7 332.574   6
   1  -4  -1 12642.6 276.409  65
  -1   4   1 13430.2 312.795  62
  -1   4   0 107408. 1383.95  55
   1  -4   0 109564. 1336.85   7
  -1   4  -1 143651. 1702.65  55
   1  -4   1 145889. 1750.50   6
  -1   4  -2 2020.69 118.770  55
   1  -4   2 2235.76 151.181   6
   1  -4   2 2168.00 154.551  59
  -1   4  -3 12703.7 218.112  77
   1  -4   3 13732.5 376.237   6
  -1   4  -3 11434.8 289.724   9
  -1   4  -3 12056.6 214.092  13
   1  -4   3 13053.5 394.717  59
  -1   4  -4 4246.61 118.839  77
   1  -4   4 4241.64 239.508  59
  -1   4  -5 3167.40 121.660  14
   1  -4   5 3369.15 228.253  65
   1  -4   5 3156.45 218.887  59
  -1   4  -5 2827.28 96.9490  77
  -1   4  -6 2929.27 115.247 103
  -1   4  -6 2929.54 120.454  30
  -1   4  -6 2665.84 101.795  31
   1  -4   6 2873.60 224.730  65
  -1   4  -6 2649.84 102.987  18
  -1   4  -6 2832.29 117.717  48
  -1   4  -6 2815.50 118.062  41
  -1   4  -6 2943.06 122.560  14
  -1   4  -7 281.168 55.1671 103
  -1   4  -7 253.897 54.7027  14
  -1   4  -7 344.614 50.6974  18
  -1   4  -7 261.930 45.1279  37
  -1   4  -7 263.260 57.0577  30
  -1   4  -7 270.264 57.4090  41
  -1   4  -7 460.535 64.4349  48
  -1   4  -8 504.319 57.4515  14
  -1   4  -8 672.826 68.5809  15
  -1   4  -8 589.829 55.0783  18
  -1   4  -8 546.557 59.1273  45
  -1   4  -8 607.766 66.8441  41
  -1   4  -8 661.523 68.1549  48
  -1   4  -8 577.165 67.3409  30
  -1   4  -9 10423.8 203.246  41
  -1   4  -9 10561.8 201.080  48
  -1   4  -9 10059.5 198.151  15
  -1   4 -10 6386.98 117.270  15
   1  -3 -11 14496.7 225.712  36
   1  -3 -10 3298.51 108.067  28
   1  -3 -10 3507.26 119.721  42
   1  -3 -10 3396.27 117.402  49
   1  -3 -10 3222.55 107.367  52
   1  -3 -10 3257.52 111.439  19
   1  -3  -9 4733.86 142.400  28
   1  -3  -9 5070.67 151.329  19
   1  -3  -9 4999.55 151.128  25
   1  -3  -9 5038.90 155.797  42
   1  -3  -9 5156.23 156.796  49
   1  -3  -9 4891.70 150.606  52
   1  -3  -8 39051.3 552.091  11
   1  -3  -8 37474.7 524.310  28
  -1   3   8 36125.1 872.033  60
  -1   3   8 37266.9 887.402  62
   1  -3  -8 38824.2 543.608  25
   1  -3  -8 37815.1 533.486  19
   1  -3  -8 37767.9 544.358  52
   1  -3  -8 38896.1 544.108  49
   1  -3  -8 39805.1 547.884  42
   1  -3  -8 40011.1 550.614  43
   1  -3  -7 5604.61 161.315  11
  -1   3   7 5344.06 304.241  60
  -1   3   7 4885.79 282.506  63
   1  -3  -7 5386.48 149.460 124
   1  -3  -7 5964.02 161.408  43
   1  -3  -7 5627.73 156.435  42
   1  -3  -7 5205.49 282.230   8
  -1   3   6 3039.00 192.857  54
   1  -3  -6 3198.24 111.171  11
   1  -3  -6 3298.31 208.204   8
  -1   3   6 3639.42 231.333  60
  -1   3   6 3127.08 210.632  63
  -1   3   5 17353.3 452.614  54
   1  -3  -5 17289.1 275.659  11
   1  -3  -5 17919.6 446.228   8
   1  -3  -5 17530.4 375.127   4
  -1   3   5 18332.3 489.292  60
  -1   3   5 18122.8 475.923  63
   1  -3  -4 1766.22 85.3775   6
   1  -3  -4 1814.72 87.9407   5
   1  -3  -4 1967.75 118.385   4
   1  -3  -4 2161.56 134.387   8
   1  -3  -4 2340.74 150.812   7
  -1   3   4 2073.16 146.029  54
  -1   3   4 2204.45 150.350  63
  -1   3   4 2027.82 150.705  60
   1  -3  -3 14451.3 291.092   6
   1  -3  -3 15351.3 322.594   8
  -1   3   3 15172.2 376.261  54
  -1   3   3 15453.7 376.774  63
   1  -3  -2 35842.2 593.187   7
   1  -3  -2 37245.2 505.646   8
  -1   3   2 34511.2 600.866  54
  -1   3   2 37400.7 591.450  60
   1  -3  -2 34700.4 429.735  65
   1  -3  -1 774.607 44.8740   8
   1  -3  -1 918.477 81.7500   7
  -1   3   1 925.325 79.8151  60
   1  -3   0 160672. 1769.25   7
  -1   3   0 157789. 1811.29  55
   1  -3   0 161671. 1803.13  59
   1  -3   1 122976. 1409.42   7
  -1   3  -1 128147. 1464.54  55
  -1   3  -2 54570.9 714.389  55
   1  -3   2 55215.2 804.706  59
   1  -3   3 16795.3 407.362  59
   1  -3   3 17457.5 386.826   6
   1  -3   4 47111.0 816.909  59
  -1   3  -4 46021.8 583.882  14
   1  -3   5 90319.0 1351.94  59
  -1   3  -5 92642.0 1057.56  14
   1  -3   6 6708.71 305.542  59
  -1   3  -6 7338.24 183.150  14
  -1   3  -7 3397.93 129.028  15
  -1   3  -7 3437.51 128.307  14
  -1   3  -7 3525.59 134.924  30
  -1   3  -7 3312.24 119.928  37
   1  -3   7 3019.74 225.110  65
  -1   3  -7 3440.39 137.486  21
  -1   3  -7 3257.75 121.877  18
  -1   3  -7 3319.27 128.607  48
  -1   3  -7 3534.10 125.426 103
  -1   3  -7 3441.94 131.754  41
  -1   3  -7 3321.67 121.661  40
  -1   3  -8 15824.5 300.949  30
  -1   3  -8 14894.2 274.572  37
  -1   3  -8 15229.9 292.666  41
  -1   3  -8 15284.5 278.984  18
  -1   3  -8 14986.7 282.968  14
  -1   3  -8 15459.9 293.248  15
  -1   3  -9 3435.82 118.591  15
  -1   3  -9 3489.44 123.475  41
  -1   3 -10 4067.15 106.386  15
  -1   3 -10 4391.80 116.790  41
  -1   3 -10 4158.20 110.176  48
   1  -2 -11 24208.2 324.160  36
   1  -2 -10 16400.1 285.246  49
   1  -2 -10 16262.8 279.038  36
   1  -2 -10 16121.8 273.942  28
   1  -2  -9 1191.14 79.5678  19
   1  -2  -9 1223.59 80.7222  25
   1  -2  -9 1070.57 70.2330  34
   1  -2  -9 1348.33 86.8505  28
   1  -2  -9 1271.78 88.0269  36
   1  -2  -9 1184.92 78.2794  52
   1  -2  -9 1341.83 91.0238  49
   1  -2  -8 59574.9 746.656  28
  -1   2   8 57096.4 1121.99  62
  -1   2   8 56370.0 1116.68  60
   1  -2  -8 61387.2 763.454  43
   1  -2  -8 60552.5 760.170  42
   1  -2  -8 58388.2 738.483  25
   1  -2  -8 56441.3 735.823  19
   1  -2  -8 56560.7 1109.91   8
   1  -2  -8 58505.2 755.077  49
   1  -2  -8 59146.0 742.273  52
   1  -2  -7 66916.5 1167.22   8
  -1   2   7 64983.9 1142.74  63
  -1   2   7 66631.4 1184.47  60
   1  -2  -6 9233.87 345.725   8
  -1   2   6 9441.49 346.997  63
   1  -2  -5 3899.86 140.713   4
   1  -2  -5 4513.88 218.413   8
  -1   2   5 4595.38 218.309  63
  -1   2   5 4131.35 186.864  58
  -1   2   5 3940.21 184.501  54
   1  -2  -4 27025.4 431.262   4
   1  -2  -4 27259.3 508.204   7
   1  -2  -4 27540.3 516.049   8
  -1   2   4 26792.4 486.736  58
  -1   2   4 28358.1 532.952  63
  -1   2   4 26612.8 501.148  54
   1  -2  -3 1403.44 69.4151   6
   1  -2  -3 1512.14 100.686   8
   1  -2  -3 1441.48 103.196   7
  -1   2   3 1568.64 108.564  63
  -1   2   3 1468.70 103.849  54
   1  -2  -2 5330.81 154.070   8
  -1   2   2 5538.99 178.255  63
  -1   2   2 5260.81 179.030  54
   1  -2  -1 29453.2 448.368   7
   1  -2  -1 29154.3 382.575   8
  -1   2   1 30144.6 453.198  63
  -1   2   1 28545.4 461.231  54
   1  -2   0 280.674 48.0996   7
   1  -2   0 195.922 17.8148   8
  -1   2   0 247.615 39.8307  60
   1  -2   1 37731.5 494.731   7
  -1   2  -1 38267.2 528.313  55
   1  -2   2 29082.3 464.102  64
  -1   2  -2 29101.4 417.760  55
   1  -2   3 4813.77 175.610  64
  -1   2  -3 4426.97 131.629   9
   1  -2   4 42767.6 701.001  59
   1  -2   4 42454.5 673.462  64
   1  -2   4 44764.5 640.676   6
  -1   2  -5 99881.1 1096.71  14
   1  -2   5 98580.5 1356.69  59
  -1   2  -6 19798.8 321.327  14
   1  -2   6 19580.8 498.684  59
  -1   2  -7 1547.49 85.3942  37
   1  -2   7 1578.22 159.459  65
  -1   2  -7 1563.26 88.1478  18
  -1   2  -7 1458.63 80.1512  45
  -1   2  -7 1570.95 86.6050  40
  -1   2  -7 1599.90 85.8998  14
  -1   2  -7 1528.12 87.3283  15
  -1   2  -7 1642.54 91.9866  48
  -1   2  -8 71857.2 891.538  37
  -1   2  -8 74726.5 916.720  30
  -1   2  -8 75659.4 901.071  18
  -1   2  -8 74040.4 925.113  21
  -1   2  -8 71200.4 880.389  45
  -1   2  -8 74906.6 905.774  40
  -1   2  -8 72303.7 893.850  15
  -1   2  -8 74095.7 905.733  48
  -1   2  -9 22645.7 369.114  30
  -1   2  -9 22472.2 357.430  18
  -1   2  -9 21935.5 352.235  15
  -1   2  -9 21827.3 355.192  48
  -1   2 -10 664.918 54.5020  15
  -1   2 -10 746.610 60.4477  48
   1  -1 -10 23615.9 360.675  42
   1  -1 -10 23330.7 349.989  36
   1  -1 -10 23851.6 361.485  28
   1  -1  -9 1189.16 83.8687  43
   1  -1  -9 1036.23 81.5429  42
   1  -1  -9 1031.02 67.0063  52
   1  -1  -9 1103.58 87.0268  49
   1  -1  -9 1101.06 79.9440  20
   1  -1  -9 1084.54 79.5726  19
   1  -1  -9 1127.02 84.7225  28
   1  -1  -9 1071.22 80.6714  36
   1  -1  -8 10866.8 239.699  42
   1  -1  -8 10411.8 219.846  25
   1  -1  -8 10408.6 229.581  19
   1  -1  -8 11339.1 241.830  20
   1  -1  -8 10932.6 221.704  52
   1  -1  -8 10748.6 242.283  49
   1  -1  -8 10600.1 235.482  28
   1  -1  -8 11460.9 237.905  37
  -1   1   7 53764.3 1003.90  63
   1  -1  -7 57486.1 718.364  11
  -1   1   6 31010.2 605.432  58
   1  -1  -6 31808.1 436.695  11
  -1   1   5 217.808 60.2584  58
   1  -1  -5 194.544 71.0718   8
   1  -1  -5 103.297 34.4434   5
   1  -1  -5 184.845 34.3042  11
   1  -1  -4 190529. 2100.15   5
   1  -1  -4 212653. 2233.00   7
   1  -1  -4 194650. 2076.02   4
   1  -1  -4 209652. 2308.59   8
  -1   1   4 205974. 2230.98  58
  -1   1   4 203609. 2196.13  54
   1  -1  -3 400647. 4055.90   7
   1  -1  -3 392582. 3957.84   4
   1  -1  -3 402850. 4093.96   8
  -1   1   3 398191. 4046.34  58
  -1   1   3 389792. 4038.67  54
   1  -1  -2 54579.1 686.810   7
   1  -1  -2 54415.1 685.898   8
   1  -1  -2 52152.6 570.550   5
  -1   1   2 54121.7 673.677  58
  -1   1   2 52549.5 677.737  54
   1  -1  -1 9937.50 183.287   8
  -1   1   1 9670.70 202.955  54
   1  -1   0 243355. 2525.55   3
  -1   1   0 250532. 2526.93  63
   1  -1   1 26818.2 340.940   3
   1  -1   1 27780.2 384.370  68
  -1   1  -1 27347.5 378.192  55
  -1   1  -2 12027.4 179.784   9
   1  -1   2 12380.6 230.921  68
   1  -1   2 12066.5 236.868  64
  -1   1  -2 12165.8 217.036  55
   1  -1   3 4867.74 146.628  68
   1  -1   3 5061.28 135.657  67
   1  -1   3 5110.82 157.648  64
  -1   1  -3 4759.63 122.887   9
  -1   1  -3 5076.78 126.720   1
   1  -1   4 1808.87 97.4961  68
   1  -1   4 1766.15 77.5875  61
   1  -1   4 1731.39 86.7811  67
   1  -1   4 1870.81 107.335  64
  -1   1  -4 1632.12 86.5626   9
  -1   1  -4 1773.72 126.319   5
  -1   1  -4 1604.79 71.7482   1
   1  -1   5 104930. 1280.01  68
   1  -1   5 105299. 1324.12  64
  -1   1  -5 106412. 1427.64   5
  -1   1  -6 40012.4 512.868  14
   1  -1   6 39286.0 708.426  59
   1  -1   6 38662.5 676.805  64
  -1   1  -7 6123.12 157.840  14
  -1   1  -8 51671.2 670.698  45
  -1   1  -8 54711.8 707.207  40
  -1   1  -8 54677.2 701.211  37
  -1   1  -8 52203.7 692.574  34
  -1   1  -8 55457.4 709.248  30
  -1   1  -8 53515.6 714.343  21
  -1   1  -8 55598.6 701.398  18
  -1   1  -8 51897.8 679.935  15
  -1   1  -8 51537.5 683.933  48
  -1   1  -9 26987.4 415.177  37
  -1   1  -9 24579.0 382.206  45
  -1   1  -9 26839.3 421.146  40
  -1   1  -9 26516.6 414.105  30
  -1   1  -9 25803.0 394.581  15
  -1   1  -9 25724.7 398.366  48
  -1   1  -9 23411.5 369.051  20
  -1   1  -9 25872.9 421.514  21
  -1   1  -9 26329.6 410.135  18
  -1   1 -10 5852.52 145.818  15
  -1   1 -10 5990.76 149.522  48
  -1   1 -10 5894.25 156.320  30
   1   0 -10 167.197 44.6378  42
   1   0 -10 127.776 44.0417  43
   1   0 -10 150.178 41.3058  36
   1   0  -9 206.088 51.8633  20
   1   0  -9 194.778 51.7856  37
   1   0  -9 114.793 46.3034  36
   1   0  -9 199.934 58.4650  49
   1   0  -9 169.166 52.2341  42
   1   0  -9 158.601 50.6681  43
   1   0  -8 48.5295 42.4599  15
   1   0  -8 91.1064 45.2284  37
   1   0  -8 79.4902 48.6947  36
   1   0  -8 230.528 53.5616  43
   1   0  -8 74.4710 49.0036  42
   1   0  -8 75.1249 46.7631  20
   1   0  -8 21.5405 47.6365  19
   1   0  -8 77.8377 77.5774   8
   1   0  -8 95.2442 53.5881  49
   1   0  -7 1793.81 178.691   8
  -1   0   6 19490.1 468.144  58
   1   0  -6 20366.2 317.410  11
   1   0  -6 21058.6 547.168   8
   1   0  -5 1816.58 71.8316  11
  -1   0   5 1653.99 106.347  69
   1   0  -4 117543. 1337.02   7
  -1   0   4 115142. 1293.63  70
  -1   0   4 119111. 1353.88  69
  -1   0   4 118833. 1331.41  53
  -1   0   4 116649. 1277.09  55
   1   0  -3 125427. 1360.05   7
   1   0  -3 124036. 1326.02   5
   1   0  -3 126434. 1452.33   8
  -1   0   3 125987. 1359.17  69
  -1   0   3 124635. 1310.86  70
  -1   0   3 128782. 1368.90  53
   1   0  -2 165014. 1722.49   5
   1   0  -2 176056. 1803.24   3
   1   0  -2 173149. 1791.57   7
  -1   0   2 165169. 1773.72  69
  -1   0   2 169154. 1760.59  55
  -1   0   2 170220. 1799.57  53
  -1   0   1 57999.0 668.389  69
  -1   0   1 59189.4 667.689  55
   1   0   0 97515.1 1010.58   9
  -1   0   0 97458.1 991.115   5
   1   0   0 97551.6 1013.28  64
  -1   0   0 98147.6 1037.39  55
  -1   0  -1 118338. 1207.86   5
   1   0   1 118959. 1205.16  61
   1   0   1 118621. 1209.37  67
  -1   0  -1 117175. 1195.62  53
  -1   0  -2 22756.7 312.830   1
   1   0   2 22110.5 308.435  61
   1   0   2 22332.3 316.075  67
   1   0   2 21899.6 295.831  66
  -1   0  -2 22515.9 268.025  53
   1   0   3 2065.24 81.0528  66
   1   0   3 2008.93 62.2022  60
   1   0   3 1975.49 65.4713  62
  -1   0  -3 2176.86 84.9086   1
   1   0   4 27463.1 392.445  62
   1   0   4 29147.6 430.686  66
  -1   0  -4 28676.7 486.005   8
  -1   0  -4 29027.3 495.084   5
   1   0   5 25966.8 440.550  66
  -1   0  -5 26451.4 517.990   5
   1   0   6 214.709 51.3096  68
   1   0   6 176.003 48.2768  67
  -1   0  -6 189.464 69.0585   5
  -1   0  -6 213.953 34.0633  14
  -1   0  -7 49.4903 58.7384   5
  -1   0  -8 4908.97 142.765  42
  -1   0  -8 4796.33 137.745  45
  -1   0  -8 5087.25 152.099  41
  -1   0  -8 4879.53 155.827  40
  -1   0  -8 4728.22 141.125  43
  -1   0  -8 5145.02 154.277  30
  -1   0  -8 5065.55 153.254  28
  -1   0  -8 4956.61 143.314  36
  -1   0  -8 5121.11 155.319  37
  -1   0  -8 5004.89 152.152  34
  -1   0  -8 5128.52 158.800  21
  -1   0  -8 4994.12 141.637  20
  -1   0  -8 4894.14 151.175  22
  -1   0  -8 4933.48 156.135  19
  -1   0  -8 4841.79 139.651  15
  -1   0  -8 4809.06 142.721  48
  -1   0  -9 623.922 58.9574  45
  -1   0  -9 709.004 72.3709  41
  -1   0  -9 505.866 58.9235  42
  -1   0  -9 535.670 66.2230  34
  -1   0  -9 598.448 65.6172  30
  -1   0  -9 633.661 63.8977  36
  -1   0  -9 599.028 59.3292  15
  -1   0  -9 551.839 60.6105  48
  -1   0  -9 645.084 70.2991  21
  -1   0  -9 530.360 56.6305  20
  -1   0 -10 10597.5 217.286  30
  -1   0 -10 11009.9 230.401  21
  -1   0 -10 10506.7 205.192  48
  -1   0 -10 10250.2 201.732  15
   1   1 -10 15459.5 254.748  43
   1   1  -9 1386.91 72.4822  36
   1   1  -9 1648.36 93.6844  37
   1   1  -9 1581.84 90.7291  28
   1   1  -9 1506.14 87.4436  20
   1   1  -9 1603.94 89.1833  43
   1   1  -9 1415.46 81.3382  42
   1   1  -8 40755.4 570.807  43
   1   1  -8 40964.2 568.295  45
   1   1  -8 40175.5 555.394  42
   1   1  -8 41732.3 579.029  37
   1   1  -8 41167.7 564.333  28
   1   1  -8 41222.9 573.366  20
   1   1  -8 42111.7 569.329  49
   1   1  -8 40706.2 565.624  15
   1   1  -7 30876.9 454.929  15
   1   1  -7 32409.2 468.648  37
   1   1  -7 30464.8 451.299  28
   1   1  -7 31976.2 461.652  45
   1   1  -7 31749.8 465.169  43
   1   1  -7 32020.2 462.656  41
   1   1  -7 30364.6 451.841  19
   1   1  -7 30961.9 462.102  20
   1   1  -7 31305.2 734.654   8
   1   1  -7 31486.8 457.070  49
   1   1  -7 30963.0 449.878  48
   1   1  -6 844.745 118.546   8
  -1  -1   6 498.770 83.6628  69
   1   1  -5 21695.8 506.240   8
  -1  -1   5 20041.2 406.915  70
  -1  -1   5 21000.5 436.335  69
   1   1  -4 2032.77 131.819   9
   1   1  -4 1724.63 129.359   8
  -1  -1   4 1642.13 103.313  70
  -1  -1   4 1788.73 99.3562  65
   1   1  -3 4449.65 130.024   3
   1   1  -3 4220.97 106.466   7
   1   1  -3 4628.04 169.170   9
  -1  -1   3 4546.30 92.8127   2
   1   1  -3 4913.86 178.780   8
  -1  -1   3 4661.04 141.008  65
  -1  -1   3 4746.20 148.323  70
  -1  -1   2 111219. 1203.11  53
   1   1  -2 107412. 1124.43  57
   1   1  -2 108069. 1163.55   7
  -1  -1   2 110886. 1149.56   2
  -1  -1   2 108929. 1202.56  65
  -1  -1   2 109341. 1211.89  70
  -1  -1   1 12991.0 214.473  53
   1   1  -1 12866.7 185.406  56
  -1  -1   1 12327.8 185.554   2
  -1  -1   1 12570.8 208.242  70
  -1  -1   1 12555.7 204.585  65
  -1  -1   0 82777.9 875.632   2
   1   1   0 81633.9 862.234  67
  -1  -1  -1 122445. 1298.65   1
   1   1   1 124594. 1294.75  56
   1   1   2 251382. 2492.58  56
  -1  -1  -2 249549. 2515.34   1
   1   1   2 236808. 2497.08  62
   1   1   2 238937. 2515.33  66
   1   1   3 13546.1 216.865  56
  -1  -1  -3 12208.9 242.422   5
  -1  -1  -3 13532.1 246.398   1
   1   1   3 12590.4 201.500  63
   1   1   3 12646.6 231.839  62
   1   1   3 12080.7 165.852  58
   1   1   3 12927.4 223.999  60
   1   1   4 177279. 1846.10  56
   1   1   4 172873. 1862.28  63
   1   1   4 172891. 1899.95  60
   1   1   4 176788. 1917.72  62
  -1  -1  -4 180465. 1959.95   5
   1   1   5 199823. 2186.89  62
   1   1   5 198318. 2168.76  60
  -1  -1  -5 201602. 2238.61   5
   1   1   6 53039.7 795.402  62
  -1  -1  -6 50767.1 842.307   5
  -1  -1  -7 4847.03 240.432   5
  -1  -1  -8 16732.1 311.141  40
  -1  -1  -8 17306.7 304.619  42
  -1  -1  -8 17704.2 304.821  41
  -1  -1  -8 18608.0 317.648  37
  -1  -1  -8 16864.8 306.431  19
  -1  -1  -8 17126.9 301.608  18
  -1  -1  -8 16883.5 303.284  34
  -1  -1  -8 17540.0 302.430  36
  -1  -1  -8 17037.2 304.088  28
  -1  -1  -8 15719.0 481.410   5
  -1  -1  -8 17411.4 313.493  49
  -1  -1  -9 33999.6 484.566  42
  -1  -1  -9 34597.3 488.873  41
  -1  -1  -9 33782.2 498.944  40
  -1  -1  -9 34293.8 482.339  36
  -1  -1  -9 33549.3 489.034  34
  -1  -1  -9 32238.3 467.965  30
  -1  -1  -9 32485.0 466.616  20
  -1  -1  -9 32937.6 492.809  19
  -1  -1  -9 32534.4 485.581  21
  -1  -1  -9 33007.7 481.049  18
  -1  -1  -9 31407.8 447.093  15
  -1  -1  -9 30971.5 445.533  48
  -1  -1 -10 4637.12 143.569  21
  -1  -1 -10 5020.25 155.551  40
  -1  -1 -10 5098.01 145.958  36
  -1  -1 -10 4868.15 149.676  34
  -1  -1 -10 4537.40 131.511  30
   1   2 -10 170.354 37.1750  20
   1   2  -9 2493.27 104.146  20
   1   2  -9 2530.23 107.259  15
   1   2  -9 2374.03 104.621  45
   1   2  -9 2241.06 95.6557  43
   1   2  -8 47542.5 637.967  43
   1   2  -8 49020.0 646.813  41
   1   2  -8 49292.0 651.430  45
   1   2  -8 45952.4 607.297  42
   1   2  -8 47609.0 626.141  28
   1   2  -8 48550.9 647.371  20
   1   2  -8 47252.2 636.447  48
   1   2  -8 49866.7 651.612  15
   1   2  -7 60138.1 773.036  15
   1   2  -7 59520.3 753.200  28
   1   2  -7 62537.2 782.621  30
   1   2  -7 62656.2 780.749  45
   1   2  -7 62843.1 777.774  43
   1   2  -7 63981.4 779.942  41
   1   2  -7 61065.3 779.744  20
   1   2  -7 61807.4 774.200  48
   1   2  -7 61763.1 761.116  49
  -1  -2   6 16057.8 437.771  69
   1   2  -6 15036.6 454.923   8
  -1  -2   5 2810.66 164.203  70
  -1  -2   5 2493.71 150.578  65
   1   2  -5 2612.48 172.666   8
   1   2  -5 2430.12 165.455   9
  -1  -2   4 59549.2 849.216  65
   1   2  -4 58146.3 887.734   9
   1   2  -4 58282.7 886.579   8
  -1  -2   3 124643. 1450.16  65
  -1  -2   3 129635. 1458.63  70
   1   2  -3 128225. 1493.33   9
   1   2  -3 125813. 1473.84   8
  -1  -2   3 124114. 1339.83   2
  -1  -2   2 112827. 1296.06  70
  -1  -2   2 111372. 1294.36  65
  -1  -2   2 112239. 1233.51   2
   1   2  -2 112325. 1219.66  57
  -1  -2   1 260471. 2679.71  70
  -1  -2   1 259854. 2678.72  65
   1   2  -1 262485. 2642.40  57
   1   2   0 6727.01 121.172  61
  -1  -2   0 6904.35 133.046   4
  -1  -2  -1 40429.5 511.195   4
   1   2   1 44227.2 538.937  56
  -1  -2  -2 28314.9 354.157   2
   1   2   2 30475.1 394.208  56
   1   2   3 28029.3 428.352  60
   1   2   3 28250.9 439.939  62
  -1  -2  -3 27948.8 414.248   4
  -1  -2  -3 27306.5 358.859   2
   1   2   4 54159.5 743.366  60
   1   2   4 54306.7 712.387  63
   1   2   4 55010.6 757.722  62
  -1  -2  -4 54341.5 720.848   4
  -1  -2  -4 54707.4 738.962   5
   1   2   5 109095. 1327.23  63
   1   2   5 110981. 1374.67  60
   1   2   5 113037. 1396.28  62
  -1  -2  -5 114258. 1379.70   5
  -1  -2  -6 74675.1 1054.00   5
   1   2   6 74542.4 1047.29  60
   1   2   7 1007.30 128.665  66
   1   2   7 1010.67 115.911  62
  -1  -2  -7 954.123 111.615   5
  -1  -2  -8 41870.2 565.871  19
  -1  -2  -8 41093.8 556.423  25
  -1  -2  -8 42481.0 565.299  36
  -1  -2  -9 53949.6 702.005  19
  -1  -2  -9 50879.2 677.804  21
  -1  -2  -9 53032.8 677.550  18
  -1  -2  -9 53447.9 695.647  22
  -1  -2  -9 54696.9 701.672  34
  -1  -2  -9 51171.5 663.933  35
  -1  -2  -9 55515.7 701.299  36
  -1  -2  -9 53231.1 696.318  42
  -1  -2  -9 53059.1 699.252  40
  -1  -2 -10 5173.80 146.489  21
  -1  -2 -10 5640.28 168.741  19
  -1  -2 -10 5602.85 162.047  34
  -1  -2 -10 5841.74 163.628  36
  -1  -2 -10 5599.53 162.469  40
  -1  -2 -11 1815.63 84.7648  34
   1   3  -9 2984.69 111.432  37
   1   3  -9 3150.78 113.840  15
   1   3  -9 2961.42 110.394  45
   1   3  -9 2735.36 103.029  20
   1   3  -8 238.809 55.0712  45
   1   3  -8 128.863 43.3826  43
   1   3  -8 153.040 49.5886  41
   1   3  -8 167.858 49.3548  20
   1   3  -8 156.213 53.3086  37
   1   3  -7 27127.7 415.842  41
   1   3  -7 27175.5 423.624  45
   1   3  -7 26225.3 418.896  20
   1   3  -7 26024.1 390.653  28
   1   3  -7 25989.8 422.272  37
  -1  -3   6 25063.2 585.234  70
   1   3  -6 21202.2 540.070   8
  -1  -3   5 463.059 95.9425  70
  -1  -3   5 457.648 87.2579  65
   1   3  -5 448.839 40.9142  14
   1   3  -5 317.864 74.0545   8
   1   3  -5 290.518 78.9844   9
   1   3  -4 44189.3 772.882   9
   1   3  -4 44239.9 738.035   8
  -1  -3   3 164990. 1830.82   2
   1   3  -3 168299. 1954.78   9
  -1  -3   3 169268. 1943.70  70
  -1  -3   3 164283. 1940.86  65
   1   3  -2 23325.8 390.202   8
   1   3  -2 22782.7 379.623  57
  -1  -3   2 23511.1 433.031  65
  -1  -3   2 22661.5 424.532  70
  -1  -3   1 27032.3 369.736   4
  -1  -3   1 26113.0 419.320   6
   1   3  -1 27102.3 426.479  57
  -1  -3   1 25999.7 433.559  70
  -1  -3   1 26111.7 437.991  65
  -1  -3   0 943461. 9587.72   4
  -1  -3   0 957743. 9630.78   6
  -1  -3   0 967220. 9632.52  70
  -1  -3  -1 225438. 2393.18   4
   1   3   1 230583. 2425.65  57
   1   3   1 228823. 2395.60  66
  -1  -3  -1 226914. 2372.11  70
  -1  -3  -2 12786.1 256.755   4
   1   3   2 12934.6 277.152  62
   1   3   2 12780.4 268.085  66
   1   3   2 12883.9 266.130  57
  -1  -3  -3 20084.1 321.564   2
  -1  -3  -3 20735.0 365.809   4
   1   3   3 20469.3 361.063  57
   1   3   3 20941.3 394.612  62
  -1  -3  -4 16331.8 270.707   2
  -1  -3  -4 16985.9 340.974   4
   1   3   4 16986.0 326.489  57
   1   3   4 17724.2 382.039  62
   1   3   4 17080.7 370.309  60
  -1  -3  -5 15867.5 359.592   5
  -1  -3  -5 16167.3 353.928   4
   1   3   5 15297.0 311.588  57
   1   3   5 16030.8 396.781  62
   1   3   5 15593.0 381.558  60
  -1  -3  -6 5171.86 124.304  11
   1   3   6 5471.96 245.333  62
   1   3   6 5475.53 237.181  60
  -1  -3  -6 5586.42 222.451   5
  -1  -3  -6 5168.23 134.599  86
   1   3   7 1261.59 140.247  62
   1   3   7 1160.20 127.241  60
   1   3   7 1060.52 121.443  54
  -1  -3  -7 1124.31 115.039   5
  -1  -3  -7 1116.53 68.3301  11
  -1  -3  -8 54595.3 685.997  22
  -1  -3  -8 53448.2 689.421  19
  -1  -3  -8 54530.7 695.068  36
  -1  -3  -8 54052.9 692.152  52
  -1  -3  -9 100453. 1148.19  19
  -1  -3  -9 99310.1 1135.43  22
  -1  -3  -9 96535.8 1141.68  49
  -1  -3  -9 94822.3 1109.08  35
  -1  -3  -9 96859.1 1129.68  40
  -1  -3 -10 31668.7 459.018  34
  -1  -3 -10 28654.3 417.177  35
  -1  -3 -10 30012.6 439.947  40
  -1  -3 -10 29745.8 445.215  22
  -1  -3 -10 31313.5 463.556  19
  -1  -3 -11 847.996 64.8473  34
   1   4  -9 8463.65 170.191  37
   1   4  -9 8124.57 171.188  45
   1   4  -8 4866.03 147.982  15
   1   4  -8 4300.24 135.812  20
   1   4  -8 4395.46 141.630  37
   1   4  -8 4344.34 136.137  41
   1   4  -8 4700.51 146.089  45
   1   4  -7 5328.19 162.595  15
   1   4  -7 5498.21 162.541  48
   1   4  -7 5116.42 158.632  20
   1   4  -7 5176.43 162.314  37
   1   4  -7 5082.93 152.769  41
   1   4  -7 5414.82 166.485  45
  -1  -4   6 1975.42 179.979  70
   1   4  -6 2029.60 87.1937  14
   1   4  -6 2142.66 105.478  15
   1   4  -6 2298.75 106.668 103
   1   4  -6 2271.45 105.616  48
   1   4  -6 2205.15 101.272  41
   1   4  -6 1949.67 90.8456  43
   1   4  -6 2169.21 103.736  38
  -1  -4   5 254.227 87.9254  70
  -1  -4   5 307.134 88.9167  65
   1   4  -5 209.716 38.8316  14
   1   4  -5 98.0794 68.3706   9
  -1  -4   4 5471.77 253.628  65
  -1  -4   4 5718.35 262.152  70
   1   4  -4 5080.99 239.631   9
   1   4  -4 4968.13 130.112  14
   1   4  -3 44695.1 687.629   8
   1   4  -3 48862.9 807.260   9
  -1  -4   3 50152.8 737.238   2
   1   4  -3 45525.6 559.190  97
  -1  -4   3 53136.0 835.318  65
  -1  -4   3 52480.9 830.701  70
  -1  -4   2 60201.5 873.834  65
  -1  -4   2 59518.1 861.401  70
  -1  -4   1 964.454 73.8073   4
  -1  -4   1 997.800 99.0404  65
   1   4  -1 847.715 61.1341  54
   1   4  -1 927.652 91.6036  57
  -1  -4   0 198250. 2180.34   4
  -1  -4   0 202080. 2234.60   6
  -1  -4   0 202976. 2237.08  65
  -1  -4   0 198226. 2220.26  70
   1   4   0 204445. 2258.33  57
   1   4   0 201471. 2180.93  54
  -1  -4  -1 91771.6 1116.91   4
   1   4   1 93394.9 1096.01  66
  -1  -4  -1 90436.8 1092.11  70
  -1  -4  -2 60489.6 816.211   4
  -1  -4  -2 58848.5 798.503   6
   1   4   2 61525.7 821.762  66
   1   4   2 60720.3 840.859  57
  -1  -4  -3 13131.6 279.669   2
   1   4   3 13337.1 334.932  62
   1   4   3 13546.7 318.653  57
  -1  -4  -4 34592.2 517.096   2
  -1  -4  -4 35670.4 594.354   4
   1   4   4 36596.6 652.415  62
   1   4   4 35284.9 587.973  57
  -1  -4  -5 66700.8 939.080   4
   1   4   5 65976.7 1014.70  62
   1   4   5 64561.8 901.307  57
   1   4   6 6955.70 299.593  62
  -1  -4  -6 6596.13 145.067  11
  -1  -4  -6 6844.12 255.022   5
  -1  -4  -6 7121.82 258.801   4
   1   4   6 6867.05 291.323  54
   1   4   7 449.899 105.321  62
   1   4   7 474.033 97.8760  54
  -1  -4  -7 508.918 50.0573  11
  -1  -4  -7 485.782 83.9897   5
   1   4   8 14432.6 498.520  62
   1   4   8 16078.7 542.879  66
  -1  -4  -8 14951.1 279.068  25
  -1  -4  -8 14058.6 263.413  22
  -1  -4  -8 14302.3 273.332  19
  -1  -4  -8 15486.5 282.693  42
  -1  -4  -8 14288.5 273.428  36
  -1  -4  -8 13792.1 252.029  28
  -1  -4  -8 13802.3 261.160  49
  -1  -4  -9 1282.26 88.5258  25
  -1  -4  -9 1199.25 85.6646  19
  -1  -4  -9 1147.54 77.3401  22
  -1  -4  -9 1296.75 87.4958  42
  -1  -4  -9 1084.62 70.7728  40
  -1  -4  -9 1320.13 89.1390  36
  -1  -4  -9 1049.55 75.4375  35
  -1  -4  -9 1194.34 82.0531  49
  -1  -4  -9 1202.62 88.7264  52
  -1  -4 -10 537.416 66.7340  34
  -1  -4 -10 375.865 52.3333  35
  -1  -4 -10 467.715 66.5202  36
  -1  -4 -10 413.276 55.9783  22
  -1  -4 -10 404.018 63.6535  19
  -1  -4 -10 436.689 49.7014  40
  -1  -4 -11 174.636 48.2356  34
  -1  -4 -11 193.136 55.5408  36
  -1  -4 -11 174.026 53.1460  19
  -1  -4 -12 2821.99 77.6995  34
   1   5  -9 2671.40 80.7897  45
   1   5  -8 24621.1 358.452  20
   1   5  -8 27566.9 384.203  15
   1   5  -8 24826.4 363.815  37
   1   5  -8 26477.0 380.770  45
   1   5  -8 24125.3 355.185  41
   1   5  -7 20111.6 329.840  48
   1   5  -7 18196.1 319.776  20
   1   5  -7 18948.6 324.549  37
   1   5  -7 17844.4 309.471  41
   1   5  -7 19478.7 331.438  15
   1   5  -6 3050.54 118.137  41
   1   5  -6 3395.25 128.921 103
   1   5  -6 3498.98 128.353  48
   1   5  -6 3177.34 126.248  15
   1   5  -6 3077.90 110.850  14
   1   5  -5 14397.7 269.813  38
   1   5  -5 14342.2 265.968  41
   1   5  -5 14911.4 278.391 103
  -1  -5   5 15119.7 488.446  65
  -1  -5   5 15640.1 498.432  70
   1   5  -5 14706.2 269.079  14
   1   5  -5 13960.3 273.377  15
   1   5  -5 14841.7 273.380  31
   1   5  -5 14819.2 275.876  48
   1   5  -4 11766.8 211.059  13
   1   5  -4 10985.6 382.732   9
  -1  -5   4 13836.7 443.558  65
  -1  -5   4 12983.4 433.972  70
   1   5  -3 564.235 48.5958  13
   1   5  -3 494.170 51.2590  97
   1   5  -3 389.434 87.7002   9
  -1  -5   3 476.921 83.3268   2
  -1  -5   3 532.187 104.911  65
  -1  -5   3 531.290 103.613  70
   1   5  -2 15398.0 245.430  97
   1   5  -2 15559.9 246.229  13
   1   5  -1 4699.04 157.527  54
  -1  -5   1 5356.99 220.179   6
  -1  -5   1 5235.56 183.885   4
  -1  -5   1 5152.72 217.792  70
   1   5   0 34107.1 619.748  57
   1   5   0 32221.6 542.007  54
  -1  -5   0 33617.4 599.821   6
  -1  -5   0 33625.6 557.500   4
  -1  -5   0 32916.5 593.163  65
  -1  -5   0 33033.1 579.054  70
   1   5   1 15956.5 364.907  54
  -1  -5  -1 15649.5 353.291   4
  -1  -5  -1 14823.0 331.071  70
   1   5   1 15503.5 321.833  66
   1   5   2 54736.4 850.821  54
   1   5   2 58104.3 875.114  57
  -1  -5  -2 53576.2 816.051   6
  -1  -5  -2 56492.6 830.888   4
   1   5   2 56039.3 809.432  66
   1   5   3 10613.6 316.480  57
  -1  -5  -3 10422.3 302.730   4
   1   5   3 10230.0 303.140  66
   1   5   4 44460.4 795.337  54
   1   5   4 44713.4 747.971  57
  -1  -5  -4 45111.5 746.573   4
  -1  -5  -4 42499.8 660.074   2
   1   5   4 41879.9 775.130  62
   1   5   5 114683. 1588.92  54
   1   5   5 111743. 1473.15  57
  -1  -5  -5 115171. 1496.31   4
   1   5   5 117582. 1605.55  62
  -1  -5  -6 40860.8 524.723  11
   1   5   6 43027.8 858.674  54
  -1  -5  -6 44804.5 789.999   4
  -1  -5  -6 43132.9 764.111   5
   1   5   6 46085.5 893.502  62
  -1  -5  -7 12688.7 233.517  11
   1   5   7 12823.9 467.738  62
   1   5   7 13417.0 485.436  66
   1   5   7 12733.0 453.106  54
  -1  -5  -7 11668.6 371.336   5
  -1  -5  -8 55737.7 712.614  36
  -1  -5  -8 55207.1 701.404  11
   1   5   8 57019.2 1123.08  62
   1   5   8 59679.0 1173.73  66
  -1  -5  -8 57917.4 732.284  52
  -1  -5  -8 58274.5 720.414  42
  -1  -5  -8 56194.6 709.178 124
  -1  -5  -8 55536.8 721.503  19
  -1  -5  -8 53593.7 694.671  22
  -1  -5  -8 57489.0 722.619  25
  -1  -5  -9 29993.4 452.288  36
  -1  -5  -9 31492.1 464.142  25
  -1  -5  -9 31497.2 467.161  19
  -1  -5  -9 29362.0 436.141  22
  -1  -5 -10 641.434 69.9405  36
  -1  -5 -10 507.210 55.2628  35
  -1  -5 -10 608.585 68.5949  19
  -1  -5 -10 551.763 68.5168  25
  -1  -5 -10 577.483 55.7596  22
  -1  -5 -11 2786.61 101.181  34
  -1  -5 -11 2719.18 98.9911  36
  -1  -5 -11 2730.20 104.178  19
  -1  -5 -12 2115.80 65.4845  34
   1   6  -8 1550.61 69.5374  45
   1   6  -8 1616.17 68.6893  15
   1   6  -7 14671.2 250.970  37
   1   6  -7 14642.6 246.363  41
   1   6  -7 14240.1 252.414  20
   1   6  -6 2067.25 92.5652  41
   1   6  -6 2290.82 105.224  15
   1   6  -6 1920.92 86.9956  14
   1   6  -6 2244.54 99.8996  48
   1   6  -5 93.6464 46.6768  15
   1   6  -5 122.500 47.0522  48
   1   6  -5 96.0054 44.2547  41
   1   6  -5 188.823 50.3356  38
   1   6  -5 78.0565 53.4067  31
   1   6  -4 35609.8 493.339  31
   1   6  -4 28954.8 693.088   9
  -1  -6   4 37915.2 815.360  70
   1   6  -4 31697.6 461.541 107
   1   6  -4 32406.0 464.846  41
   1   6  -4 32758.0 472.284  38
   1   6  -4 36919.3 504.576  14
   1   6  -4 34216.6 485.339  15
   1   6  -4 35227.6 464.947  13
   1   6  -4 34149.7 473.761  48
  -1  -6   3 26312.7 587.228   2
   1   6  -3 25427.6 373.234  13
  -1  -6   3 25177.5 364.118  79
  -1  -6   2 11074.2 200.101  94
   1   6  -2 11562.5 217.099  13
  -1  -6   2 11274.9 208.947  79
  -1  -6   1 3218.05 197.280  65
  -1  -6   1 3204.12 192.056  70
  -1  -6   1 2968.82 93.9025  94
   1   6  -1 3031.10 99.8852  97
  -1  -6   1 2924.61 156.406   4
  -1  -6   1 3007.72 98.3946  79
   1   6  -1 2861.96 92.7802  78
  -1  -6   0 15107.4 391.334  70
   1   6   0 14632.0 359.312  54
   1   6   0 14378.8 234.010  97
  -1  -6   0 14152.1 230.910  94
  -1  -6   0 15885.5 422.628   6
  -1  -6   0 15179.3 378.058   4
   1   6   0 14235.1 233.768  78
  -1  -6   0 14619.5 236.237  79
  -1  -6  -1 28652.4 527.341  70
   1   6   1 28818.4 567.037  54
  -1  -6  -1 27447.9 370.541  94
   1   6   1 27354.9 364.229  97
  -1  -6  -1 28559.4 374.495  79
   1   6   1 27140.5 370.706  78
   1   6   2 822.643 90.7202  66
   1   6   2 733.407 51.7776  78
  -1  -6  -2 847.634 53.8537  93
  -1  -6  -2 863.460 102.663   4
   1   6   2 838.795 117.251  57
   1   6   2 753.069 102.093  54
  -1  -6  -3 531.668 90.9680   4
   1   6   3 520.641 86.0287  66
   1   6   3 518.996 46.5184  78
  -1  -6  -3 544.994 46.7870  93
   1   6   3 549.271 95.8116  54
   1   6   3 558.212 100.694  57
   1   6   3 503.217 43.2500  12
   1   6   4 133.260 31.3507  12
   1   6   4 117.133 35.7431  78
  -1  -6  -4 116.336 54.5194   2
   1   6   4 163.666 73.9899  57
   1   6   4 178.026 72.4969  66
  -1  -6  -5 32465.4 428.257  11
   1   6   5 33276.2 439.620  78
  -1  -6  -5 36517.1 714.207   4
  -1  -6  -5 33451.0 589.100   2
   1   6   5 34555.2 760.695  54
   1   6   5 37745.3 766.255  66
  -1  -6  -6 36941.5 480.740  11
   1   6   6 36400.4 479.142  78
   1   6   6 39543.9 850.824  66
   1   6   6 38223.9 841.749  54
  -1  -6  -6 38290.7 741.001   5
  -1  -6  -6 39181.1 771.703   4
  -1  -6  -7 1414.56 74.4461  22
  -1  -6  -7 1527.37 85.4870  25
  -1  -6  -7 1523.48 153.570   4
   1   6   7 1571.34 176.080  54
  -1  -6  -7 1505.05 85.3648  52
  -1  -6  -7 1452.28 75.8918  11
  -1  -6  -7 1498.54 82.9736 124
  -1  -6  -8 20676.8 343.412  25
  -1  -6  -8 21098.6 352.864  19
  -1  -6  -8 19511.2 316.496  22
  -1  -6  -8 19881.2 327.386  36
  -1  -6  -8 20105.7 347.491  52
  -1  -6  -8 19451.2 320.431  11
  -1  -6  -8 19681.4 332.598 124
  -1  -6  -9 20853.0 345.449  25
  -1  -6  -9 21102.9 352.780  19
  -1  -6  -9 20527.1 349.302  52
  -1  -6  -9 20099.6 330.945  36
  -1  -6 -10 17464.6 289.253  36
  -1  -6 -10 17378.6 282.265  35
  -1  -6 -10 18026.7 302.173  25
  -1  -6 -10 18251.3 309.028  19
  -1  -6 -11 544.036 52.4815  34
  -1  -6 -11 540.445 54.2635  19
  -1  -6 -12 8408.30 131.085  34
   1   7  -8 144.183 21.9139  45
   1   7  -7 1767.26 57.8041  41
   1   7  -7 2333.08 79.7368  15
   1   7  -6 10634.5 206.356  15
   1   7  -6 9701.20 195.430  20
   1   7  -6 10807.9 217.125  45
   1   7  -6 9090.70 178.558  41
   1   7  -5 1522.85 79.1986  48
   1   7  -5 1619.51 87.3277  15
   1   7  -5 1539.14 83.9168  14
   1   7  -5 1542.14 90.2882  31
   1   7  -5 1452.10 75.6702  38
   1   7  -5 1443.46 76.0118  41
   1   7  -4 4436.19 139.583  15
   1   7  -4 4785.14 152.465  14
   1   7  -4 4611.62 133.840  13
   1   7  -4 4193.67 129.601  38
   1   7  -4 4375.35 133.036 107
   1   7  -4 4472.07 148.588  31
  -1  -7   3 50961.7 971.157  70
   1   7  -3 52418.4 637.544  13
   1   7  -3 47029.3 620.702  15
   1   7  -3 48050.1 617.576 107
   1   7  -3 47166.2 616.411  38
  -1  -7   3 48540.8 609.422  79
  -1  -7   2 19466.1 307.334  79
  -1  -7   2 19419.9 537.345  70
  -1  -7   2 17983.7 289.464  94
   1   7  -2 17303.3 295.343 107
   1   7  -2 20132.3 323.186  13
  -1  -7   2 20470.2 541.632   2
   1   7  -1 802.605 66.7663  13
  -1  -7   1 759.407 115.784  70
  -1  -7   1 764.103 62.7309  79
  -1  -7   1 755.480 59.3457  94
   1   7  -1 774.605 63.8592  97
   1   7   0 32316.3 442.825  97
  -1  -7   0 32553.3 437.684  94
  -1  -7   0 33304.3 447.078  79
   1   7   0 32689.0 444.162  78
   1   7   0 32234.7 423.891  80
  -1  -7   0 32381.9 654.669  70
  -1  -7  -1 50849.0 625.468  93
  -1  -7  -1 48764.1 812.563  70
   1   7   1 48551.6 610.577  97
   1   7   1 49688.1 865.208  54
  -1  -7  -1 50846.6 625.285  79
   1   7   1 51694.6 628.592  78
   1   7   1 52066.5 617.799  80
  -1  -7  -1 53870.4 893.862   4
  -1  -7  -2 1060.51 124.238   4
   1   7   2 877.370 55.7265  97
  -1  -7  -2 1217.68 69.2100  93
   1   7   2 728.002 107.294  54
   1   7   3 17538.0 285.048  78
  -1  -7  -3 17181.3 269.864  76
  -1  -7  -3 17842.7 282.409  93
  -1  -7  -3 17316.9 267.132  85
   1   7   3 17309.0 446.940  66
  -1  -7  -3 17840.6 465.709   2
   1   7   3 17789.4 506.261  54
   1   7   4 52385.1 637.792  78
  -1  -7  -4 50900.5 609.403  76
  -1  -7  -4 51012.7 604.098  85
   1   7   4 53303.0 999.157  54
  -1  -7  -4 53246.3 946.284   4
  -1  -7  -4 50335.7 865.737   2
   1   7   4 52689.5 932.322  66
   1   7   5 564.253 55.7440  78
  -1  -7  -5 494.143 103.718   4
  -1  -7  -5 570.603 86.7962   2
   1   7   5 653.364 116.096  66
  -1  -7  -6 2490.41 197.266   4
   1   7   6 2579.59 97.7256  78
   1   7   6 2300.13 207.321  66
   1   7   6 2695.26 226.591  54
  -1  -7  -6 2394.86 98.3316  52
  -1  -7  -6 2576.79 102.745 124
  -1  -7  -6 2434.31 90.5682 106
  -1  -7  -7 3289.29 102.171 106
  -1  -7  -7 3268.46 118.721 124
  -1  -7  -7 3390.26 123.171  52
  -1  -7  -7 3313.10 118.162  25
   1   7   7 3603.75 264.848  66
  -1  -7  -7 3171.96 224.781   4
  -1  -7  -7 3078.99 104.306  11
  -1  -7  -8 128.101 50.5851  52
  -1  -7  -8 184.247 48.5111 124
  -1  -7  -8 96.0463 33.7733  11
  -1  -7  -8 101.917 49.5904  19
  -1  -7  -8 97.8273 49.2599  25
  -1  -7  -9 7372.50 182.209  52
  -1  -7  -9 7780.44 188.519  19
  -1  -7  -9 7314.11 177.732  25
   1   7   9 7246.08 165.135  80
  -1  -7  -9 7121.68 161.128  36
  -1  -7 -10 9146.00 178.433  35
  -1  -7 -10 9264.04 187.922  25
  -1  -7 -11 41.3283 32.3164  34
  -1  -7 -11 40.0368 32.5831  19
   1   8  -6 177.816 38.6882  45
   1   8  -6 158.197 31.4289  15
  -1  -8   5 5438.09 125.969  76
   1   8  -5 5037.79 132.263  14
   1   8  -5 5190.40 130.279  15
  -1  -8   4 104.449 43.7125  93
   1   8  -4 51.0485 38.2991  15
   1   8  -4 118.019 44.5231  14
   1   8  -4 81.2731 54.8396  31
   1   8  -3 3868.10 121.095 107
   1   8  -3 3891.05 117.667 115
   1   8  -3 3675.19 118.431  15
   1   8  -3 4018.48 128.992  13
  -1  -8   3 3905.03 127.311  93
  -1  -8   3 3723.62 115.190  79
  -1  -8   2 17585.2 303.094  93
  -1  -8   2 17775.3 279.707  51
  -1  -8   2 17389.3 292.058  79
   1   8  -2 17969.9 311.302  13
  -1  -8   1 713.337 60.3023 102
  -1  -8   1 796.531 71.6858  93
  -1  -8   1 905.180 72.0861  79
  -1  -8   1 650.347 109.659  70
   1   8  -1 764.854 61.6372  26
  -1  -8   1 774.084 62.8472  51
  -1  -8   1 707.490 121.864   2
   1   8  -1 790.741 61.2235 123
   1   8  -1 623.817 63.7166 116
   1   8   0 6702.21 166.959 123
   1   8   0 7238.65 178.502 116
   1   8   0 6499.92 161.500 128
  -1  -8   0 7202.03 170.012  51
  -1  -8   0 7109.21 166.026 102
  -1  -8   0 7321.99 179.299  93
   1   8   0 7097.48 156.453  80
  -1  -8   0 7534.29 178.580  79
   1   8   0 7243.81 175.498  26
   1   8   0 6880.50 158.728 113
  -1  -8   0 7549.54 337.419   2
   1   8   0 7636.81 186.802  13
   1   8   1 61897.6 775.544 123
  -1  -8  -1 64358.7 768.206  51
   1   8   1 63539.3 762.690  97
  -1  -8  -1 63426.4 762.757 102
   1   8   1 62559.8 744.769  87
  -1  -8  -1 65027.3 781.644  93
   1   8   1 65052.4 763.606  80
   1   8   1 64736.4 781.476  78
  -1  -8  -1 65697.0 780.935  79
   1   8   1 63370.6 784.852  26
   1   8   1 63761.7 783.995 116
  -1  -8  -1 65032.3 1078.03   4
   1   8   1 65641.6 789.895  13
   1   8   2 21323.2 346.654 116
   1   8   2 21778.3 330.997  87
  -1  -8  -2 22195.5 333.150  85
   1   8   2 22634.1 344.724  80
   1   8   2 21777.3 355.830  26
   1   8   2 20456.9 555.006  54
  -1  -8  -2 22837.6 581.330   2
  -1  -8  -2 22913.0 578.427   4
  -1  -8  -2 21506.6 332.399 102
   1   8   2 21195.3 322.030  97
   1   8   2 21558.0 349.223 123
  -1  -8  -3 63.2625 47.2988  93
  -1  -8  -3 45.6093 35.7237  85
  -1  -8  -3 14.8019 36.4821  76
   1   8   3 75.3868 42.5470  80
   1   8   3 169.296 50.5032  78
  -1  -8  -3-4.92456 66.2117   4
  -1  -8  -3 4.52745 59.1080   2
   1   8   3 52.8712 70.0633  54
  -1  -8  -3 6.65378 38.1407  51
   1   8   3 71.6675 46.2880 123
   1   8   3 35.9419 41.2064 116
  -1  -8  -4 26476.1 377.573 109
   1   8   4 26300.8 399.014 116
  -1  -8  -4 27278.4 389.087 106
  -1  -8  -4 26452.6 383.344 102
  -1  -8  -4 26272.4 365.772  85
   1   8   4 27446.8 401.219  78
  -1  -8  -4 26476.6 372.186  76
   1   8   4 24784.2 602.232  66
   1   8   4 25705.2 681.990  54
  -1  -8  -4 25819.7 378.064  51
  -1  -8  -4 25094.3 598.287   2
  -1  -8  -4 27877.2 670.566   4
   1   8   4 26795.3 408.039 123
  -1  -8  -5 24487.8 363.290 102
   1   8   5 25471.6 391.974 123
  -1  -8  -5 24198.3 354.825  51
   1   8   5 25346.9 692.402  54
   1   8   5 25604.0 398.817  26
   1   8   5 23821.0 621.656  66
   1   8   5 25305.3 381.274  78
   1   8   5 24810.5 383.188 116
  -1  -8  -5 25424.4 373.974 109
  -1  -8  -5 25481.7 370.298 106
  -1  -8  -5 24176.6 636.797   4
   1   8   6 4827.83 147.471  26
   1   8   6 4747.03 143.326 123
  -1  -8  -6 4629.67 139.498 124
   1   8   6 4587.49 135.421  78
  -1  -8  -6 4579.02 128.010 106
   1   8   6 4853.43 141.238 116
   1   8   7 663.918 69.1347  80
   1   8   7 599.415 55.3027  78
  -1  -8  -7 579.863 56.6587  25
  -1  -8  -7 621.604 61.1998 124
  -1  -8  -7 720.997 62.1546  52
   1   8   7 544.919 56.5007 116
  -1  -8  -7 621.512 53.3847 106
  -1  -8  -7 660.950 54.7082 100
  -1  -8  -8 11926.1 229.446  52
  -1  -8  -8 11988.7 229.725 124
   1   8   8 12538.6 238.660  80
  -1  -8  -8 12614.2 251.155  19
  -1  -8  -8 11775.6 224.130  25
   1   8   9 1019.90 61.1948  80
  -1  -8  -9 1016.54 71.4394  19
  -1  -8  -9 945.230 63.5214  25
  -1  -8 -10 4586.53 117.952  19
   1   8  10 3909.56 98.7003  87
  -1  -8 -11 4803.56 98.1076  19
  -1  -8 -11 4644.10 97.2662  34
   1   9  -6 1292.29 40.5986  45
   1   9  -5 1204.91 56.9528 103
  -1  -9   5 1124.65 51.3613  85
   1   9  -5 1237.64 58.6495  45
   1   9  -4 6125.59 142.093 103
  -1  -9   4 5065.41 115.400  93
   1   9  -4 6293.55 143.815  31
   1   9  -4 5487.99 134.716  14
  -1  -9   4 5675.69 126.877  76
  -1  -9   3 2578.98 95.7020  76
   1   9  -3 2582.50 103.305 103
  -1  -9   3 2222.83 87.5817  93
   1   9  -3 2437.49 102.911  14
   1   9  -3 2151.73 81.4665 107
   1   9  -2 245.244 43.9910 107
   1   9  -2 245.514 41.3610  77
  -1  -9   2 298.649 51.8432  93
  -1  -9   2 251.424 41.4908  51
   1   9  -2 351.408 62.9757  31
   1   9  -2 276.946 51.3454  13
  -1  -9   2 299.342 41.5580 102
  -1  -9   1 6700.98 168.117  93
  -1  -9   1 6920.45 157.324  51
  -1  -9   1 6697.02 152.035 102
  -1  -9   0 127.299 53.7523  93
   1   9   0 144.917 52.9271  13
   1   9   0 109.383 44.4161  26
   1   9   0 117.860 44.8869 123
  -1  -9   0 172.444 46.7717  51
   1   9   0 141.888 49.7407 116
  -1  -9   0 159.500 45.8332 102
  -1  -9  -1 4322.66 139.760  93
  -1  -9  -1 4343.17 133.907  85
  -1  -9  -1 4329.44 135.540  76
   1   9   1 3962.22 120.493  80
   1   9   1 4212.50 137.438  26
   1   9   1 4290.75 137.138 123
   1   9   1 4185.35 139.115 116
  -1  -9  -1 4411.78 132.784  51
  -1  -9  -1 4466.13 131.440 102
   1   9   1 4443.90 143.495  13
   1   9   2 16657.7 278.188  87
  -1  -9  -2 16786.0 285.457  85
   1   9   2 17533.3 292.123  80
  -1  -9  -2 17039.0 290.452  76
   1   9   2 17518.0 310.704  26
   1   9   2 16878.2 303.764 123
  -1  -9  -2 17471.6 291.774  51
   1   9   2 17386.7 303.102  13
  -1  -9  -2 17038.5 288.666 102
   1   9   3 1447.66 79.6022  87
  -1  -9  -3 1389.09 73.5068  85
   1   9   3 1473.06 89.6788  78
  -1  -9  -3 1391.43 77.5419  76
   1   9   3 1406.77 82.4762  80
   1   9   3 1503.38 92.0644  26
   1   9   3 1384.93 87.4241 123
  -1  -9  -3 1408.64 80.8198  51
   1   9   3 1460.72 81.5656  13
   1   9   3 1357.29 85.5018 116
  -1  -9  -3 1448.71 83.1621 106
  -1  -9  -4 7679.29 176.581 102
   1   9   4 8098.44 187.211  87
  -1  -9  -4 7301.40 157.917  85
   1   9   4 8102.47 192.319  80
   1   9   4 7959.43 189.848  78
  -1  -9  -4 7511.41 165.573  76
   1   9   4 8022.04 198.613  26
   1   9   4 7740.27 192.103 123
  -1  -9  -4 7652.89 174.128  51
   1   9   4 7817.64 190.041 116
  -1  -9  -4 7923.99 180.066 106
   1   9   4 7321.44 171.533  13
   1   9   5 21204.4 339.938  78
   1   9   5 21761.7 355.921  26
   1   9   5 21489.0 349.917 123
  -1  -9  -5 20077.3 313.856  51
  -1  -9  -5 20409.3 321.248 102
  -1  -9  -5 21152.8 325.681 106
   1   9   5 21436.8 344.554 116
   1   9   6 16543.9 291.208  26
  -1  -9  -6 15929.6 274.063 124
   1   9   6 16757.7 288.062 123
   1   9   6 16297.8 281.969 116
  -1  -9  -6 16105.8 262.408 106
   1   9   6 16917.7 296.101  80
   1   9   6 16436.0 277.612  78
   1   9   7 122.679 43.2466  26
   1   9   7 165.819 42.7359 116
   1   9   7 139.005 42.3639 123
  -1  -9  -7 141.471 41.1548 124
  -1  -9  -7 120.973 36.9376 100
   1   9   7 203.025 49.5856  80
   1   9   8 15271.0 261.540  87
   1   9   8 15406.0 257.572  80
  -1  -9  -8 14625.9 243.743 124
  -1  -9  -9 14114.3 229.666  19
   1   9   9 13813.6 222.306  87
  -1  -9 -10 640.729 42.5731  19
   1  10  -4 6959.77 120.191  45
   1  10  -4 6878.71 116.066 103
   1  10  -3 16811.8 242.888 103
  -1 -10   3 16484.6 236.236  85
   1  10  -3 14656.8 237.297  14
  -1 -10   3 15352.9 206.608 106
  -1 -10   3 15928.2 229.371  76
  -1 -10   2 4778.07 118.049  76
   1  10  -2 4782.66 130.167  14
   1  10  -2 5031.97 129.955  31
  -1 -10   1 1386.62 73.3191  76
   1  10  -1 1179.68 64.9771  77
  -1 -10   1 1355.27 70.9856  93
  -1 -10   1 1338.66 71.6307  85
  -1 -10   1 1392.99 65.4022  51
   1  10  -1 1457.85 81.9826  31
   1  10  -1 1181.08 59.1761 107
  -1 -10   1 1371.82 62.4933 102
  -1 -10   0 11442.7 201.801 102
  -1 -10   0 11363.5 212.059  85
  -1 -10   0 11466.6 215.253  93
   1  10   0 10720.7 204.386  26
  -1 -10   0 12229.6 211.205  51
   1  10   0 11577.8 222.441  13
  -1 -10  -1 2781.64 98.9208 102
  -1 -10  -1 2775.66 98.7610  85
  -1 -10  -1 2387.67 90.4764  92
  -1 -10  -1 2748.97 104.643  93
  -1 -10  -1 2756.57 101.733  76
   1  10   1 2720.70 104.205  26
   1  10   1 2772.97 107.384 116
   1  10   1 2690.60 102.191 123
  -1 -10  -1 2966.52 102.925  51
   1  10   1 2506.27 87.1043 113
   1  10   1 2708.13 105.049  13
  -1 -10  -2 133.395 45.0308 102
  -1 -10  -2 87.9827 37.2139  85
  -1 -10  -2 67.6487 30.3165  92
  -1 -10  -2 91.6535 41.9968  76
   1  10   2 97.8003 48.7856  26
  -1 -10  -2 117.476 44.5329  51
   1  10   2 134.115 41.3914 113
   1  10   2 141.247 46.3425  13
   1  10   2 84.3199 45.7361 123
   1  10   3 3377.28 105.558  87
  -1 -10  -3 3201.98 100.381  85
  -1 -10  -3 3423.22 106.882  76
   1  10   3 3551.59 114.033  80
   1  10   3 3533.26 123.544 116
  -1 -10  -3 3553.33 113.268  51
  -1 -10  -3 3467.87 114.516 106
   1  10   3 3337.35 111.291  13
  -1 -10  -4 235.993 47.8379 102
   1  10   4 218.111 42.8711  87
   1  10   4 211.255 46.5618  80
   1  10   4 221.929 56.0238  26
  -1 -10  -4 188.690 38.3206 120
   1  10   4 211.742 55.0020 123
  -1 -10  -4 248.693 47.0397  51
   1  10   4 208.054 40.5409  13
   1  10   4 238.415 54.5966 116
  -1 -10  -4 222.248 47.2350 106
   1  10   5 1534.58 85.6894  26
   1  10   5 1582.09 83.6340 116
   1  10   5 1517.23 84.2203 123
  -1 -10  -5 1448.66 69.4111  51
   1  10   5 1522.78 79.0474  87
  -1 -10  -5 1530.97 73.0066 106
   1  10   6 10047.0 199.912  80
   1  10   6 10295.9 202.159  26
   1  10   6 10148.3 198.979  87
  -1 -10  -6 9306.62 178.259 124
   1  10   6 10067.0 195.319 116
   1  10   6 10229.7 199.001 123
  -1 -10  -6 9537.70 174.397 106
  -1 -10  -6 10020.0 179.914 100
   1  10   7 1533.71 68.3776 123
   1  10   7 1476.81 66.8014 116
  -1 -10  -7 1461.02 62.0272 124
   1  10   7 1530.50 72.5597  80
   1  10   7 1528.01 69.4567  26
   1  10   8 4417.94 108.706  80
   1  10   8 4640.03 113.012  87
  -1 -10  -9 8697.96 144.100  19
   1  11  -2 2466.82 63.8217 103
   1  11  -2 2702.71 69.4733  31
  -1 -11   1 156.537 29.2687  76
   1  11  -1 211.299 34.1525 103
  -1 -11   1 134.606 26.0626  92
  -1 -11   1 151.153 28.8366  85
  -1 -11   1 210.741 30.0839 106
   1  11  -1 171.566 37.7755  31
   1  11   0 4842.65 112.100  77
  -1 -11   0 4416.29 101.843  95
  -1 -11   0 5252.54 104.635 102
  -1 -11   0 4970.90 109.841  85
  -1 -11   0 4351.69 100.789  92
  -1 -11   0 5480.66 109.987  51
  -1 -11   0 5358.05 112.468 106
   1  11   0 5604.59 125.422  31
  -1 -11  -1 15676.8 231.433 106
  -1 -11  -1 15350.6 223.421 102
  -1 -11  -1 13759.0 218.147  85
  -1 -11  -1 14517.5 226.739  76
   1  11   1 14760.8 239.232  77
  -1 -11  -1 15972.6 230.231  51
   1  11   1 14247.3 226.195  26
   1  11   1 14524.3 232.338  13
  -1 -11  -2 1788.27 71.3763 102
  -1 -11  -2 1458.33 60.3608  85
  -1 -11  -2 1582.75 65.8313  76
   1  11   2 1602.94 73.4322  26
  -1 -11  -2 1803.89 73.4762  51
   1  11   2 1541.05 68.1721  13
  -1 -11  -2 1837.13 73.9991 106
   1  11   2 1637.89 75.8915 116
   1  11   2 1649.32 73.2261 123
   1  11   3 39.5214 28.7788  13
   1  11   3 37.4560 31.6006 113
   1  11   3 41.6266 39.5549 116
  -1 -11  -3 42.5134 36.0267 102
  -1 -11  -3 23.8099 29.0860 120
   1  11   4 11624.9 208.169  26
  -1 -11  -4 11245.1 186.685 106
   1  11   4 11165.9 191.321 113
  -1 -11  -4 11141.3 184.565  51
   1  11   4 11546.6 203.925 116
   1  11   4 11293.4 203.406 123
   1  11   5 7910.35 160.328  26
   1  11   5 7606.90 144.979  87
  -1 -11  -5 7593.76 138.972 106
  -1 -11  -5 8186.73 145.907 100
   1  11   5 7992.01 158.277 123
   1  11   5 7984.32 156.798 116
   1  11   6 863.932 52.5521  26
  -1 -11  -6 862.058 42.8772 100
   1  11   6 859.204 47.6609  87
   1  11   6 817.600 48.9136 116
  -1 -11  -6 685.150 35.3316 124
   1  11   7 869.876 44.2269  87
  -1 -11  -7 986.970 47.9272  19
   1  11   7 907.474 39.6014 116
  -1 -11  -8 207.518 23.0439  19
   1  11   8 221.315 24.1204 113
   1  12   0 331.424 20.6891  31
  -1 -12   0 291.103 17.0979 106
  -1 -12  -1 3523.18 65.1881 100
  -1 -12  -1 3605.48 66.8873 120
   1  12   1 3379.74 66.9809 115
   1  12   1 3511.67 70.7069  31
  -1 -12  -2 4765.69 87.9278 106
   1  12   2 4639.02 86.8109  31
  -1 -12  -3 343.401 28.0995 106
   1  12   3 285.656 27.6819  39
   1  12   3 312.631 26.3162  31
  -1 -12  -3 364.606 29.7803 100
  -1 -12  -4 2964.29 62.6018 106
   1  12   4 3201.64 71.7461  39
  -1 -12  -5 8823.89 119.694 100
   1  12   5 8058.72 118.320 113
   1  12   6 202.315 17.5211 113
   1  12   6 248.128 20.5530  39
  -1 -12  -6 223.399 18.8893  19
   2 -10  -6 329.654 18.7570 124
  -2  10   6 342.143 19.9289 116
  -2  10   5 458.597 30.9171  26
   2 -10  -5 450.293 29.7604 124
  -2  10   5 406.736 29.8544 123
  -2  10   5 453.837 32.6121 116
  -2  10   4 1200.39 50.7019  26
  -2  10   4 1289.76 51.2883 123
   2 -10  -4 1145.28 47.8004 124
  -2  10   3 802.519 44.9142 116
   2 -10  -3 830.865 38.1015  51
  -2  10   2 2530.88 73.8849  26
   2 -10  -2 2471.96 66.9022  51
  -2  10   2 2402.14 68.5214 116
  -2  10   2 2470.18 72.0901 123
   2 -10  -2 2336.21 62.9446 102
  -2  10   1 1173.79 53.8114  77
   2 -10  -1 1289.41 49.3461 102
  -2  10   0 1646.64 57.7371 107
   2 -10   0 1503.82 49.7650 106
   2 -10   0 1620.29 53.6907  51
   2 -10   1 4900.40 87.4397 102
  -2  10  -1 5017.41 91.0964  31
  -2  10  -1 5150.12 94.6634 107
   2 -10   1 4920.12 88.0050 106
   2 -10   1 4837.95 84.6971  51
  -2  10  -2 5323.22 87.9519 107
   2 -10   2 5187.58 79.7410 102
   2  -9  -7 9624.61 142.665 124
  -2   9   7 9672.59 139.244 116
  -2   9   6 9556.82 159.617  26
   2  -9  -6 9784.69 164.499 124
  -2   9   6 9704.70 158.452 123
  -2   9   6 10016.8 165.024 116
  -2   9   6 9552.00 165.457  72
  -2   9   5 1704.63 72.3249 116
   2  -9  -5 1586.01 62.5284 109
  -2   9   5 1503.47 65.7213  72
   2  -9  -5 1417.31 60.0352  11
   2  -9  -5 1616.69 70.3475 124
  -2   9   5 1633.55 71.3247 123
  -2   9   4 8749.11 168.188  72
   2  -9  -4 7970.21 160.337  11
  -2   9   4 9226.61 178.974  24
   2  -9  -4 8365.73 155.931 109
   2  -9  -3 13794.9 211.118 102
  -2   9   3 13585.4 233.063  77
  -2   9   3 13238.2 222.272  72
  -2   9   3 14520.3 238.274 116
   2  -9  -3 13312.4 211.917 109
   2  -9  -3 14418.2 219.639  51
   2  -9  -3 12987.7 225.281  11
  -2   9   3 15055.4 250.000  24
   2  -9  -2 2226.18 85.0124  11
   2  -9  -2 2090.82 69.4767 109
  -2   9   2 2555.37 91.2277 116
   2  -9  -2 2292.00 76.2899 106
   2  -9  -2 2493.36 83.1797 102
  -2   9   2 2494.02 94.7572  77
  -2   9   1 2191.44 92.2980  77
  -2   9   1 2078.46 84.8411  26
   2  -9  -1 1814.18 72.7167  95
   2  -9  -1 2043.37 78.6868 102
  -2   9   1 1967.46 79.4934 116
  -2   9   1 1818.09 72.1876 128
  -2   9   1 2016.41 81.2493 123
   2  -9  -1 1893.08 79.1604  11
   2  -9  -1 2038.40 81.3255  16
   2  -9   0 4249.43 114.801  92
  -2   9   0 4030.60 107.740  26
   2  -9   0 4026.75 109.414  95
  -2   9   0 4069.04 106.058 123
  -2   9   0 4115.10 108.901 128
   2  -9   0 4272.17 111.335  16
  -2   9   0 4347.03 126.177  77
  -2   9  -1 104.725 37.2645 128
   2  -9   1 76.3626 33.9559  92
   2  -9   1 80.0007 37.1949 102
   2  -9   1 93.4746 33.4660  95
  -2   9  -1 45.2022 30.9119  14
  -2   9  -2 5508.31 131.317  77
   2  -9   2 5703.96 128.053  92
  -2   9  -2 5971.33 131.762 107
  -2   9  -2 5227.15 126.880  14
   2  -9   2 6166.60 118.676  51
   2  -9   2 6034.25 122.107 102
   2  -9   3 8054.39 128.379 102
   2  -9   3 7932.66 140.310  95
   2  -9   3 7386.67 137.418  92
  -2   9  -3 7246.66 131.837  41
   2  -9   3 6858.23 110.651  51
  -2   9  -3 8248.90 143.434 107
  -2   9  -3 7231.82 126.280  15
  -2   9  -3 6762.46 138.949  14
  -2   9  -4 108.713 20.0262  41
  -2   9  -4 120.010 18.6778  15
   2  -8  -8 874.563 40.4659  52
  -2   8   8 861.358 39.3187 116
   2  -8  -8 893.304 45.0710  25
  -2   8   7 9073.55 153.962  26
   2  -8  -7 9644.86 169.402  25
  -2   8   7 9006.55 151.408 123
   2  -8  -7 8738.56 165.424  11
   2  -8  -7 9253.22 158.918  52
  -2   8   7 9696.03 178.952  72
   2  -8  -6 14832.4 230.337  52
   2  -8  -6 15608.1 248.888 109
   2  -8  -6 14418.4 245.554  11
  -2   8   6 15064.3 238.178  24
  -2   8   6 15783.8 255.636  87
  -2   8   5 17328.7 288.409  87
   2  -8  -5 17662.9 277.434 109
  -2   8   5 17190.4 288.829  72
   2  -8  -5 16548.2 277.787  11
  -2   8   5 17130.1 281.855  24
  -2   8   4 4644.33 134.562  99
   2  -8  -4 4526.18 111.915 102
  -2   8   4 5102.27 144.465  72
  -2   8   4 4725.24 129.580  77
  -2   8   4 5151.35 148.579  87
   2  -8  -4 5151.70 136.608 109
  -2   8   4 5258.63 147.564  24
   2  -8  -4 5071.78 142.076  11
   2  -8  -4 4757.10 124.266  16
   2  -8  -3 12107.7 235.193  11
   2  -8  -3 11814.1 219.640  16
  -2   8   3 12016.5 234.402  77
  -2   8   3 12151.4 232.847  72
   2  -8  -3 11613.0 218.154 109
   2  -8  -3 11062.3 195.923 106
  -2   8   3 12192.0 243.629  24
   2  -8  -3 11527.4 207.533 102
  -2   8   3 11943.5 233.803  99
  -2   8   2 5631.86 158.067  77
  -2   8   2 5335.88 142.898  72
   2  -8  -2 5310.46 143.662 108
   2  -8  -2 5257.86 134.673 109
  -2   8   2 5408.10 157.391  24
  -2   8   2 4966.04 130.352 128
   2  -8  -2 4908.39 131.261  95
   2  -8  -2 5390.01 137.291 102
  -2   8   2 5121.08 149.929  99
   2  -8  -1 4293.28 126.587  95
   2  -8  -1 4344.38 132.418  92
  -2   8   1 4573.90 146.763  77
  -2   8   1 4288.64 120.591  72
   2  -8  -1 4494.07 130.212 108
  -2   8   1 4320.16 129.891 116
  -2   8   1 4246.21 124.652 128
  -2   8   1 4505.96 140.753  24
   2  -8  -1 4401.37 129.682  16
   2  -8   0 16393.7 285.469  92
   2  -8   0 16570.5 284.175  85
  -2   8   0 16982.6 307.606  77
  -2   8   0 16188.0 284.683  24
   2  -8   0 16111.5 278.842  95
   2  -8   0 16163.5 271.466 108
  -2   8   0 15916.6 268.604 116
  -2   8   0 15673.3 272.348 128
   2  -8   0 16664.9 276.485  16
   2  -8   1 13461.0 244.448  85
   2  -8   1 13615.4 242.970  76
  -2   8  -1 12413.9 232.920  24
  -2   8  -1 11953.9 220.367  26
   2  -8   1 13237.4 243.967  95
   2  -8   1 12439.7 222.934 108
  -2   8  -1 13148.1 254.179  14
   2  -8   1 13717.7 234.604  16
  -2   8  -1 12823.7 238.318 128
  -2   8  -1 12235.4 218.460 123
  -2   8  -1 12384.8 217.413 116
  -2   8  -2 326.818 54.0841 128
   2  -8   2 335.346 52.3755  92
   2  -8   2 289.074 49.6433  85
   2  -8   2 287.938 37.9512 108
  -2   8  -2 332.850 51.9691  14
   2  -8   2 272.694 40.3755  16
  -2   8  -2 316.999 54.1402  77
   2  -8   2 359.337 48.8868  76
  -2   8  -3 1485.61 78.0043  77
   2  -8   3 1376.78 70.5442  85
   2  -8   3 1365.41 74.4165  92
  -2   8  -3 1606.13 81.8814 107
  -2   8  -3 1400.96 79.1103  14
  -2   8  -3 1422.74 77.8614 128
   2  -8   3 1414.99 75.8140  95
  -2   8  -4 2627.92 96.1282  14
  -2   8  -4 2784.00 94.1107 107
   2  -8   4 2624.56 87.8304  92
   2  -8   4 2363.39 78.3496  85
  -2   8  -4 2595.29 89.8065  41
   2  -8   4 2717.77 89.5066  95
  -2   8  -5 1784.94 65.0757  41
  -2   8  -5 1872.98 65.9976  15
  -2   8  -5 1773.27 69.1479  14
   2  -8   5 1639.31 60.2013  95
  -2   8  -6 1247.41 41.6879  15
  -2   8  -6 1040.85 36.8361  41
   2  -7  -9 552.573 39.3442  52
   2  -7  -9 513.148 39.1669  25
   2  -7  -8 7745.45 156.599  25
   2  -7  -8 6610.61 146.662  11
   2  -7  -8 7527.33 151.993  52
  -2   7   8 6958.90 148.975  72
   2  -7  -8 7210.69 149.717 124
  -2   7   7 1900.16 87.7065  72
   2  -7  -7 1806.60 81.7592 109
   2  -7  -7 1696.07 74.4540  19
  -2   7   7 1734.39 77.2444  87
   2  -7  -7 1851.53 84.4914  11
   2  -7  -7 1865.61 84.4373  52
  -2   7   6 6490.30 173.149  72
  -2   7   6 6415.89 163.210  87
   2  -7  -6 6106.18 161.078  11
  -2   7   6 6091.08 149.755  24
   2  -7  -5 15857.6 278.919 109
  -2   7   5 15963.9 286.522  87
  -2   7   5 15240.2 269.209  99
   2  -7  -5 16059.1 288.133  11
  -2   7   5 15997.0 282.433  24
   2  -7  -4 2845.91 93.0039 102
  -2   7   4 3136.81 116.268  99
   2  -7  -4 3391.53 119.353 109
  -2   7   4 3260.87 125.491  72
  -2   7   4 3484.42 127.546  87
   2  -7  -4 3184.03 121.289  11
   2  -7  -4 3216.61 106.645  16
  -2   7   4 3234.84 122.923  24
   2  -7  -3 34260.6 467.843  95
   2  -7  -3 35352.7 471.334 102
  -2   7   3 35847.0 507.517  99
  -2   7   3 37498.3 518.236  72
   2  -7  -3 35697.7 494.304 109
   2  -7  -3 37508.4 501.521 108
  -2   7   3 38063.0 521.868  87
   2  -7  -3 36205.2 487.950  16
   2  -7  -3 38202.2 521.198  11
  -2   7   3 36760.4 519.773  24
   2  -7  -2 63732.6 773.712  95
  -2   7   2 64291.2 803.536  99
   2  -7  -2 65677.8 788.680  92
  -2   7   2 66020.8 800.275  72
   2  -7  -2 65277.5 788.568 108
   2  -7  -2 65296.1 780.406 109
  -2   7   2 64767.5 810.122  24
  -2   7   2 64617.9 805.416  47
   2  -7  -2 64512.6 782.335  16
  -2   7   1 21402.2 362.578  47
   2  -7  -1 21694.6 330.630 109
   2  -7  -1 22022.0 344.995 108
   2  -7  -1 22146.6 352.290  92
  -2   7   1 22915.7 362.250  87
   2  -7  -1 22126.1 352.276  76
  -2   7   1 22243.1 344.565  72
   2  -7  -1 21916.1 344.764  95
  -2   7   1 21815.4 359.896  99
   2  -7  -1 21205.7 577.930   6
  -2   7   1 21730.1 360.485  24
   2  -7  -1 22326.9 345.018  16
   2  -7   0 981.185 73.5956  95
   2  -7   0 930.892 74.1886  85
   2  -7   0 1120.57 78.0892  92
   2  -7   0 1064.74 76.6040  76
  -2   7   0 972.352 80.7660  77
  -2   7   0 917.387 61.4223  72
  -2   7   0 949.444 67.9586 116
   2  -7   0 902.832 67.0501 108
  -2   7   0 924.265 72.7823  24
   2  -7   0 929.400 67.8257  16
   2  -7   1 26218.6 387.726  76
  -2   7  -1 25830.6 411.021  77
  -2   7  -1 23710.5 376.440  24
   2  -7   1 25162.9 370.717 108
  -2   7  -1 24081.1 361.134 116
  -2   7  -1 24220.1 379.373 128
   2  -7   1 25905.9 389.343  85
   2  -7   1 24799.9 371.910  16
   2  -7   2 23966.5 362.735  76
  -2   7  -2 25146.8 396.236  77
  -2   7  -2 21365.8 343.352  24
   2  -7   2 21605.0 336.873 108
  -2   7  -2 23533.7 392.861  14
   2  -7   2 23543.6 349.328  16
   2  -7   2 24199.5 369.550  85
   2  -7   2 24510.7 379.698  92
  -2   7  -2 22855.7 364.217 128
  -2   7  -3 289.696 57.0525 128
   2  -7   3 297.785 53.3673  85
   2  -7   3 316.098 56.8058  92
  -2   7  -3 257.816 55.4446  77
   2  -7   3 272.768 48.1967  76
  -2   7  -3 259.102 41.6316  81
  -2   7  -3 262.665 56.8017  14
   2  -7   3 245.839 41.3855  16
  -2   7  -3 230.623 41.9204 103
   2  -7   4 5727.89 144.857  85
   2  -7   4 6161.73 158.124  92
  -2   7  -4 5672.45 145.007  31
  -2   7  -4 5957.28 169.775  14
   2  -7   4 5706.64 136.339  76
  -2   7  -4 5840.45 155.216  77
   2  -7   5 3923.06 115.179  92
  -2   7  -5 4114.05 124.404  41
  -2   7  -5 4051.78 131.085  14
   2  -7   5 4254.66 118.745  95
   2  -7   6-6.80306 25.0732  92
  -2   7  -6 15.8570 23.3978  48
  -2   7  -6 21.8704 33.1783  41
   2  -7   6 16.8338 25.3536  95
  -2   7  -6 10.5176 34.8720  15
  -2   7  -7 3834.97 86.9544  15
  -2   7  -7 3628.57 83.6992  41
   2  -6 -10 11522.4 150.348  36
   2  -6  -9 367.732 38.8490  36
   2  -6  -9 434.849 49.0559  52
   2  -6  -8 8477.15 170.602  19
   2  -6  -8 9696.32 198.744  25
   2  -6  -8 8956.81 186.452 124
   2  -6  -8 9329.01 195.438  52
   2  -6  -8 8772.37 191.099  11
  -2   6   8 8670.59 184.164  72
   2  -6  -7 15197.4 272.839 124
   2  -6  -7 14554.5 255.505  19
   2  -6  -7 14925.2 276.984  11
   2  -6  -7 15299.0 265.480 109
  -2   6   7 14218.2 253.741  87
   2  -6  -6 1012.77 77.6309 124
   2  -6  -6 1010.55 73.8725 109
   2  -6  -6 1003.85 77.5940  11
  -2   6   6 962.265 71.1800  87
  -2   6   5 4206.63 136.676  87
   2  -6  -5 4453.38 145.292  11
  -2   6   5 4189.37 133.463  80
  -2   6   5 4085.35 133.646  24
  -2   6   5 4053.37 128.378  99
  -2   6   4 550.957 122.886  55
  -2   6   4 437.724 60.5807  87
  -2   6   4 453.847 59.2539  80
  -2   6   4 441.661 100.983  62
  -2   6   4 425.188 55.5945  99
   2  -6  -4 464.075 56.2809 109
   2  -6  -4 373.988 47.8541 108
   2  -6  -4 406.629 94.8053   4
   2  -6  -4 446.327 47.5856  16
   2  -6  -4 496.347 60.1065  11
  -2   6   3 546.154 63.4531  87
  -2   6   3 539.137 62.0170  80
  -2   6   3 654.195 108.689  62
  -2   6   3 530.071 57.5698  99
   2  -6  -3 638.477 51.3241  95
   2  -6  -3 542.626 53.0347 108
   2  -6  -3 500.768 53.7785 109
   2  -6  -3 449.773 86.6899   6
   2  -6  -3 513.197 50.0147  16
   2  -6  -2 9620.55 198.854  92
  -2   6   2 9279.98 204.138  99
   2  -6  -2 9265.04 189.536  95
  -2   6   2 9134.89 391.757  55
  -2   6   2 9904.09 210.509  72
   2  -6  -2 9236.29 347.633   6
  -2   6   1 602.603 54.7261  13
  -2   6   1 854.969 62.2377  72
   2  -6  -1 532.627 59.0565  76
   2  -6  -1 558.163 57.2335  92
  -2   6   1 745.930 66.0317  87
   2  -6  -1 502.251 52.6732  95
  -2   6   1 438.436 106.100  55
   2  -6  -1 668.483 109.047   6
   2  -6   0 592.370 61.2842  85
   2  -6   0 538.464 59.6835  92
   2  -6   0 531.302 59.2642  76
  -2   6   0 572.142 52.5414  72
  -2   6   0 669.253 60.6234  13
  -2   6   0 592.644 112.268  55
   2  -6   1 24182.8 360.053  16
  -2   6  -1 24406.3 377.174  99
   2  -6   1 24712.6 381.932  92
   2  -6   1 24813.5 373.431  85
  -2   6  -1 24888.9 399.421  77
   2  -6   1 24436.7 369.016  76
   2  -6   1 22035.4 535.986  65
  -2   6  -1 23885.1 368.735  24
  -2   6  -1 22533.1 583.350  55
   2  -6   1 24434.2 367.053 127
   2  -6   1 25899.0 635.735   6
   2  -6   2 34510.6 473.572  85
   2  -6   2 35047.3 470.953  76
  -2   6  -2 36355.7 509.472  77
   2  -6   2 31123.1 694.594  65
   2  -6   2 32601.8 457.310 127
  -2   6  -2 33440.1 475.157 128
  -2   6  -2 31126.1 453.159  24
   2  -6   2 34545.8 459.721  16
   2  -6   2 35356.7 775.826   6
  -2   6  -3 6497.64 177.773  77
   2  -6   3 6074.03 155.753  76
   2  -6   3 5407.63 286.858  65
  -2   6  -3 6191.99 183.091  14
   2  -6   3 6128.57 160.579  85
   2  -6   3 5674.99 299.608   6
   2  -6   4 5484.28 142.016  76
  -2   6  -4 5585.94 161.445  77
  -2   6  -4 5614.88 158.605 128
   2  -6   4 5588.46 149.970  85
  -2   6  -4 5201.16 141.323 103
  -2   6  -5 17850.8 289.348  31
  -2   6  -5 18906.1 310.319 128
  -2   6  -5 18361.6 300.251  48
   2  -6   5 18446.9 292.076  85
  -2   6  -5 19469.3 345.847  14
  -2   6  -5 18940.4 323.198  41
  -2   6  -6 22154.0 348.980  41
  -2   6  -6 22331.4 331.088  48
   2  -6   6 20622.9 319.279  92
  -2   6  -6 23386.3 355.521  15
   2  -6   6 21512.7 322.181  95
  -2   6  -7 1336.05 71.7039  14
  -2   6  -7 1418.27 74.6381  15
  -2   6  -7 1355.35 72.6218  41
  -2   6  -7 1314.88 64.1309  48
  -2   6  -8 217.143 32.2320  41
  -2   6  -8 168.776 27.1025  48
   2  -5 -10 15930.9 230.164  25
   2  -5 -10 16347.9 232.877  52
   2  -5 -10 16036.9 227.852  36
   2  -5  -9 9844.71 191.959  25
   2  -5  -9 9421.96 192.989  11
   2  -5  -9 9365.79 184.170  36
  -2   5   8 3090.88 108.794  72
   2  -5  -8 3007.75 103.590  19
   2  -5  -8 3153.10 113.178 124
   2  -5  -8 2974.40 105.627  49
   2  -5  -8 2948.89 98.8320  42
   2  -5  -8 3224.38 120.914  11
   2  -5  -7 37430.4 511.556  19
   2  -5  -7 37601.4 512.239  49
   2  -5  -7 38808.1 542.784  11
   2  -5  -7 37776.7 513.186 109
   2  -5  -7 39125.7 530.051 124
  -2   5   6 37058.4 510.083  87
   2  -5  -6 38366.8 537.173  11
   2  -5  -6 36340.3 503.866  49
   2  -5  -6 37297.1 514.547 109
   2  -5  -6 39225.5 530.121 124
  -2   5   5 13207.3 254.426  87
  -2   5   5 13347.3 247.083  80
  -2   5   5 13058.1 473.707  60
  -2   5   5 13317.7 472.523  62
  -2   5   5 13237.4 483.985  55
   2  -5  -5 12765.7 398.759   4
   2  -5  -5 13699.0 256.305 109
   2  -5  -5 14267.5 270.786  11
  -2   5   4 5462.55 146.990  80
  -2   5   4 5425.18 285.925  60
  -2   5   4 5594.24 286.001  62
  -2   5   4 5715.64 152.794  87
   2  -5  -4 5529.62 260.364   4
  -2   5   4 5544.81 305.710  55
   2  -5  -4 5783.39 157.865  11
  -2   5   3 64442.1 782.862  80
  -2   5   3 65049.7 1068.54  62
  -2   5   3 66220.1 1095.02  60
  -2   5   3 66937.4 788.046  87
   2  -5  -3 63776.7 995.560   6
   2  -5  -3 67709.2 1122.81   7
  -2   5   3 67807.1 1169.72  55
   2  -5  -3 63388.8 744.544  95
  -2   5   2 34632.1 474.393  80
  -2   5   2 34981.1 676.038  62
   2  -5  -2 35171.3 461.301  85
  -2   5   2 35599.9 477.016  87
   2  -5  -2 34737.1 461.345  92
   2  -5  -2 36989.1 738.644   7
   2  -5  -2 35469.0 684.972   6
   2  -5  -2 34582.1 451.824  95
   2  -5  -1 1323.58 68.7498  95
   2  -5  -1 1451.13 73.0048  92
  -2   5   1 1381.83 117.360  62
  -2   5   1 1214.56 71.3937  80
   2  -5  -1 1378.83 71.6443  76
  -2   5   1 1327.57 72.2694  72
   2  -5  -1 1156.23 128.132   6
   2  -5  -1 1177.25 125.269   7
  -2   5   1 1288.83 146.547  55
  -2   5   1 1223.47 62.9967  13
  -2   5   0 14866.8 252.267  87
   2  -5   0 14167.6 243.620  85
   2  -5   0 13948.3 356.292  65
   2  -5   0 13938.4 240.535  76
  -2   5   0 14208.0 238.702  72
   2  -5   0 14065.5 393.302   7
  -2   5   0 14834.4 445.433  55
  -2   5   0 13264.4 235.724  13
   2  -5   1 2967.55 94.5259  93
   2  -5   1 3240.63 105.950  85
  -2   5  -1 3200.54 98.4269  72
   2  -5   1 3545.64 212.571   6
   2  -5   1 3155.97 103.663  76
  -2   5  -1 3391.47 207.132  55
  -2   5  -1 2973.68 104.482  13
   2  -5   2 12576.2 410.908   6
   2  -5   2 12084.3 219.282  76
   2  -5   2 11860.3 221.854  85
  -2   5  -3 11092.4 243.557  14
   2  -5   3 10803.9 208.475  76
  -2   5  -3 11094.6 229.666  77
   2  -5   4 40.9682 36.2080  76
  -2   5  -4 29.6715 30.7569  81
  -2   5  -4 68.0774 43.6957  77
   2  -5   4 36.2037 72.4566  65
  -2   5  -4 102.078 45.6680 128
  -2   5  -4 68.1567 45.9510 107
  -2   5  -4 16.2797 47.8848  14
   2  -5   4 14.4833 67.6348   6
  -2   5  -5 21594.8 343.702 128
  -2   5  -5 21092.7 337.322  30
  -2   5  -5 20829.4 326.522  31
  -2   5  -5 20226.8 327.459 103
  -2   5  -5 21202.7 350.137 107
   2  -5   5 21474.4 328.615  85
  -2   5  -5 20877.5 334.299  46
  -2   5  -6 41795.7 555.522  48
  -2   5  -6 41261.5 554.754 107
  -2   5  -6 41751.7 571.218  41
  -2   5  -6 40838.3 544.524  30
  -2   5  -7 14423.1 258.854  30
  -2   5  -7 15497.5 280.201  41
  -2   5  -7 14901.3 283.697  14
  -2   5  -7 15129.4 268.338  48
  -2   5  -8 1434.54 75.2819  41
  -2   5  -8 1387.44 73.7334  15
  -2   5  -8 1423.83 71.4613  48
  -2   5  -9 15152.4 209.883  48
  -2   5  -9 14962.5 211.153  15
   2  -4 -11 2246.10 54.4182  36
   2  -4 -10 386.127 42.2794  25
   2  -4 -10 384.927 42.8406  52
   2  -4 -10 385.275 43.5692  49
   2  -4 -10 335.384 46.0969  36
   2  -4  -9 883.276 68.2669  25
   2  -4  -9 827.773 57.0677  19
   2  -4  -9 897.442 62.9468  42
   2  -4  -9 749.426 64.9150  49
   2  -4  -9 861.118 69.7693  52
   2  -4  -9 703.457 52.7372  28
   2  -4  -8 107.787 51.7600  25
   2  -4  -8 102.907 40.4097  19
   2  -4  -8 91.2772 40.4362  28
   2  -4  -8 155.251 53.2915  49
   2  -4  -8 131.724 55.7215  52
   2  -4  -8 178.860 47.1647  42
   2  -4  -7 12387.7 233.256 109
   2  -4  -7 11582.1 232.272  19
   2  -4  -7 12511.9 249.196  49
   2  -4  -7 12447.7 246.059 124
   2  -4  -7 12449.1 240.977  42
   2  -4  -6 25841.6 387.095 109
  -2   4   6 26166.4 705.210  60
   2  -4  -6 25942.7 394.877  49
  -2   4   6 26256.1 663.750  55
   2  -4  -6 26785.7 400.415 124
   2  -4  -6 26489.1 384.747  42
   2  -4  -6 26162.9 386.676  19
  -2   4   5 26551.6 660.418  55
  -2   4   5 26058.6 377.476  87
  -2   4   4 9440.59 358.606  60
  -2   4   4 9115.88 187.708  87
  -2   4   4 9745.00 373.678  55
   2  -4  -4 9108.30 309.549   4
  -2   4   4 9381.22 184.669  80
  -2   4   3 121772. 1350.36  80
  -2   4   3 134947. 1711.90  60
  -2   4   3 125790. 1357.81  87
   2  -4  -3 123499. 1324.01  95
  -2   4   3 132774. 1759.27  55
   2  -4  -3 139148. 1743.57   7
   2  -4  -3 126144. 1559.67   6
  -2   4   2 106031. 1176.43  80
  -2   4   2 114124. 1461.73  60
  -2   4   2 108670. 1181.05  87
   2  -4  -2 107544. 1167.65  92
   2  -4  -2 107189. 1157.49  95
  -2   4   2 111012. 1535.37  55
   2  -4  -2 116348. 1512.94   7
   2  -4  -1 37389.9 468.657  76
  -2   4   1 37595.5 479.862  80
  -2   4   1 38294.9 636.188  62
  -2   4   1 39084.9 661.348  60
  -2   4   1 38560.1 482.094  87
   2  -4  -1 38489.7 475.395  92
   2  -4  -1 38129.0 471.833  85
   2  -4  -1 37670.4 468.379  95
  -2   4   1 38603.5 736.416  55
  -2   4   0 36139.7 562.393  62
   2  -4   0 34995.1 443.745  76
  -2   4   0 35491.0 452.036  87
   2  -4   0 35432.5 445.875  85
  -2   4   0 37217.8 699.792  55
   2  -4   0 36917.1 646.644   7
   2  -4   1 24126.4 475.900   7
   2  -4   1 25600.9 545.899  59
   2  -4   1 23484.3 325.749  76
  -2   4  -1 25901.1 544.642  55
  -2   4  -1 22980.8 329.425  13
   2  -4   1 23802.3 329.137  85
   2  -4   2 12345.6 208.735  76
  -2   4  -2 12320.7 218.787  13
  -2   4  -3 63.1406 39.0119  77
   2  -4   3 99.3020 35.0297  76
  -2   4  -3 80.2132 38.8289  14
   2  -4   3 129.786 67.7799   6
   2  -4   3 30.6597 60.1419  59
  -2   4  -4 2946.16 104.144  81
  -2   4  -4 3331.48 115.102  77
   2  -4   4 2979.97 213.830  59
   2  -4   4 3205.20 205.438   6
  -2   4  -4 3392.41 126.966  14
  -2   4  -5 2889.74 111.029 107
  -2   4  -5 2729.87 120.347  14
  -2   4  -5 2576.38 105.621  30
   2  -4   5 2397.65 204.278  59
  -2   4  -5 2432.03 96.5859 103
  -2   4  -5 2366.42 99.4899  46
  -2   4  -5 2566.45 101.809 128
  -2   4  -5 2428.65 107.832  21
  -2   4  -6 1759.64 87.1525 128
  -2   4  -6 1759.60 93.7928  30
  -2   4  -6 1723.50 86.0030 103
  -2   4  -6 1946.02 97.2861 107
  -2   4  -6 1893.02 100.831  41
  -2   4  -6 1670.98 89.5376  46
  -2   4  -6 1709.96 83.2385  18
  -2   4  -7 3307.04 126.540  48
  -2   4  -7 2859.75 104.896  18
  -2   4  -7 3145.12 122.363  30
  -2   4  -7 3143.32 126.426  41
  -2   4  -7 3295.66 129.287  15
  -2   4  -7 3316.39 133.505  14
  -2   4  -8 71.8420 49.3240  48
  -2   4  -8 38.8972 34.2751  18
  -2   4  -8 26.5621 49.0894  41
  -2   4  -8 13.9054 44.6475  15
  -2   4  -8 45.7880 41.4773  14
  -2   4  -8 96.5714 45.2036  30
  -2   4  -9 10858.1 205.202  41
  -2   4  -9 11239.9 201.029  15
   2  -3 -11 16785.0 218.528  36
   2  -3 -10 19261.6 275.606  28
   2  -3 -10 20298.3 294.346  42
   2  -3 -10 20102.1 296.792  49
   2  -3 -10 19193.1 276.216  52
   2  -3  -9 74.4214 44.1644  25
   2  -3  -9 49.8025 36.8060  19
   2  -3  -9 75.9080 42.6482  28
   2  -3  -9 112.349 47.7042  42
   2  -3  -9 133.976 49.1832  52
   2  -3  -9 60.2646 49.4676  49
   2  -3  -8 12413.7 256.007  49
   2  -3  -8 12376.8 253.912  52
   2  -3  -8 11785.4 234.275  19
   2  -3  -8 12376.1 250.128  25
   2  -3  -8 11950.0 239.144  28
   2  -3  -8 12454.1 262.337  11
   2  -3  -8 12464.6 251.341  42
   2  -3  -8 12840.5 252.292  43
   2  -3  -7 18980.9 323.216  43
   2  -3  -7 17483.5 288.545 109
   2  -3  -7 19745.2 340.141  11
  -2   3   7 18092.7 596.955  60
  -2   3   7 17952.9 583.779  63
   2  -3  -7 18099.0 304.723  19
   2  -3  -7 18676.7 327.565  49
   2  -3  -7 18888.5 315.387 124
   2  -3  -7 17430.3 533.368   8
   2  -3  -6 188.224 74.4979   8
   2  -3  -6 198.743 49.1958  11
  -2   3   6 163.859 83.2393  63
  -2   3   6 192.714 89.0478  60
   2  -3  -5 7452.00 293.235   8
   2  -3  -5 7567.46 312.464   7
  -2   3   5 7323.68 307.048  55
   2  -3  -5 7383.34 171.848  11
  -2   3   5 7506.05 331.014  60
  -2   3   5 7499.38 328.704  63
  -2   3   4 66.5603 63.7872  63
   2  -3  -4 75.5392 35.2881  11
  -2   3   4 235.048 79.9734  55
   2  -3  -4 97.9857 65.7729   7
   2  -3  -4 84.1253 55.3218   8
  -2   3   4 277.611 37.7602  87
   2  -3  -3 31115.7 540.670   8
  -2   3   3 30957.2 633.198  55
   2  -3  -3 31383.1 411.943  11
  -2   3   2 85128.2 1219.83  55
   2  -3  -2 87250.9 1191.52   7
   2  -3  -2 84423.0 1050.49   8
  -2   3   2 87033.1 1177.41  60
   2  -3  -1 16381.4 381.302   7
  -2   3   1 16317.3 357.387  60
  -2   3   0 66486.4 963.473  55
   2  -3   0 65503.1 910.709   7
  -2   3   0 65957.4 861.524  60
   2  -3   0 63576.8 900.678  59
  -2   3  -1 207734. 2304.45  55
   2  -3   1 201676. 2217.96   7
   2  -3   1 204560. 2287.17  59
  -2   3  -2 184581. 2083.69  55
   2  -3   2 172186. 1967.77   7
   2  -3   3 66540.6 1037.70  59
  -2   3  -3 65784.6 770.881  77
   2  -3   4 20351.5 519.777  59
  -2   3  -4 20360.8 326.079  14
  -2   3  -4 19740.5 305.561  77
  -2   3  -4 19784.3 300.562  81
   2  -3   5 64998.1 1118.37  59
  -2   3  -6 26059.5 402.199  30
  -2   3  -6 23994.6 359.804 128
   2  -3   6 24863.8 651.124  59
  -2   3  -6 25816.9 386.663 107
  -2   3  -6 25221.9 405.393  21
  -2   3  -6 25979.5 394.373  46
  -2   3  -6 24779.5 371.675 103
  -2   3  -7-1.55158 48.6692  30
  -2   3  -7 60.2830 49.1923  21
  -2   3  -7 36.4296 41.1969  18
  -2   3  -7 44.0802 44.4265  15
  -2   3  -7 49.2528 47.8547  14
  -2   3  -7 12.4645 35.8882  40
  -2   3  -7 33.8487 42.1079  46
  -2   3  -8 3353.30 129.072  30
  -2   3  -8 3136.28 129.910  21
  -2   3  -8 3132.55 116.842  18
  -2   3  -8 3172.33 126.427  14
  -2   3  -8 3323.28 124.586  15
  -2   3  -8 2790.04 104.021  45
  -2   3  -9 56.4254 37.7392  18
  -2   3  -9 67.2762 47.5502  30
  -2   3  -9 69.0326 41.7528  15
  -2   3 -10 4742.68 108.466  15
  -2   3 -10 5058.14 118.726  48
   2  -2 -11 8415.44 131.465  36
   2  -2 -10 37234.2 478.365  42
   2  -2 -10 35579.7 467.523  36
   2  -2 -10 36135.0 463.660  28
   2  -2 -10 37531.1 481.743  49
   2  -2  -9 1710.84 82.1156  19
   2  -2  -9 1777.75 85.3662  25
   2  -2  -9 1919.07 95.0151  43
   2  -2  -9 1992.96 98.0541  42
   2  -2  -9 1853.96 97.7264  49
   2  -2  -9 1912.84 88.0299  52
   2  -2  -9 1869.82 91.3667  28
   2  -2  -8 10880.2 234.541  28
   2  -2  -8 11859.4 252.078  11
   2  -2  -8 10323.1 219.328  19
   2  -2  -8 11149.2 230.290  25
   2  -2  -8 11138.4 244.328  49
   2  -2  -8 11330.6 234.738  52
   2  -2  -8 11411.0 242.108  43
   2  -2  -8 11317.8 243.307  42
   2  -2  -7 62086.7 765.138  11
  -2   2   7 55680.5 1113.71  63
  -2   2   7 57018.6 1146.55  60
   2  -2  -7 57711.6 1097.82   8
   2  -2  -7 60108.1 750.426  20
   2  -2  -7 56823.0 721.016  19
   2  -2  -7 58255.5 752.963  49
   2  -2  -7 61663.7 756.593  43
  -2   2   6 39220.6 852.289  63
   2  -2  -6 40028.8 829.888   8
   2  -2  -6 41724.7 555.975  11
   2  -2  -5 16.0885 58.5300   8
   2  -2  -5 15.0721 52.7884   7
  -2   2   5-4.48826 58.5956  63
  -2   2   5 71.2990 52.0478  55
  -2   2   5 145.414 61.9213  53
   2  -2  -5 19.3214 31.4318  11
   2  -2  -4 21165.4 401.994   4
   2  -2  -4 21788.6 486.216   8
   2  -2  -4 22377.5 500.738   7
  -2   2   4 22890.8 526.376  63
   2  -2  -4 21939.7 316.036  11
  -2   2   4 22087.4 487.908  55
  -2   2   3 37071.4 651.203  55
   2  -2  -3 37386.9 619.769   8
   2  -2  -3 37511.5 654.007   7
   2  -2  -2 69.6423 42.5864   8
  -2   2   2 40.1004 47.6630  63
  -2   2   1 231.582 65.8230  55
   2  -2  -1 240.667 59.2908   7
   2  -2  -1 190.133 40.4265   8
   2  -2  -1 253.348 44.4389  59
  -2   2   1 219.304 56.6430  63
   2  -2   0 2336.58 120.886   7
  -2   2   0 2275.36 101.922  60
  -2   2   0 2241.25 114.393  63
   2  -2   0 2270.97 110.623  59
  -2   2  -1 5565.60 195.656  55
   2  -2   1 5742.65 176.793   7
  -2   2  -1 5545.93 137.219  60
  -2   2  -2 71015.6 943.669  55
   2  -2   2 69072.6 876.052   7
   2  -2   2 71373.2 974.032  64
  -2   2  -3 26604.6 426.215  53
   2  -2   3 25853.8 404.310   7
  -2   2  -4 26584.8 368.630  14
   2  -2   4 26525.6 544.056  64
  -2   2  -4 25176.8 449.076   1
   2  -2   5 116312. 1550.65  59
   2  -2   5 113790. 1515.29  64
  -2   2  -6 70949.1 860.874  14
   2  -2   6 70230.2 1167.24  59
   2  -2   6 69121.4 1130.55  64
  -2   2  -7 6820.04 187.807  21
   2  -2   7 6243.45 309.817  59
  -2   2  -7 6549.78 181.512  30
  -2   2  -7 6752.14 180.149  41
  -2   2  -7 6671.33 171.917  40
  -2   2  -7 6617.66 178.121  46
  -2   2  -7 6697.44 174.879  15
  -2   2  -7 7003.09 186.816  14
  -2   2  -8 13167.3 267.932  48
  -2   2  -8 13312.4 279.963  21
  -2   2  -8 13610.8 266.544  18
  -2   2  -8 13352.3 275.476  30
  -2   2  -8 13064.0 257.915  40
  -2   2  -8 13261.7 268.996  41
  -2   2  -8 11909.9 233.878  45
  -2   2  -8 12452.2 253.692  15
  -2   2  -8 12792.3 268.582  14
  -2   2  -9 20404.9 333.402  18
  -2   2  -9 18840.6 320.386  15
  -2   2  -9 20432.1 341.609  41
  -2   2  -9 19239.2 325.945  40
  -2   2  -9 20823.3 340.904  48
  -2   2 -10 12720.5 222.177  18
  -2   2 -10 12243.3 225.749  41
  -2   2 -10 12359.7 220.187  48
   2  -1 -10 8777.61 179.501  42
   2  -1 -10 8960.89 178.524  28
   2  -1  -9 3293.95 123.383  43
   2  -1  -9 3446.97 121.977  36
   2  -1  -9 3313.27 122.736  28
   2  -1  -8 1398.74 90.7534  28
   2  -1  -8 1409.36 87.1463  20
   2  -1  -8 1292.41 79.9790  19
   2  -1  -8 1379.08 79.7430  25
   2  -1  -8 1542.40 91.8820  43
   2  -1  -8 1379.74 79.4126  37
   2  -1  -8 1185.80 76.0362  52
   2  -1  -7 35932.2 505.533  20
   2  -1  -7 34612.0 479.317  25
   2  -1  -7 33609.0 477.405  19
   2  -1  -7 34288.4 807.739   8
   2  -1  -7 34453.0 479.757  37
   2  -1  -7 36422.1 511.014  43
  -2   1   7 33447.7 806.040  63
  -2   1   7 32557.0 735.189  58
   2  -1  -7 36347.1 510.865  11
  -2   1   6 64806.6 1081.50  58
  -2   1   6 67621.8 1162.23  63
   2  -1  -6 66787.2 807.257  11
   2  -1  -6 68989.4 1167.41   8
  -2   1   5 16093.8 430.039  58
   2  -1  -5 16239.8 264.841  11
  -2   1   5 16459.4 413.998  53
   2  -1  -5 16165.6 404.501   7
   2  -1  -5 16811.2 466.579   8
  -2   1   4 32230.0 597.102  53
  -2   1   4 30483.8 536.908  55
   2  -1  -4 31088.0 574.511   7
   2  -1  -4 31432.1 609.884   8
  -2   1   4 30420.5 579.521  58
  -2   1   3 109152. 1342.75  55
   2  -1  -3 110102. 1367.61   7
   2  -1  -3 110822. 1385.05   8
  -2   1   3 109673. 1369.90  58
  -2   1   2 102600. 1261.02  55
   2  -1  -2 105976. 1277.95   7
   2  -1  -2 103836. 1257.55   8
  -2   1   2 104354. 1269.28  58
  -2   1   1 18717.0 359.947  55
   2  -1  -1 18979.7 284.454  59
  -2   1   0 37289.7 561.115  55
   2  -1   0 37950.5 542.787   3
  -2   1   0 38350.1 525.377  63
   2  -1   1 63068.4 778.275   3
   2  -1   1 63018.1 814.477  64
  -2   1  -1 62921.4 752.092  63
  -2   1  -2 1756.87 102.570  55
  -2   1  -2 1640.49 103.577   5
   2  -1   2 1561.25 73.0135   3
   2  -1   2 1579.64 98.2982  68
   2  -1   2 1658.89 98.7475  64
  -2   1  -3 20520.8 323.648  53
  -2   1  -3 21180.7 426.720   5
   2  -1   3 20608.7 396.889  68
   2  -1   3 20993.9 403.920  64
  -2   1  -4 17093.2 415.183   5
  -2   1  -4 17042.5 336.505   1
   2  -1   4 16720.8 366.746  68
   2  -1   4 16899.9 381.375  64
  -2   1  -5 8261.09 222.281   1
   2  -1   5 8367.03 267.013  68
   2  -1   5 8985.69 290.725  64
  -2   1  -6 42608.9 556.132  14
   2  -1   6 40690.2 723.950  68
   2  -1   6 42335.7 770.565  64
  -2   1  -7 3286.44 121.991  14
   2  -1   7 3192.90 202.598  64
   2  -1   7 3018.83 208.208  59
  -2   1  -8 3973.55 140.354  18
  -2   1  -8 4018.12 144.383  30
  -2   1  -8 3906.56 130.580  37
  -2   1  -8 3916.56 136.575  41
  -2   1  -8 4078.21 141.666  40
  -2   1  -8 3732.61 127.220  15
  -2   1  -9 25428.5 399.715  48
  -2   1  -9 26349.3 409.605  18
  -2   1  -9 26053.1 417.012  30
  -2   1  -9 26151.4 410.510  40
  -2   1  -9 26057.1 406.596  41
  -2   1 -10 35796.3 478.110  48
  -2   1 -10 37018.8 493.556  18
  -2   1 -10 35641.5 507.066  21
  -2   1 -10 36535.1 493.868  41
  -2   1 -10 36361.8 496.480  30
   2   0 -10 1024.81 64.5386  43
   2   0 -10 1018.86 62.9749  42
   2   0  -9 361.804 53.2106  36
   2   0  -9 330.967 58.8878  49
   2   0  -9 299.566 55.6331  42
   2   0  -8 8722.87 211.338  20
   2   0  -8 8918.01 212.843  49
   2   0  -8 8736.12 204.076  37
   2   0  -7 2041.21 95.2286  37
   2   0  -7 1966.49 92.8384  19
   2   0  -7 2208.86 105.303  20
   2   0  -7 2154.40 105.450  43
   2   0  -7 2092.04 102.760  49
  -2   0   6 40824.6 799.678  58
   2   0  -6 41609.2 548.804  11
  -2   0   5 37190.4 701.455  58
   2   0  -5 37154.6 476.954  11
   2   0  -5 38531.3 756.278   8
  -2   0   4 140.818 51.2516  53
   2   0  -4 210.764 53.0535   7
   2   0  -4 203.938 72.6976   8
  -2   0   4 190.212 54.0480  69
  -2   0   4 126.704 63.3029  58
  -2   0   3 65252.4 799.738  55
  -2   0   3 66843.4 881.327  53
   2   0  -3 64601.2 850.386   7
   2   0  -3 67422.4 883.108   3
   2   0  -3 66731.3 922.338   8
  -2   0   2 143423. 1651.68  53
  -2   0   2 141848. 1587.43  55
   2   0  -2 144136. 1639.69   9
   2   0  -2 146524. 1645.23   3
   2   0  -2 143809. 1627.14   7
  -2   0   2 140855. 1634.02  58
  -2   0   1 61781.7 803.383  53
  -2   0   1 59928.3 758.811  55
   2   0  -1 61244.7 758.456   9
  -2   0   0 83970.1 1001.55  55
   2   0   0 83113.2 943.949   9
  -2   0   0 86370.5 909.906   5
   2   0   0 85659.1 994.413   3
   2   0   0 84465.7 955.776  64
  -2   0   0 86116.3 980.401  58
  -2   0  -1 194955. 2082.19  53
  -2   0  -1 199991. 2034.43   5
  -2   0  -2 127414. 1389.57  53
  -2   0  -2 125290. 1411.05   5
   2   0   2 126137. 1417.66  68
   2   0   2 124935. 1415.50  67
  -2   0  -3 2092.31 80.3177  53
  -2   0  -3 2103.62 112.731   5
  -2   0  -3 1947.14 102.021   1
   2   0   3 2164.18 107.490  67
   2   0   3 2069.93 106.061  68
   2   0   3 2018.35 99.4723  61
  -2   0  -4 6163.59 218.932   5
  -2   0  -4 6177.18 186.733   1
   2   0   4 6176.19 199.364  68
   2   0   4 5971.67 192.197  67
   2   0   4 6002.13 181.747  61
  -2   0  -5 53815.4 765.541   1
   2   0   5 55529.7 819.827  68
   2   0   5 56036.8 801.672  67
   2   0   5 55918.9 775.543  61
  -2   0  -6 3647.42 112.334  14
  -2   0  -6 3562.57 100.180  10
  -2   0  -6 3491.52 206.877   5
   2   0   6 3585.13 181.781  68
   2   0   6 3702.10 175.642  67
  -2   0  -7 100.849 72.0325   5
   2   0   7 143.970 58.4282  68
   2   0   7 132.101 60.6998  64
  -2   0  -8 2805.18 119.675  21
  -2   0  -8 2667.92 109.830  22
  -2   0  -8 2757.54 119.440  34
  -2   0  -8 2794.36 117.085  30
  -2   0  -8 2739.97 117.721  40
  -2   0  -8 2846.72 113.324  41
  -2   0  -8 2634.24 100.080  15
  -2   0  -9 412.765 57.4202  48
  -2   0  -9 467.652 66.9894  21
  -2   0  -9 382.400 60.4715  30
  -2   0  -9 471.359 66.5589  34
  -2   0  -9 476.625 61.1534  41
  -2   0  -9 412.196 62.3180  40
  -2   0  -9 393.271 49.4358  15
  -2   0 -10 25627.2 396.197  30
  -2   0 -10 25238.3 374.591  48
  -2   0 -10 25811.0 411.337  21
  -2   0 -10 26671.7 410.460  40
  -2   0 -10 25930.5 395.639  41
   2   1 -10 17490.0 266.897  43
   2   1  -9 826.870 66.4232  37
   2   1  -9 889.023 70.9390  28
   2   1  -9 868.903 70.4390  43
   2   1  -9 761.205 65.5754  42
   2   1  -9 884.218 70.9766  49
   2   1  -8 13161.8 264.093  37
   2   1  -8 13410.6 264.941  28
   2   1  -8 12746.5 240.610  36
   2   1  -8 13103.5 271.803  43
   2   1  -8 13100.2 260.031  49
   2   1  -7 25570.1 403.874  49
   2   1  -7 24533.9 678.741   8
   2   1  -7 26698.5 415.201  37
   2   1  -7 27289.5 427.528  43
  -2  -1   7 24513.9 634.371  58
   2   1  -7 26976.3 419.604  15
  -2  -1   6 4854.39 259.700  58
   2   1  -6 5108.06 282.551   8
  -2  -1   5 8995.64 287.288  69
   2   1  -5 9452.34 351.344   8
   2   1  -5 8813.43 179.071  11
   2   1  -4 553.510 60.1978   7
  -2  -1   4 623.267 83.9866  69
  -2  -1   3 11005.5 272.731  53
   2   1  -3 10572.5 244.565   7
   2   1  -3 10969.7 272.752   3
   2   1  -3 11302.5 303.860   9
  -2  -1   3 11289.0 278.628  69
   2   1  -2 60738.7 720.239  56
  -2  -1   2 64289.8 835.882  53
  -2  -1   2 62240.5 737.025  55
   2   1  -2 64848.9 821.894   3
   2   1  -2 64844.8 847.892   9
  -2  -1   2 62833.0 817.918  69
  -2  -1   1 35198.4 517.762  53
  -2  -1   1 33877.0 455.820  55
   2   1  -1 34455.4 496.461   9
  -2  -1   1 33645.1 489.762  69
  -2  -1   0 166.078 47.7409  53
   2   1   0 95.5142 35.2275   9
   2   1   0 85.6664 30.9705  68
  -2  -1  -1 118879. 1345.51  53
  -2  -1  -1 118828. 1289.65   5
   2   1   1 122370. 1309.71  68
  -2  -1  -1 121720. 1274.39  58
  -2  -1  -2 217266. 2252.13   5
   2   1   2 211859. 2267.35  67
   2   1   2 212013. 2267.75  61
  -2  -1  -3 107538. 1238.05   1
  -2  -1  -3 105270. 1232.19   5
   2   1   3 103952. 1231.22  67
   2   1   3 104184. 1228.95  61
  -2  -1  -4 1118.02 93.7348   5
  -2  -1  -4 1098.73 86.4561   1
   2   1   4 1196.17 90.0117  61
   2   1   4 1092.22 83.3318  66
   2   1   5 104547. 1254.95  56
  -2  -1  -5 104130. 1302.16   1
   2   1   5 107690. 1304.78  66
   2   1   5 108267. 1327.41  61
  -2  -1  -6 39378.5 495.724  10
  -2  -1  -6 40027.9 739.803   5
   2   1   6 41462.2 700.721  67
   2   1   6 40793.2 665.716  66
   2   1   6 40610.2 682.103  61
  -2  -1  -7 15291.7 257.670  10
  -2  -1  -7 15287.7 463.347   5
   2   1   7 16200.6 427.813  68
   2   1   7 16629.4 431.744  67
  -2  -1  -8 40035.2 550.892  30
  -2  -1  -8 41579.2 562.804  34
  -2  -1  -8 41810.9 549.112  36
  -2  -1  -8 38675.5 539.785  35
  -2  -1  -8 38038.8 839.702   5
  -2  -1  -8 39705.8 548.765  18
  -2  -1  -8 39584.1 549.862  19
  -2  -1  -8 40978.4 563.201  21
  -2  -1  -8 39454.8 545.083  22
  -2  -1  -8 40789.0 542.140  41
  -2  -1  -9 13471.0 275.297  34
  -2  -1  -9 13346.2 266.686  30
  -2  -1  -9 12551.7 241.275  48
  -2  -1  -9 13603.6 279.058  21
  -2  -1  -9 13440.2 268.846  22
  -2  -1  -9 13418.9 273.236  19
  -2  -1  -9 13082.6 265.156  18
  -2  -1  -9 13496.4 262.398  41
  -2  -1 -10 42.7766 35.5231  48
  -2  -1 -10 61.4505 54.3938  34
  -2  -1 -10 39.1016 41.8925  30
  -2  -1 -10 32.5104 46.2305  18
  -2  -1 -10 65.0786 49.1277  21
  -2  -1 -11 3212.29 109.771  21
   2   2  -9 14940.9 248.189  28
   2   2  -9 14717.3 261.754  37
   2   2  -9 14452.2 260.289  20
   2   2  -9 14359.0 255.758  43
   2   2  -8 3475.87 130.390  37
   2   2  -8 3651.79 127.180  28
   2   2  -8 3483.47 132.792  20
   2   2  -8 3462.42 131.610  43
   2   2  -8 3313.21 119.060  42
   2   2  -8 3370.76 121.181  49
  -2  -2   7 32417.6 766.652  58
   2   2  -7 35203.5 491.860  49
   2   2  -7 33977.4 493.935  28
   2   2  -7 35959.7 519.242  37
   2   2  -7 34788.4 515.610  43
   2   2  -7 36631.0 518.741  45
   2   2  -7 31881.1 780.086   8
  -2  -2   6 57991.3 975.315  69
   2   2  -6 56753.4 1052.72   8
  -2  -2   5 18989.8 470.198  69
   2   2  -5 17627.7 495.417   9
   2   2  -5 18988.0 512.877   8
  -2  -2   4 29200.8 557.730  69
   2   2  -4 28277.8 586.690   9
   2   2  -4 28310.9 591.399   8
  -2  -2   3 87405.2 1081.73  70
  -2  -2   3 91147.4 1137.47  69
   2   2  -3 89577.3 1177.76   8
  -2  -2   2 27829.6 467.987  69
   2   2  -2 26610.5 378.069  57
   2   2  -2 27352.5 484.379   9
  -2  -2   2 26730.9 397.212   2
  -2  -2   1 15323.2 244.254   1
  -2  -2   1 14918.9 269.171   2
  -2  -2   1 15121.9 303.260  69
   2   2  -1 14721.4 263.832  56
  -2  -2   0 65108.9 791.141   2
  -2  -2   0 66740.0 782.633   1
   2   2   0 66003.2 802.842  56
   2   2   1 242.915 45.1952  67
   2   2   1 327.051 49.2168  61
  -2  -2  -1 294.748 47.9128  69
  -2  -2  -1 334.805 50.9407   1
  -2  -2  -2 97802.1 1128.91   1
   2   2   2 97170.7 1117.56  56
  -2  -2  -3 43975.8 638.119   1
  -2  -2  -3 47350.1 643.584   5
   2   2   3 44137.8 647.549  66
   2   2   3 47167.3 629.333  56
  -2  -2  -4 5826.09 196.788   1
   2   2   4 5473.84 192.403  66
   2   2   4 5935.28 179.576  56
  -2  -2  -5 194430. 2244.59   5
   2   2   5 197410. 2246.81  66
   2   2   5 193458. 2146.27  56
  -2  -2  -6 179746. 2162.94   5
  -2  -2  -6 176913. 1856.35  10
   2   2   6 178231. 2141.01  66
   2   2   7 53122.3 883.779  61
   2   2   7 50923.6 868.654  66
  -2  -2  -7 48302.9 875.455   5
  -2  -2  -7 49705.4 610.561  10
  -2  -2  -7 46375.0 604.301  86
  -2  -2  -8 34597.0 773.703   5
   2   2   8 37985.7 772.828  67
  -2  -2  -9 35293.9 507.607  35
  -2  -2  -9 34947.9 498.968  30
  -2  -2  -9 36831.3 521.054  36
  -2  -2  -9 37283.9 530.511  34
  -2  -2  -9 35496.2 506.208  18
  -2  -2  -9 37019.6 520.990  22
  -2  -2  -9 37008.6 525.308  19
  -2  -2  -9 35173.9 517.542  21
  -2  -2  -9 35964.6 502.441  41
  -2  -2  -9 36899.4 534.200  40
  -2  -2 -10 17065.2 298.257  18
  -2  -2 -10 16759.0 313.603  19
  -2  -2 -10 17522.8 313.898  21
  -2  -2 -10 17372.0 318.150  40
  -2  -2 -10 17671.9 320.669  34
  -2  -2 -11 916.165 64.8123  21
  -2  -2 -11 956.285 70.4091  40
  -2  -2 -11 994.457 74.8169  34
   2   3  -9 1399.57 75.8410  20
   2   3  -9 1311.05 65.7773  43
   2   3  -9 1437.77 77.0007  37
   2   3  -8 215.569 56.8575  20
   2   3  -8 308.514 56.9161  37
   2   3  -8 261.693 49.6571  28
   2   3  -8 248.234 52.5951  43
   2   3  -8 275.077 57.4234  15
   2   3  -7 11866.4 229.930  49
   2   3  -7 12112.7 258.941  20
   2   3  -7 12335.5 259.790  15
   2   3  -7 11972.9 254.329  43
   2   3  -7 12215.8 246.944  41
   2   3  -7 12021.9 256.801  45
   2   3  -7 12017.1 260.784  37
   2   3  -7 11511.1 232.944  28
   2   3  -6 35551.4 498.592  28
  -2  -3   6 39749.6 803.983  69
   2   3  -6 37027.7 496.026  49
   2   3  -6 38991.0 528.804  38
   2   3  -6 38344.7 535.071  43
   2   3  -6 38690.8 535.002  45
   2   3  -6 37208.9 515.907  41
   2   3  -6 34205.8 774.335   8
   2   3  -6 36873.7 528.318  15
   2   3  -5 30798.1 683.847   8
   2   3  -5 29731.7 691.514   9
  -2  -3   4 23228.9 529.859  69
  -2  -3   4 22574.7 494.813  70
   2   3  -4 21470.1 530.209   9
   2   3  -4 21498.3 515.965   8
  -2  -3   3 83205.7 1104.10  70
  -2  -3   3 80422.6 991.486   2
   2   3  -3 85007.8 1145.09   8
   2   3  -3 82065.5 1155.01   9
  -2  -3   2 190621. 2069.58   2
  -2  -3   2 191266. 2141.94  70
   2   3  -2 185719. 2044.37  57
  -2  -3   1 9143.77 241.016  70
   2   3  -1 9332.79 222.701  57
  -2  -3   1 8973.13 220.183   2
   2   3   0 7115.14 148.197  67
  -2  -3   0 7669.49 179.193   1
  -2  -3   0 7033.82 190.021   2
  -2  -3   0 7360.17 173.191   4
  -2  -3  -1 16728.2 290.169  69
   2   3   1 15976.0 288.518  61
  -2  -3  -1 17246.3 314.739   1
  -2  -3  -1 16228.8 304.332   2
  -2  -3  -1 16619.3 298.189   4
  -2  -3  -2 25337.7 403.338   2
  -2  -3  -2 26397.1 434.148   1
  -2  -3  -2 24665.0 415.456   4
  -2  -3  -2 25794.8 362.509  69
   2   3   2 26589.0 435.177  56
  -2  -3  -3 2084.21 99.0820   2
   2   3   3 1854.08 116.072  66
   2   3   3 1960.22 109.551  56
  -2  -3  -4 271.409 49.0354   2
   2   3   4 359.790 73.4279  66
   2   3   4 439.786 62.3445  56
  -2  -3  -5 5287.64 209.677   5
   2   3   5 5127.01 222.950  66
   2   3   6 22125.1 528.572  66
  -2  -3  -6 22610.2 502.249   5
  -2  -3  -6 22080.0 322.752  10
  -2  -3  -6 21860.3 327.535  86
  -2  -3  -7 13741.3 255.231  86
  -2  -3  -7 14036.1 421.872   5
   2   3   7 14802.0 452.312  66
  -2  -3  -8 9998.29 218.166  86
  -2  -3  -8 9479.81 367.045   5
   2   3   8 10171.1 393.991  66
   2   3   8 9873.17 385.106  61
  -2  -3  -9 3977.90 137.375  35
  -2  -3  -9 4189.21 144.454  40
  -2  -3  -9 4170.73 128.872  18
  -2  -3  -9 4103.07 136.509  21
  -2  -3  -9 4256.37 143.023  19
  -2  -3 -10 41611.1 575.803  34
  -2  -3 -10 40318.6 547.562  35
  -2  -3 -10 40499.1 562.216  40
  -2  -3 -10 39030.3 526.982  18
  -2  -3 -10 40574.3 562.027  22
  -2  -3 -10 38484.0 545.664  21
  -2  -3 -10 41589.6 569.449  19
  -2  -3 -11 7749.40 186.242  34
  -2  -3 -11 7284.44 172.421  40
  -2  -3 -11 7650.92 179.133  22
   2   4  -9 349.521 41.2900  20
   2   4  -8 4422.94 137.968  15
   2   4  -8 4264.68 137.090  45
   2   4  -8 4567.66 138.250  20
   2   4  -7 2300.04 90.5933  28
   2   4  -7 2572.76 116.594  20
   2   4  -7 2346.59 110.112  15
   2   4  -7 2099.92 100.933  43
   2   4  -7 2150.19 97.7732  41
   2   4  -7 2458.84 114.518  45
   2   4  -6 4409.84 140.680 103
   2   4  -6 4263.04 143.729  48
   2   4  -6 4099.14 145.796  20
  -2  -4   6 4176.14 262.739  69
   2   4  -6 4213.72 145.752  15
   2   4  -6 3636.43 116.180  28
   2   4  -6 4218.81 144.789  45
   2   4  -6 3962.24 130.828  41
   2   4  -6 4016.77 139.014  43
   2   4  -5 10868.4 410.128   9
   2   4  -5 10020.7 363.343   8
   2   4  -5 12371.5 244.109  48
  -2  -4   5 12757.5 438.790  69
  -2  -4   5 12246.6 403.868  70
   2   4  -5 11457.4 238.830  45
  -2  -4   4 4754.27 239.186  70
   2   4  -4 4533.79 248.043   9
   2   4  -4 4037.59 213.748   8
   2   4  -4 4108.80 110.330  97
  -2  -4   3 82813.5 1155.78  70
   2   4  -3 74674.7 852.210  97
  -2  -4   3 79580.2 1032.06   2
   2   4  -3 79684.1 1180.81   9
   2   4  -3 75459.5 1098.40   8
  -2  -4   2 210940. 2416.42  70
   2   4  -2 205448. 2310.64  57
  -2  -4   2 209914. 2331.90   2
  -2  -4   1 28716.3 521.843  70
   2   4  -1 28972.2 496.690  57
  -2  -4   1 29595.4 501.428   2
   2   4   0 3827.13 98.4699  67
   2   4   0 4144.22 168.294  57
  -2  -4   0 3828.17 138.029   4
  -2  -4   0 4243.20 165.936   2
  -2  -4  -1 90194.1 1109.08   4
  -2  -4  -1 91578.3 1133.82   2
   2   4   1 92157.0 1078.59  61
  -2  -4  -2 154116. 1736.49   4
  -2  -4  -2 149059. 1722.02   2
  -2  -4  -2 153951. 1646.59  69
   2   4   2 148962. 1763.23  57
  -2  -4  -3 22213.9 425.102   4
  -2  -4  -3 21786.0 393.208   2
   2   4   3 21359.4 425.274  57
  -2  -4  -4 23119.6 407.236   2
   2   4   4 23247.2 453.690  57
   2   4   4 22846.7 491.953  66
  -2  -4  -5 54785.0 836.295   4
   2   4   5 53486.0 884.682  66
   2   4   5 52851.3 792.061  57
  -2  -4  -6 21108.4 495.722   5
   2   4   6 21080.1 541.253  66
   2   4   7 414.424 102.739  66
  -2  -4  -7 312.196 51.7283  86
  -2  -4  -7 294.188 81.1048   5
  -2  -4  -8 1538.37 155.129   5
   2   4   8 1806.61 187.730  66
  -2  -4  -8 1611.85 90.0950  36
  -2  -4  -8 1638.68 87.2224  22
  -2  -4  -8 1563.72 84.3000  19
  -2  -4  -9 3994.50 142.419  36
  -2  -4  -9 3857.68 134.344  35
  -2  -4  -9 4083.76 136.904  40
  -2  -4  -9 4072.83 138.748  19
  -2  -4  -9 3947.02 137.568  22
  -2  -4  -9 3668.09 125.084  21
  -2  -4 -10 14909.1 274.293  35
  -2  -4 -10 14858.4 284.245  36
  -2  -4 -10 14335.8 269.705  40
  -2  -4 -10 15508.6 290.918  19
  -2  -4 -10 14803.4 280.293  22
  -2  -4 -11 6352.15 168.086  34
  -2  -4 -11 5872.70 144.184  40
  -2  -4 -11 6241.84 157.207  22
  -2  -4 -11 6527.20 166.414  19
  -2  -4 -12 240.914 41.0228  34
   2   5  -9 622.922 37.5669  37
   2   5  -9 558.818 33.1670  20
   2   5  -8 5044.36 132.552  37
   2   5  -8 5134.40 137.534  45
   2   5  -8 4856.20 129.934  20
   2   5  -7 17691.3 310.539  37
   2   5  -7 16212.3 277.038  43
   2   5  -7 15740.4 274.000  41
   2   5  -7 17916.5 311.231  45
   2   5  -7 18493.3 310.570  15
   2   5  -7 18252.3 311.848  20
   2   5  -6 7552.10 191.212  38
   2   5  -6 6999.14 180.131  43
   2   5  -6 7188.34 174.485  41
   2   5  -6 7850.53 200.686  45
   2   5  -6 7666.32 199.680  20
   2   5  -6 8100.91 199.064  15
   2   5  -6 7727.09 191.257 103
   2   5  -5-26.1622 52.7821  31
   2   5  -5 17.3644 46.5072  38
  -2  -5   5 51.2760 83.9113  69
   2   5  -5-12.9715 46.5533  15
   2   5  -5-22.0108 80.0740   9
   2   5  -5 92.0950 46.5503  48
   2   5  -5 44.6627 46.7252 103
  -2  -5   4 3684.72 233.571  70
   2   5  -4 3980.92 116.862  97
   2   5  -3 15137.4 241.759  13
  -2  -5   3 15740.7 393.098   2
   2   5  -3 15628.0 464.093   9
   2   5  -3 15480.4 255.626  97
  -2  -5   2 10168.2 336.587  70
  -2  -5   2 8922.48 166.802  74
  -2  -5   2 9766.89 298.901   2
   2   5  -2 8593.49 264.168   8
   2   5  -2 9112.92 175.866  97
   2   5  -1 53481.9 828.236  57
  -2  -5   1 52607.5 820.515   2
   2   5   0 1287.68 115.657  57
  -2  -5   0 1154.23 90.1081   4
  -2  -5   0 1032.19 103.336   2
  -2  -5   0 1000.53 104.888  70
   2   5   1 51107.3 791.106  57
  -2  -5  -1 51491.9 740.970   4
  -2  -5  -1 48634.9 759.373   2
   2   5   1 47709.6 668.730  61
   2   5   2 85151.1 1150.29  57
  -2  -5  -2 84925.9 1117.00   4
  -2  -5  -2 81695.7 1107.45   2
  -2  -5  -2 83793.7 1017.12  69
   2   5   3 57228.8 865.105  57
  -2  -5  -3 57743.2 856.641   4
  -2  -5  -3 56268.5 816.224   2
   2   5   3 57089.7 869.065  66
  -2  -5  -3 54742.5 670.434  69
   2   5   4 4158.54 195.925  57
  -2  -5  -4 4179.82 174.118   2
   2   5   4 4455.20 216.130  66
   2   5   5 110386. 1455.97  57
  -2  -5  -5 108884. 1352.28   2
  -2  -5  -5 110008. 1213.76  86
   2   5   6 140605. 1903.55  66
   2   5   6 134201. 1728.60  57
  -2  -5  -6 135022. 1491.33  86
  -2  -5  -6 141239. 1815.25   5
   2   5   7 49768.6 988.679  66
  -2  -5  -7 46241.5 875.439   5
   2   5   8 138.703 77.1619  54
  -2  -5  -8 167.530 55.0750  52
   2   5   8 140.334 88.1941  66
  -2  -5  -8 146.479 70.1979   5
  -2  -5  -8 164.805 51.2124  36
  -2  -5  -8 216.527 43.0173 105
  -2  -5  -8 179.189 46.0842  19
  -2  -5  -8 148.444 41.9246  22
  -2  -5  -8 138.392 51.1461  25
  -2  -5  -9 18573.0 327.667  36
  -2  -5  -9 19702.9 336.173  19
  -2  -5  -9 18903.3 327.520  22
  -2  -5  -9 19082.9 332.611  25
  -2  -5 -10 1886.22 83.8093  40
  -2  -5 -10 1928.83 96.9769  35
  -2  -5 -10 1969.39 100.053  36
  -2  -5 -10 1944.74 95.5104  22
  -2  -5 -10 1969.19 102.424  19
  -2  -5 -11 93.9688 40.8770  35
  -2  -5 -11 89.3624 40.2487  22
  -2  -5 -11 100.765 46.5943  19
  -2  -5 -12 9367.49 170.981  34
   2   6  -8 632.555 47.4160  45
   2   6  -8 603.662 42.2762  37
   2   6  -8 633.888 42.6956  20
   2   6  -7 16565.2 279.730  37
   2   6  -7 17330.1 281.096  15
   2   6  -7 17252.3 289.035  45
   2   6  -7 16976.3 282.063  20
   2   6  -6 31024.5 453.532  15
   2   6  -6 32291.3 457.492 103
   2   6  -6 30866.4 461.778  45
   2   6  -6 31329.5 465.787  20
   2   6  -5 9073.44 210.530  38
   2   6  -5 8867.68 209.729 103
   2   6  -5 8793.43 206.308  15
   2   6  -4 2483.06 106.680  15
   2   6  -4 2561.32 105.906  48
  -2  -6   4 2721.60 214.948  70
   2   6  -4 2600.45 211.757   9
   2   6  -4 2370.92 96.8969 115
   2   6  -4 2884.56 116.638 103
   2   6  -4 2471.88 110.748  38
  -2  -6   3 41317.9 832.050  70
   2   6  -3 36650.6 809.237   9
   2   6  -3 40451.1 523.692  97
  -2  -6   3 38028.4 506.307  94
   2   6  -3 40082.6 510.764  13
  -2  -6   2 25289.5 363.198  94
   2   6  -2 25746.5 370.592  97
  -2  -6   2 26490.5 578.235   2
  -2  -6   1 382.702 90.8071  70
   2   6  -1 360.093 84.4547  57
  -2  -6   1 427.035 85.8884   2
  -2  -6   1 387.867 44.7309  74
   2   6  -1 365.885 39.1102  78
  -2  -6   1 463.953 49.9644  94
  -2  -6   0 70568.3 1039.74  70
   2   6   0 64591.6 925.067  54
   2   6   0 74961.4 1094.66  57
  -2  -6   0 69790.4 970.351   4
  -2  -6   0 73511.2 1067.26   2
  -2  -6   0 68887.5 781.571  74
   2   6   0 66123.2 768.071  78
  -2  -6   0 68802.9 783.634  94
   2   6   1 16443.6 396.090  54
   2   6   1 16943.6 443.356  57
  -2  -6  -1 16772.4 396.484   4
  -2  -6  -1 17484.8 430.007   2
  -2  -6  -1 16120.0 254.164  94
   2   6   1 16630.3 250.135  78
  -2  -6  -1 16506.7 257.239  74
   2   6   2 4005.64 104.784  71
   2   6   2 4281.93 219.696  57
  -2  -6  -2 4312.30 202.144   4
  -2  -6  -2 4063.20 200.576   2
   2   6   2 4090.61 106.903  12
  -2  -6  -2 4311.38 109.962  79
   2   6   2 3966.95 104.171  78
  -2  -6  -3 25704.2 349.543  94
  -2  -6  -3 25961.5 341.647  93
   2   6   3 25608.7 343.326  71
   2   6   3 26673.2 553.564  66
  -2  -6  -3 25198.8 342.704  79
   2   6   3 25228.8 347.098  78
  -2  -6  -3 26957.1 557.278   4
  -2  -6  -3 26088.0 532.007   2
   2   6   3 24978.1 343.200  12
   2   6   3 27256.8 583.360  57
  -2  -6  -4 1065.14 54.3429  93
  -2  -6  -4 1138.41 64.6998  86
   2   6   4 1001.10 54.9807  71
   2   6   4 1120.98 126.269  66
  -2  -6  -4 1031.62 55.7631  79
  -2  -6  -4 1161.50 123.940   4
  -2  -6  -4 1061.64 106.090   2
   2   6   4 1083.61 124.280  57
   2   6   4 1029.42 55.6797  12
   2   6   5 28047.3 376.775  12
   2   6   5 29828.3 673.313  66
   2   6   5 28332.1 375.409  71
   2   6   5 29426.8 632.926  57
  -2  -6  -5 30209.8 641.972   4
  -2  -6  -5 28722.7 549.755   2
  -2  -6  -5 30215.3 418.621  86
  -2  -6  -6 49041.7 902.118   4
  -2  -6  -6 47194.3 617.529  86
  -2  -6  -7 4872.03 260.097   5
   2   6   7 5594.12 318.551  66
   2   6   7 4898.45 292.477  54
   2   6   8 19028.8 599.678  54
  -2  -6  -8 19938.6 341.134  52
   2   6   8 20132.5 636.478  66
  -2  -6  -8 18555.8 296.968 105
  -2  -6  -8 19286.5 320.230  36
  -2  -6  -8 20100.6 337.549  19
  -2  -6  -8 19226.2 325.394  22
  -2  -6  -8 19012.4 324.689  25
  -2  -6  -8 17887.5 525.324   5
  -2  -6  -9 80796.5 968.800  36
  -2  -6  -9 83642.9 982.115  25
  -2  -6  -9 82683.5 974.766  22
  -2  -6  -9 83527.5 991.665  19
  -2  -6 -10 46535.2 600.024  35
  -2  -6 -10 46069.6 608.809  19
  -2  -6 -10 45162.3 586.383  22
  -2  -6 -11 5470.31 131.457  35
  -2  -6 -11 5173.61 126.319  22
  -2  -6 -12 7631.98 141.654  34
  -2  -6 -12 7543.64 140.845  19
   2   7  -7 65.3070 28.1586  37
   2   7  -7 105.184 35.6277  45
   2   7  -7 71.8769 29.8497  20
   2   7  -6 6160.14 152.456 103
   2   7  -6 5667.61 149.797  20
   2   7  -6 5943.09 144.371  15
   2   7  -6 5742.63 153.130  45
   2   7  -5 6720.06 166.942  15
   2   7  -5 7065.30 179.793 103
   2   7  -5 6673.61 177.226  45
   2   7  -5 6696.12 167.632  38
  -2  -7   4 45.2763 43.3529  79
   2   7  -4 37.3317 48.1256 103
   2   7  -4 50.6270 38.8317 115
   2   7  -4 79.0168 47.0589  38
   2   7  -4 68.1622 41.8499  15
   2   7  -4 23.3120 36.4686  14
   2   7  -4 42.5063 31.7899  13
   2   7  -3 23646.3 363.889 115
  -2  -7   3 22825.2 350.504  94
  -2  -7   3 24084.5 366.768  79
   2   7  -3 24615.2 388.553  31
   2   7  -3 24593.1 363.764  13
   2   7  -3 23697.5 379.721  38
   2   7  -2 46292.3 611.805  31
  -2  -7   2 45027.4 895.527  70
   2   7  -2 46818.4 599.234  13
  -2  -7   2 46428.7 598.208  79
  -2  -7   2 46071.7 870.924   2
   2   7  -2 47527.2 604.526  97
  -2  -7   2 45387.5 586.466  94
  -2  -7   1 13658.2 251.094  79
  -2  -7   1 13731.5 245.737  94
   2   7  -1 13881.9 250.271  97
  -2  -7   0 29754.0 417.647  79
   2   7   0 29417.0 402.367  78
   2   7   0 29096.6 412.188  97
  -2  -7   0 29595.4 412.222  94
   2   7   1 37372.9 701.806  54
   2   7   1 42753.8 827.311  57
  -2  -7  -1 40164.7 518.970  79
   2   7   1 40479.4 513.290  78
  -2  -7  -1 42242.3 747.552   4
  -2  -7  -1 42304.0 789.774   2
  -2  -7  -1 39891.2 517.391  94
   2   7   1 39539.2 512.019  97
   2   7   2 37311.6 482.951  97
  -2  -7  -2 39063.4 492.628  93
  -2  -7  -2 38418.9 496.555  94
   2   7   2 37271.5 490.163  12
   2   7   2 37290.4 728.581  54
  -2  -7  -2 40070.4 740.099   4
  -2  -7  -2 39851.6 750.133   2
   2   7   2 37498.5 489.677  78
  -2  -7  -2 38233.1 492.939  79
  -2  -7  -3 92.6336 39.2477  79
  -2  -7  -3 34.7394 35.7081  93
   2   7   3 126.615 37.6244  12
   2   7   3 43.5748 59.0078  54
   2   7   3 46.5635 70.5951  57
  -2  -7  -3 69.1512 64.3837   4
  -2  -7  -3 122.412 65.6393   2
   2   7   4 1168.80 68.3714  78
   2   7   4 1085.99 129.984  66
  -2  -7  -4 1228.69 66.1671  93
   2   7   4 1165.06 65.0573  12
  -2  -7  -4 1156.66 133.897   4
  -2  -7  -4 1092.09 119.618   2
   2   7   4 1298.72 147.383  54
   2   7   4 1183.40 144.560  57
   2   7   5 4872.30 270.344  66
   2   7   5 4816.36 133.168  78
   2   7   5 4731.53 123.418  12
   2   7   5 4672.60 260.786  57
  -2  -7  -5 4809.79 224.508   2
  -2  -7  -6 106.572 74.3027   4
   2   7   6 115.122 42.2738  78
   2   7   6 62.7551 72.1932  66
  -2  -7  -6 104.130 39.6879 106
   2   7   6 77.0408 78.5363  54
   2   7   6 48.3932 67.3541  57
  -2  -7  -7 1531.38 158.469   5
   2   7   7 1634.99 81.9971  78
   2   7   7 1714.41 188.331  66
  -2  -7  -7 1660.41 84.3991  22
  -2  -7  -7 1791.43 80.8576 100
  -2  -7  -7 1705.26 81.6344 124
   2   7   7 1584.03 183.216  54
  -2  -7  -7 1790.18 91.4051  52
  -2  -7  -8 1496.44 70.8311 100
  -2  -7  -8 1538.97 78.0783 105
  -2  -7  -8 1522.49 82.3358  22
  -2  -7  -8 1503.47 84.5957  25
  -2  -7  -8 1642.58 93.5632  19
  -2  -7  -8 1565.76 81.3979 124
  -2  -7  -9 3308.76 99.9525 105
  -2  -7  -9 3612.26 117.299  22
  -2  -7  -9 3544.17 128.235  19
  -2  -7  -9 3603.09 123.419  25
  -2  -7 -10 12186.1 230.716  35
  -2  -7 -10 12356.0 236.291  19
  -2  -7 -11 5703.26 139.435  34
  -2  -7 -11 5910.96 136.415  19
  -2  -7 -12 350.036 31.1833  19
   2   8  -7 3095.18 65.5550  45
   2   8  -6 27.2423 32.4717  45
   2   8  -6 16.6705 26.6370  20
   2   8  -6 7.41348 23.0749  15
  -2  -8   5 3200.29 97.8410  93
   2   8  -5 3205.41 96.0163  15
   2   8  -5 3436.50 113.203  45
   2   8  -4 2412.37 95.4926  38
   2   8  -4 2329.16 94.0521  14
   2   8  -4 2309.09 90.0304  15
   2   8  -3 2810.65 106.280 115
   2   8  -3 3227.00 125.651  31
   2   8  -3 2952.44 106.640  13
   2   8  -3 2863.55 110.552  38
  -2  -8   3 2845.41 106.266  79
  -2  -8   2 18317.8 305.459  79
  -2  -8   2 16924.2 287.972  94
   2   8  -2 18476.7 322.445  31
   2   8  -2 16654.8 302.852  38
   2   8  -2 18488.9 310.488  13
  -2  -8   1 12619.7 241.062  94
   2   8  -1 13654.7 255.958  97
   2   8  -1 12197.5 236.473  26
  -2  -8   1 13219.9 447.244   2
  -2  -8   1 13486.4 253.822  79
  -2  -8   1 13073.3 234.757  51
   2   8  -1 13474.8 259.333  13
   2   8   0 7662.44 170.442 122
   2   8   0 7626.90 187.822 116
   2   8   0 7688.50 180.716 123
  -2  -8   0 8042.79 177.169  51
  -2  -8   0 8415.18 192.531  79
   2   8   0 8155.15 179.819  78
   2   8   0 7970.77 185.895  26
  -2  -8   0 8427.60 187.126  94
   2   8   0 8464.64 189.363  97
  -2  -8   0 7713.93 169.321 102
  -2  -8   0 9035.34 363.851   2
   2   8   0 7648.50 174.710 113
  -2  -8  -1 28409.8 411.131  79
   2   8   1 28795.3 405.148  78
   2   8   1 26903.3 377.953  80
   2   8   1 26743.6 407.860  26
  -2  -8  -1 27811.9 395.655  51
   2   8   1 26429.5 402.794 123
  -2  -8  -1 28157.2 622.484   4
  -2  -8  -1 29019.0 674.141   2
  -2  -8  -1 26436.6 384.763 102
   2   8   1 27955.2 399.831  97
  -2  -8  -1 28125.5 406.183  94
  -2  -8  -2 44703.0 575.557  93
   2   8   2 43173.7 557.963  97
  -2  -8  -2 45005.2 850.457   4
  -2  -8  -2 45017.7 870.495   2
   2   8   2 45386.2 576.502  78
  -2  -8  -3 6167.13 141.455  85
  -2  -8  -3 6529.04 159.897  93
  -2  -8  -3 6248.52 158.907  79
   2   8   3 6196.72 145.080  97
  -2  -8  -3 6461.59 301.762   4
  -2  -8  -3 6505.72 295.480   2
   2   8   3 6027.71 295.543  54
  -2  -8  -4 3494.49 230.120   4
  -2  -8  -4 3181.09 207.691   2
  -2  -8  -4 3156.86 98.6300  76
   2   8   4 3494.99 119.865  78
   2   8   4 3372.78 123.638  26
  -2  -8  -4 3367.65 111.904  93
   2   8   4 3215.19 230.047  54
  -2  -8  -4 3196.09 108.011  51
   2   8   4 3233.35 119.542 123
   2   8   4 3185.56 114.708 116
  -2  -8  -5 25693.2 654.566   4
  -2  -8  -5 23938.9 568.564   2
   2   8   5 25994.8 385.155  78
   2   8   5 25329.7 394.719  26
   2   8   5 24639.9 673.664  54
  -2  -8  -5 23893.9 358.430  51
   2   8   5 25348.6 389.883 123
  -2  -8  -5 25119.4 353.836 120
   2   8   5 25050.2 378.727 116
  -2  -8  -5 25971.0 378.204 106
  -2  -8  -6 17853.9 545.580   4
   2   8   6 18156.5 302.126  78
   2   8   6 17067.8 547.926  66
  -2  -8  -6 16506.2 269.501  51
   2   8   6 17856.3 304.219 123
  -2  -8  -6 17904.7 293.154 106
   2   8   6 17771.9 307.859  26
  -2  -8  -7 560.558 53.7732  22
  -2  -8  -7 662.268 60.2499 106
  -2  -8  -7 616.215 56.0210 124
  -2  -8  -7 727.723 59.3749 100
   2   8   7 676.009 61.7544  78
  -2  -8  -8 11781.1 221.798 124
  -2  -8  -8 11898.1 222.377  22
   2   8   8 11775.5 219.163  78
  -2  -8  -8 12082.3 217.901 105
  -2  -8  -8 11802.8 208.017 100
  -2  -8  -9 3231.92 100.091  22
  -2  -8  -9 3584.84 123.519  19
  -2  -8 -10 124.461 42.2957  19
   2   8  10 133.241 32.5025  80
  -2  -8 -10 130.590 44.2869  35
  -2  -8 -11 2489.79 77.0219  19
  -2  -8 -11 2632.08 82.2362  34
   2   9  -6 1418.64 39.1652  45
   2   9  -5 163.687 34.2689  45
   2   9  -5 123.235 28.4867  20
   2   9  -5 134.863 33.6840 103
   2   9  -4 2695.94 96.3628 103
   2   9  -4 2665.05 98.0086  31
   2   9  -3 3419.26 119.818  31
   2   9  -3 3178.09 98.8282 115
   2   9  -3 3564.39 120.827 103
   2   9  -3 2919.73 94.6249  38
   2   9  -3 3075.85 109.090  14
   2   9  -3 3352.79 103.070  13
  -2  -9   3 3366.88 109.280  93
  -2  -9   2 63.4921 48.0146  93
  -2  -9   2 22.2364 42.1322  79
   2   9  -2 51.6637 43.0341 115
   2   9  -2 40.3761 37.6065  38
   2   9  -2 72.1475 42.3751  13
   2   9  -2 96.8760 54.5783  31
  -2  -9   1 3427.00 121.287  79
   2   9  -1 3525.19 130.745  31
   2   9  -1 3371.85 114.874  38
  -2  -9   1 3741.07 113.935  51
  -2  -9   1 3641.29 127.543  93
   2   9  -1 3580.42 126.897  13
  -2  -9   0 1624.88 79.0908 102
   2   9   0 1835.17 92.3288  97
  -2  -9   0 1680.47 94.5464  93
  -2  -9   0 1702.03 91.5441  79
  -2  -9   0 1685.65 84.5209  51
   2   9   0 1495.61 78.2621 113
   2   9   0 1417.02 83.6877  26
   2   9   1 1879.98 89.8006 113
  -2  -9  -1 2035.59 100.629  79
   2   9   1 1851.66 92.3653  78
   2   9   1 1879.79 96.7040  26
   2   9   1 1735.21 93.2043 123
  -2  -9  -1 1950.80 91.2541  51
   2   9   1 1971.26 101.190  13
  -2  -9  -1 1926.15 88.3576 102
   2   9   1 1883.99 91.0723  97
  -2  -9  -2 3565.35 125.794  93
   2   9   2 3676.92 128.167  78
   2   9   2 3362.26 111.452  80
   2   9   2 3278.31 126.440  26
   2   9   2 3294.72 125.035 123
   2   9   2 3254.52 124.603 116
  -2  -9  -2 3548.54 120.671  51
  -2  -9  -2 3723.06 124.019 106
  -2  -9  -2 3397.30 115.354 102
   2   9   2 3453.06 115.526  97
  -2  -9  -3 4014.75 115.591  85
  -2  -9  -3 4214.59 133.790  93
   2   9   3 4409.80 133.344  80
  -2  -9  -3 3957.96 121.851  76
   2   9   3 4361.12 145.282  26
   2   9   3 4145.90 138.810 116
   2   9   3 4030.07 138.079 123
  -2  -9  -3 4315.88 132.870 106
  -2  -9  -3 4080.42 127.386 102
   2   9   3 4014.48 118.228  97
  -2  -9  -4 391.797 54.8805  51
   2   9   4 320.878 59.5318 123
   2   9   4 445.048 61.8344 116
   2   9   4 395.317 60.0139  78
  -2  -9  -4 408.654 46.4325  76
   2   9   4 393.966 63.3995  26
   2   9   5 19985.3 340.652  26
  -2  -9  -5 18964.5 295.202 120
   2   9   5 19788.5 334.809 123
  -2  -9  -5 18927.6 305.528  51
   2   9   5 20196.5 330.690  78
   2   9   5 19508.5 325.886 116
  -2  -9  -5 19918.6 320.437 106
   2   9   6 31864.9 445.119  78
  -2  -9  -6 28821.5 412.088  22
   2   9   6 31743.1 453.745  26
   2   9   6 31774.4 450.765 123
   2   9   6 30458.5 434.833 116
  -2  -9  -6 29060.1 407.411  51
  -2  -9  -6 31248.3 431.520 100
  -2  -9  -6 31361.3 431.267 106
   2   9   7 7803.10 176.711  26
  -2  -9  -7 7597.38 165.757 106
   2   9   7 7618.24 172.133 123
  -2  -9  -7 7651.63 165.037 100
   2   9   7 7552.31 172.770  78
  -2  -9  -8 2588.26 87.7467 124
  -2  -9  -8 2722.69 86.8576 100
  -2  -9  -8 2830.73 92.3157 105
   2   9   8 3131.67 111.100  80
   2   9   8 2724.24 92.3949  78
  -2  -9  -8 2944.77 110.913  19
   2   9   9 11372.5 208.515  80
  -2  -9  -9 12132.6 218.636  19
  -2  -9 -10 13200.1 209.783  19
  -2  -9 -10 13511.9 208.106  35
  -2  -9 -11 730.445 34.1603  19
  -2  -9 -11 686.049 35.8395  34
   2  10  -4 187.399 29.6737 103
   2  10  -4 200.084 27.2182  45
   2  10  -3 9530.60 172.315 103
   2  10  -3 9666.10 173.123  31
   2  10  -2 8251.10 158.980 115
  -2 -10   2 8045.08 143.840 106
  -2 -10   2 8481.39 168.224  93
   2  10  -2 8085.63 175.204  14
   2  10  -2 8227.15 164.601  13
   2  10  -1 1349.95 81.0431  31
  -2 -10   1 1380.39 67.0968 106
   2  10  -1 1393.62 76.1344 115
  -2 -10   1 1320.40 64.1729  51
   2  10  -1 1379.46 75.0173  13
  -2 -10   1 1406.14 76.2520  93
   2  10   0 1024.65 74.4034  31
  -2 -10   0 1053.35 66.3801 106
  -2 -10   0 1053.31 66.1417  51
  -2 -10   0 1011.30 60.9090 102
   2  10   0 851.255 57.5751  39
  -2 -10   0 1016.71 71.9018  93
   2  10   1 8811.70 182.728 113
  -2 -10  -1 9352.27 192.353 106
  -2 -10  -1 9253.99 184.118 102
  -2 -10  -1 8788.57 184.424  85
  -2 -10  -1 8751.93 190.922  76
  -2 -10  -1 9395.20 191.482  51
   2  10   1 9060.58 198.754  26
   2  10   1 9333.97 204.429  13
  -2 -10  -2 11.6641 41.0027 102
  -2 -10  -2 20.8911 35.2435  85
  -2 -10  -2 4.77204 45.4493  93
   2  10   2 27.0292 30.7926  80
  -2 -10  -2 22.8103 39.1093  76
   2  10   2 64.9466 47.3889  26
  -2 -10  -2 10.0801 42.2103  51
   2  10   2 25.4276 45.3182 123
   2  10   2 67.9087 43.4961 113
   2  10   2-14.3680 47.5883 116
  -2 -10  -2-2.24963 42.7367 106
   2  10   2 83.6177 46.6052  13
  -2 -10  -3 4932.47 135.805 102
  -2 -10  -3 5131.85 141.748  93
  -2 -10  -3 4436.80 117.036  85
   2  10   3 4621.14 121.255  87
  -2 -10  -3 4639.04 127.353  76
   2  10   3 4929.38 134.091  80
   2  10   3 4889.40 148.351 116
   2  10   3 5135.63 144.724  13
  -2 -10  -3 5040.56 140.862 106
  -2 -10  -4 7363.65 156.271  76
   2  10   4 8346.20 190.374  78
   2  10   4 8129.76 180.798  80
   2  10   4 8067.91 196.300  26
  -2 -10  -4 7951.17 168.961 120
   2  10   4 7890.30 191.755 123
   2  10   4 8026.14 189.903 116
  -2 -10  -4 7797.95 174.436  51
   2  10   4 7986.11 178.847  13
   2  10   4 7722.45 169.927  87
   2  10   5 395.088 54.4484  80
   2  10   5 404.598 58.7064  78
   2  10   5 393.363 60.7141  26
   2  10   5 403.349 60.9742 123
   2  10   5 396.396 56.1084 116
  -2 -10  -5 376.036 44.5412 120
  -2 -10  -5 386.162 49.8299  51
  -2 -10  -5 442.438 56.3441 106
   2  10   5 348.887 45.1804  13
   2  10   6 11151.7 223.038  26
   2  10   6 10928.8 211.244 116
   2  10   6 11261.8 220.086 123
  -2 -10  -6 11168.7 206.257 106
  -2 -10  -6 11402.6 207.874 100
   2  10   6 11104.3 215.141  78
   2  10   7 6377.56 154.377  80
   2  10   7 6329.57 143.757  78
   2  10   7 5967.27 135.790 116
  -2 -10  -7 6447.37 137.897 100
   2  10   7 6052.32 145.010  26
   2  10   8 681.466 49.8871  39
   2  10   8 702.370 52.9346  80
  -2 -10  -8 731.123 55.3660  19
   2  10   9 3586.42 93.4429  87
  -2 -10  -9 3570.06 93.0235  19
   2  10   9 3341.55 89.2418  80
  -2 -10 -10 5579.74 98.5293  35
  -2 -10 -10 5814.75 100.763  19
   2  11  -3 2294.35 52.1445 103
   2  11  -2 8638.21 145.679 103
   2  11  -2 8703.87 144.160  31
  -2 -11   2 8872.40 133.406 120
  -2 -11   1 5893.46 119.050  85
  -2 -11   1 5958.28 121.283  93
  -2 -11   1 5240.45 112.352  92
   2  11  -1 5437.59 126.329  14
   2  11  -1 6317.36 128.240  31
  -2 -11   1 6026.65 122.433  76
   2  11  -1 5956.49 117.228 115
  -2 -11   1 5924.96 107.372 106
  -2 -11   0 112.708 34.2676  76
   2  11   0 121.760 41.1312 115
  -2 -11   0 144.038 33.9660 106
   2  11   0 174.397 43.0766  31
  -2 -11   0 122.620 32.6135  85
  -2 -11   0 107.962 28.7247  92
  -2 -11   0 154.238 37.2040  93
  -2 -11  -1 13475.7 220.724  76
  -2 -11  -1 14457.0 222.839  51
   2  11   1 13765.8 227.232  31
  -2 -11  -1 14296.3 221.630 106
   2  11   1 13553.5 229.720  13
   2  11   2 8729.03 172.917  39
   2  11   2 8491.51 178.610  26
  -2 -11  -2 8195.60 161.404  76
  -2 -11  -2 9033.04 172.429  51
  -2 -11  -2 9023.66 172.165 106
   2  11   2 8060.14 159.674 113
   2  11   2 8746.68 176.419  13
  -2 -11  -2 9172.86 171.035 120
  -2 -11  -3 730.568 49.1451  76
  -2 -11  -3 967.374 58.5989 120
   2  11   3 899.520 66.4011 116
  -2 -11  -3 928.118 61.8141 106
   2  11   3 871.723 60.0275 113
   2  11   3 878.933 59.3549  13
   2  11   4 5183.89 124.161  80
   2  11   4 5300.14 142.478  26
  -2 -11  -4 5450.16 127.645  51
  -2 -11  -4 5234.65 117.419 120
   2  11   4 5300.49 137.896 116
   2  11   4 5030.01 123.314  13
   2  11   4 5519.31 135.306 113
   2  11   5 3874.86 107.800  80
   2  11   5 4263.13 118.102 113
  -2 -11  -5 3925.62 106.149 106
   2  11   5 3668.47 99.1773  87
   2  11   5 3948.33 112.450 116
  -2 -11  -5 3959.95 108.611 100
   2  11   5 4038.54 119.991  26
   2  11   6 505.814 45.5430  80
  -2 -11  -6 580.794 47.2803 100
   2  11   6 557.506 51.0527  26
   2  11   6 542.532 45.9810 116
  -2 -11  -6 539.045 45.0651 106
   2  11   6 533.714 43.3934  87
  -2 -11  -7 826.483 45.0294 105
  -2 -11  -7 849.253 44.4548 100
   2  11   7 800.476 47.6437  87
   2  11   8 1934.64 54.0316  39
   2  11   8 2101.68 64.9393 113
  -2 -11  -8 2145.65 64.1056  19
  -2 -11  -9 10.8750 13.3766  19
  -2 -12   0 74.7367 14.6944 106
  -2 -12   0 92.9509 19.9645 120
   2  12   0 60.1977 19.0959  31
   2  12   1 3159.76 70.9529  31
  -2 -12  -1 3282.31 70.5636 106
  -2 -12  -1 3155.62 64.4489 100
  -2 -12  -2 9519.66 144.515 120
  -2 -12  -2 9480.87 143.718 100
  -2 -12  -2 9585.21 146.969 106
  -2 -12  -3 5608.14 107.050 106
  -2 -12  -3 5392.31 98.7232 120
   2  12   3 5555.94 108.236  39
  -2 -12  -3 5806.57 108.253 100
   2  12   4 497.249 36.3207 113
  -2 -12  -4 558.109 38.2766 100
   2  12   4 569.210 42.8670  39
   2  12   5 4450.02 97.6525  39
   2  12   5 4268.47 91.5531 113
  -2 -12  -5 4150.68 86.1622 106
  -2 -12  -6 5542.19 94.7814 100
  -2 -12  -6 5616.27 94.6773 105
   2  12   7 620.672 29.8801 113
  -2 -12  -7 504.872 24.1959  19
   2  12   7 533.973 24.3976 122
   2  12   7 582.398 26.7955  39
  -3   9   5 291.136 26.9759 123
   3  -9  -5 250.864 25.2373 124
  -3   9   5 292.557 27.4006  26
   3  -9  -4 2580.43 71.2484 124
  -3   9   4 2782.55 74.6343 123
  -3   9   4 2765.51 76.1805  26
  -3   9   4 2726.27 72.6952 116
   3  -9  -3 4344.54 98.8863  11
   3  -9  -3 4402.69 88.4376 109
  -3   9   2 1997.74 69.8183  26
   3  -9  -2 1408.23 46.8748 109
  -3   9   2 1763.14 60.7083 116
   3  -9  -2 1740.11 58.2503  51
  -3   9   2 1928.82 67.3061 123
   3  -9  -2 1543.70 60.9615  11
  -3   9   1 954.109 49.2281  26
   3  -9  -1 794.075 46.3693  11
  -3   9   1 958.587 48.4839 123
  -3   9   1 829.691 41.8655 128
   3  -9  -1 945.957 44.5211 102
  -3   9   1 846.757 48.6062  77
  -3   9   0 3354.02 92.0936  81
   3  -9   0 3770.18 84.5395 102
   3  -9   0 2960.14 82.6049  11
   3  -9   0 3108.82 80.9913  90
  -3   9   0 3501.78 82.9340 128
   3  -9   1 91.8139 26.9575  51
   3  -9   1 55.3274 21.1171  90
  -3   9  -1 65.6741 26.3986 128
   3  -9   2 3246.49 67.1904  51
  -3   9  -2 3169.16 74.7785  41
  -3   9  -3 3713.84 69.0575  41
   3  -9   3 4155.03 67.4523 102
   3  -8  -7 827.226 35.4657  25
  -3   8   7 864.898 36.2628 116
  -3   8   6 19896.2 263.518  72
  -3   8   6 19399.8 245.150 123
   3  -8  -6 19063.0 250.520 124
   3  -8  -5 14600.3 220.226 109
  -3   8   5 13915.4 219.071  24
   3  -8  -5 14273.1 223.152 124
  -3   8   4 857.798 57.2753  99
   3  -8  -4 941.586 55.9068 109
  -3   8   4 850.869 58.6382  72
  -3   8   4 956.343 62.3756  24
   3  -8  -4 867.158 56.8360  11
  -3   8   3 12804.3 227.915  99
  -3   8   3 13140.2 228.255  72
   3  -8  -3 12918.2 216.046 109
  -3   8   3 13555.3 237.642  24
   3  -8  -3 12377.2 225.252  11
   3  -8  -3 12531.0 209.225  16
   3  -8  -2 25377.1 368.803  11
   3  -8  -2 25759.8 353.399  16
  -3   8   2 24191.5 359.087  77
  -3   8   2 25007.1 356.799  72
   3  -8  -2 25739.3 347.277 109
  -3   8   2 26410.4 359.065 116
  -3   8   2 23991.5 336.757 128
  -3   8   2 26441.7 372.930  99
   3  -8  -2 24798.2 332.806 102
  -3   8   2 25475.8 372.904  24
  -3   8   1 10004.5 203.441  77
  -3   8   1 10268.4 203.989  24
   3  -8  -1 10296.3 182.587 102
   3  -8  -1 10146.6 192.527 108
  -3   8   1 9994.75 185.328 116
  -3   8   1 9806.18 184.898 128
   3  -8  -1 10120.0 201.673  11
   3  -8  -1 10287.9 191.954  16
  -3   8   0 900.839 66.2847  77
  -3   8   0 812.347 61.4483  24
   3  -8   0 782.636 57.1740  95
   3  -8   0 833.385 57.1758 108
  -3   8   0 803.453 59.1034 128
   3  -8   0 858.591 58.3862  16
  -3   8  -1 3946.62 121.839  77
  -3   8  -1 3540.54 102.347  24
   3  -8   1 3763.60 110.326  95
   3  -8   1 3406.74 99.5470 108
  -3   8  -1 3739.72 110.801 128
   3  -8   1 3664.32 104.221  16
  -3   8  -2 819.994 53.4275  81
   3  -8   2 926.664 57.5243  92
   3  -8   2 909.014 58.0097  95
   3  -8   2 834.666 48.5624 108
  -3   8  -2 1041.66 64.2914 107
  -3   8  -2 725.350 50.9097  14
   3  -8   2 950.545 51.3596  16
  -3   8  -2 935.091 61.6252 128
   3  -8   3 1627.07 66.0942  92
  -3   8  -3 1794.72 71.4694 107
   3  -8   3 1706.48 67.7657  95
  -3   8  -3 1758.38 72.0623 128
  -3   8  -4 1035.85 50.4252  15
  -3   8  -4 1002.80 51.0509  41
   3  -8   4 965.796 43.7205 102
   3  -8   4 918.067 45.4303  95
  -3   8  -4 1026.69 49.1199 107
  -3   8  -5 361.503 26.8588  41
  -3   8  -5 356.265 25.4599  15
   3  -7  -8 1494.56 50.9454  25
   3  -7  -8 1453.32 48.1242  52
  -3   7   7 442.306 40.9578  72
   3  -7  -7 482.482 41.7775  52
   3  -7  -7 354.645 38.9275  11
   3  -7  -7 453.003 40.4939 124
  -3   7   6 7076.81 157.855  72
   3  -7  -6 7051.54 149.753 124
   3  -7  -6 6919.91 154.527  11
   3  -7  -5 6053.12 154.143  11
  -3   7   5 6374.48 161.104  72
  -3   7   5 6320.42 151.883  24
   3  -7  -5 6495.75 152.821 109
   3  -7  -5 6468.77 154.448 124
   3  -7  -4 1307.48 75.8120 109
   3  -7  -4 1307.92 79.4462  11
   3  -7  -4 1091.72 61.3790  16
  -3   7   4 1196.27 74.5422  99
  -3   7   4 1311.97 80.2573  24
   3  -7  -3 3925.56 120.782 108
   3  -7  -3 3770.94 119.583 109
  -3   7   3 3983.92 132.980  72
   3  -7  -3 3931.60 131.213  11
   3  -7  -3 3678.85 112.075  16
   3  -7  -3 3518.28 98.6103 102
  -3   7   3 3679.40 124.374  99
  -3   7   3 3839.89 131.743  24
  -3   7   2 20261.4 336.543  99
  -3   7   2 20031.6 329.623  77
  -3   7   2 20419.7 333.731  72
   3  -7  -2 21190.8 345.827  11
   3  -7  -2 19525.6 312.485  16
  -3   7   2 20279.8 339.536  24
   3  -7  -2 19702.7 315.387 109
  -3   7   2 19769.4 331.997  47
  -3   7   1 13335.3 260.185  77
  -3   7   1 13000.4 247.182  72
  -3   7   1 13095.8 258.420  47
   3  -7  -1 12722.7 231.745 109
   3  -7  -1 12957.8 241.964 108
   3  -7  -1 12804.7 239.905  95
  -3   7   1 12915.0 254.573  24
  -3   7   0 162.662 51.6828  77
  -3   7   0 151.486 48.8611  24
   3  -7   0 164.215 47.8568  95
  -3   7   0 119.758 47.5466  99
  -3   7   0 128.273 41.2740 116
   3  -7   0 147.635 37.5053 109
   3  -7   0 180.443 44.4400 108
   3  -7   0 140.724 44.2633  16
  -3   7  -1 9732.37 221.289  77
  -3   7  -1 9139.05 196.376  24
   3  -7   1 9473.59 193.599 108
  -3   7  -1 9270.67 201.600 128
   3  -7   1 9353.45 192.947  16
   3  -7   1 9605.65 207.995  92
   3  -7   2 15456.3 271.545  92
   3  -7   2 14944.3 257.956  85
  -3   7  -2 15908.6 289.608  77
  -3   7  -2 13718.0 242.423  24
   3  -7   2 15544.1 271.126  95
  -3   7  -2 15186.5 266.515 128
   3  -7   2 14134.6 244.850 108
  -3   7  -2 13594.8 260.949  14
   3  -7   2 15023.0 250.410  16
  -3   7  -3 6130.08 161.170  77
  -3   7  -3 5106.88 138.819  81
  -3   7  -3 6142.53 155.058 107
   3  -7   3 5223.21 124.877 108
  -3   7  -3 5347.69 148.517  14
   3  -7   3 5516.05 128.335  16
   3  -7   3 5861.12 149.622  95
   3  -7   3 5894.13 149.590  92
   3  -7   3 5488.99 136.447  85
   3  -7   4 305.413 44.6202  92
  -3   7  -4 348.114 51.0775 107
  -3   7  -4 368.149 48.9967  14
  -3   7  -4 339.933 51.7268 128
   3  -7   4 368.424 46.8756  95
  -3   7  -5 4726.94 122.823  14
   3  -7   5 4801.46 111.794  95
  -3   7  -5 4616.08 115.018 107
   3  -7   5 4466.30 106.675  92
  -3   7  -6 2589.00 75.6316  41
  -3   7  -6 2741.37 76.8477  15
   3  -6  -9 3190.05 70.3158  52
   3  -6  -9 3005.19 67.6934  25
   3  -6  -8 280.888 40.0383  52
   3  -6  -8 221.378 29.9188  36
   3  -6  -7 11643.2 202.645 124
  -3   6   7 11522.9 209.153  72
   3  -6  -7 11037.0 196.473 109
   3  -6  -6 3796.16 117.613 109
  -3   6   6 3645.75 123.510  72
   3  -6  -6 3835.36 120.014 124
  -3   6   5 2985.17 111.592  87
  -3   6   5 2871.58 109.661  24
  -3   6   5 2675.53 104.438  99
  -3   6   5 3022.54 120.921  72
  -3   6   4 11764.0 240.413  87
   3  -6  -4 11618.5 220.480 108
   3  -6  -4 12265.2 238.509 109
  -3   6   4 12177.6 252.816  72
  -3   6   4 11498.4 234.958  99
  -3   6   3 14906.5 278.299  87
   3  -6  -3 13000.1 230.451  90
  -3   6   3 14083.8 261.999  47
   3  -6  -3 14589.6 264.166 109
   3  -6  -3 14927.1 260.685 108
  -3   6   3 14516.7 272.439  99
  -3   6   3 13441.3 243.349  98
   3  -6  -3 14215.5 248.389  16
   3  -6  -2 512.921 54.4519  16
  -3   6   2 603.060 61.1197  77
  -3   6   2 621.188 66.0864  72
  -3   6   2 550.330 54.6090  98
   3  -6  -2 648.918 58.6312  95
  -3   6   2 515.938 61.6056  99
  -3   6   2 524.463 59.1987  47
   3  -6  -2 671.705 62.1465 127
   3  -6  -2 452.668 55.1601 109
   3  -6  -2 562.304 57.6363 108
   3  -6  -2 491.974 53.0265 111
   3  -6  -1 10396.3 210.985 109
   3  -6  -1 10431.9 220.066  92
  -3   6   1 10071.8 224.744  77
  -3   6   1 11075.3 229.521  72
   3  -6  -1 10680.1 224.848 127
  -3   6   1 10453.6 230.141  47
   3  -6  -1 10366.5 215.025  95
  -3   6   1 9952.45 210.107  98
   3  -6   0 6573.51 167.571  95
  -3   6   0 6108.36 161.012  98
  -3   6   0 6439.70 170.504  99
   3  -6   0 6533.93 168.255 127
  -3   6   0 6145.80 174.995  47
  -3   6   0 6464.39 179.936  77
  -3   6   0 6445.39 164.925  72
   3  -6   0 5703.32 148.221 109
   3  -6   0 6610.97 163.118 108
   3  -6   0 5978.74 302.066   6
  -3   6  -1 2023.31 97.7456  99
   3  -6   1 2142.31 101.668  92
   3  -6   1 2073.15 95.7532  85
  -3   6  -1 2160.38 107.700  77
  -3   6  -1 1900.08 93.5955  24
   3  -6   1 2087.04 94.3624 127
  -3   6  -1 1906.52 100.286  47
  -3   6  -1 2125.10 98.1415  14
   3  -6   1 1852.54 81.5181 109
   3  -6   2 37281.4 502.143  85
   3  -6   2 37921.2 517.728  92
  -3   6  -2 38640.8 541.123  77
  -3   6  -2 33835.9 485.131  24
  -3   6  -2 36083.7 521.775  47
   3  -6   2 38325.9 518.756  95
  -3   6  -2 35789.5 517.961  14
   3  -6   2 36976.8 493.091  16
   3  -6   2 35391.1 494.272 127
   3  -6   3 39293.8 519.211  85
   3  -6   3 40716.1 541.080  92
   3  -6   3 40941.7 542.168  95
   3  -6   3 38492.3 505.797  16
  -3   6  -3 38927.8 551.427  14
  -3   6  -3 40808.8 561.833  77
  -3   6  -4 7027.61 170.760  81
  -3   6  -4 8023.99 187.926 107
   3  -6   4 7192.79 154.790 108
  -3   6  -4 7543.02 193.651  14
   3  -6   4 7693.57 167.414  85
   3  -6   4 7880.34 182.426  92
   3  -6   4 7897.35 183.162  95
  -3   6  -4 7869.19 182.217 128
   3  -6   5 18994.3 296.099  95
  -3   6  -5 19216.0 323.634  14
  -3   6  -5 19230.5 303.951 107
   3  -6   5 18182.6 289.693  92
  -3   6  -5 18741.9 295.632 128
  -3   6  -6 26583.3 359.388  48
   3  -6   6 26371.2 353.511  95
  -3   6  -7 8742.77 146.700  48
  -3   6  -7 9241.00 167.084  41
  -3   6  -8 461.660 27.2497  41
  -3   6  -8 422.190 26.3586  15
   3  -5  -9 14471.8 204.880  36
   3  -5  -9 14683.5 209.006  25
   3  -5  -9 15135.8 215.190  52
   3  -5  -8 2635.28 95.1239  25
   3  -5  -8 2439.16 84.2252  49
   3  -5  -8 2529.22 94.7708  11
  -3   5   7 9199.81 193.803  72
   3  -5  -7 8926.79 185.927  49
   3  -5  -7 9620.87 209.164  11
   3  -5  -7 9403.30 184.174 109
   3  -5  -7 9212.08 190.288 124
   3  -5  -6 33202.5 466.738 124
   3  -5  -6 32300.0 458.068  49
   3  -5  -6 32653.8 460.139 109
  -3   5   6 34565.0 486.312  72
   3  -5  -6 34824.8 493.615  11
  -3   5   5 66307.0 823.215  72
   3  -5  -5 64957.7 799.598 109
   3  -5  -4 1100.28 62.3422  16
   3  -5  -4 1328.48 87.6023  11
  -3   5   4 1299.51 80.3736  87
  -3   5   4 1334.66 87.2169  72
  -3   5   4 942.169 132.301  62
  -3   5   4 1052.26 140.859  60
   3  -5  -4 1224.92 133.697   4
   3  -5  -4 1295.61 81.9003 111
   3  -5  -4 1178.18 68.2429 108
   3  -5  -3 3578.84 121.369 109
   3  -5  -3 3821.91 128.468 111
   3  -5  -3 3819.33 118.653 108
  -3   5   3 3509.79 112.365  98
  -3   5   3 4039.22 134.937  87
   3  -5  -3 3632.88 105.653  90
  -3   5   3 3954.62 137.316  72
  -3   5   3 3206.23 213.357  62
  -3   5   3 3455.91 226.254  60
   3  -5  -3 3998.18 126.574 127
  -3   5   3 3561.91 258.091  55
  -3   5   3 3571.30 121.018  47
   3  -5  -3 3567.57 242.582   7
   3  -5  -3 3908.19 135.193  11
   3  -5  -2 2651.81 102.308 109
   3  -5  -2 2783.77 105.506 111
   3  -5  -2 2973.27 104.612 108
   3  -5  -2 2823.30 101.421  95
  -3   5   2 2792.26 100.792  98
  -3   5   2 2802.03 111.759  87
  -3   5   2 2834.17 114.866  72
  -3   5   2 2807.06 105.298  77
   3  -5  -2 2833.36 106.718 127
  -3   5   2 2715.02 102.741 118
  -3   5   2 2841.87 110.147  47
   3  -5  -2 2691.76 205.077   7
   3  -5  -2 2387.82 179.441   6
   3  -5  -2 2642.02 104.844  33
  -3   5   1 1793.14 89.4148  72
  -3   5   1 1826.01 91.0499  77
  -3   5   1 1513.06 172.188  55
   3  -5  -1 1824.91 86.9969  95
   3  -5  -1 1678.75 158.901   7
   3  -5  -1 1450.51 153.826   6
   3  -5   0 13083.3 242.674  85
  -3   5   0 13191.1 259.304  77
  -3   5   0 13670.0 251.328  72
  -3   5   0 12854.3 456.649  55
   3  -5   0 12069.5 398.502   7
   3  -5   0 12599.8 419.517   6
   3  -5   0 12884.3 243.943  95
   3  -5   1 2779.73 103.181 127
  -3   5  -1 2778.41 212.602  55
  -3   5  -1 2744.58 106.109 110
  -3   5  -1 2644.66 103.512  98
  -3   5  -1 2672.67 106.007  99
   3  -5   1 2798.76 105.292  85
   3  -5   1 2814.00 111.215  92
   3  -5   1 2687.06 102.419  76
  -3   5  -1 2782.98 119.101  77
  -3   5  -1 2751.32 102.692  72
   3  -5   1 2581.79 104.037  33
  -3   5  -1 2474.83 102.251  14
   3  -5   2 2498.70 97.9844 127
  -3   5  -2 2745.01 114.404  47
  -3   5  -2 2216.77 185.969  55
   3  -5   2 2405.15 200.645   6
  -3   5  -2 2434.31 103.906 110
   3  -5   2 2728.79 109.787  95
  -3   5  -2 2518.23 101.641  99
   3  -5   2 2565.24 101.384  85
   3  -5   2 2659.99 108.803  92
   3  -5   2 2541.74 99.2860  76
  -3   5  -2 2702.46 118.677  77
  -3   5  -2 2533.78 99.2664  24
   3  -5   2 2499.17 100.796  33
  -3   5  -2 2687.19 111.831  14
   3  -5   3 21567.3 347.270  95
   3  -5   3 20483.8 325.164  85
   3  -5   3 21618.5 345.934  92
   3  -5   3 20648.1 320.655  76
   3  -5   3 21026.0 582.159   6
  -3   5  -3 20513.4 348.804  47
  -3   5  -3 20636.3 346.367 110
   3  -5   3 19696.3 318.687 127
  -3   5  -3 21033.6 358.745  14
   3  -5   4 8423.86 182.641  85
   3  -5   4 8558.77 196.569  92
  -3   5  -4 8263.12 197.581  81
  -3   5  -4 9045.24 214.738  77
  -3   5  -4 8519.88 197.571 128
   3  -5   4 8720.19 199.869  95
  -3   5  -4 9136.84 206.659 107
  -3   5  -4 7786.53 184.373  46
  -3   5  -4 8552.02 213.899  14
   3  -5   5 2838.78 107.685  92
  -3   5  -5 2858.06 103.383  81
   3  -5   5 3061.49 112.334  95
  -3   5  -5 3001.85 112.710 128
  -3   5  -5 3270.93 118.788 107
  -3   5  -5 2959.45 126.837  14
  -3   5  -5 2693.97 104.920  46
  -3   5  -6 10298.5 209.653 107
   3  -5   6 9749.94 192.301  95
  -3   5  -6 9558.67 189.350  30
  -3   5  -6 9839.06 195.567 128
  -3   5  -6 9400.31 197.142  46
  -3   5  -6 10414.8 231.887  14
  -3   5  -7 6641.97 153.637  48
  -3   5  -7 6389.58 164.625  14
  -3   5  -7 6967.73 162.960  15
  -3   5  -8 519.684 44.6762  48
  -3   5  -8 548.443 46.3341  15
  -3   5  -9 4117.67 72.9667  48
  -3   5  -9 3668.08 68.3989  15
   3  -4 -10 499.332 31.3922  36
   3  -4  -9 4211.16 104.299  25
   3  -4  -9 4163.96 106.938  49
   3  -4  -9 4422.06 110.031  52
   3  -4  -9 3959.20 94.9020  42
   3  -4  -9 4170.17 110.116  36
   3  -4  -8 14373.9 255.090  52
   3  -4  -8 13975.7 245.926  49
   3  -4  -8 14684.1 250.990  25
   3  -4  -8 13655.5 229.385  42
   3  -4  -8 14391.5 259.717  11
   3  -4  -7 215.378 41.2468 109
  -3   4   7 194.684 42.8019  72
   3  -4  -7 223.885 52.2467  49
   3  -4  -7 196.215 45.0537 124
   3  -4  -7 207.018 54.9996  11
   3  -4  -7 138.449 41.6129  42
  -3   4   6 21823.0 358.033  72
   3  -4  -6 21920.1 349.427 124
   3  -4  -6 21619.2 356.521  49
   3  -4  -6 22540.1 346.615 109
   3  -4  -6 22786.8 374.832  11
   3  -4  -5 93998.3 1070.87 124
  -3   4   5 89954.8 1053.40  87
  -3   4   5 92613.4 1089.29  72
  -3   4   5 85329.8 1476.61  60
  -3   4   5 89118.4 1567.11  53
  -3   4   5 87408.8 1467.57  55
   3  -4  -5 95312.2 1092.90 111
   3  -4  -5 94573.4 1069.91 109
   3  -4  -5 96153.1 1098.51  11
   3  -4  -4 85.1495 43.8840  11
  -3   4   4 159.987 82.2103  60
  -3   4   4 84.9267 45.8165  72
  -3   4   4 22.7691 70.2752  55
   3  -4  -4 133.916 79.3731   7
   3  -4  -4 146.057 66.2502   4
   3  -4  -4 142.538 42.5545 109
   3  -4  -4 165.874 41.5349 111
  -3   4   4 262.438 46.9193  87
  -3   4   3 28265.1 419.756  72
  -3   4   3 27629.9 645.330  60
   3  -4  -3 26434.6 368.782  90
  -3   4   3 28319.2 410.464  87
   3  -4  -3 29327.1 688.269   7
   3  -4  -3 26949.3 560.271   6
  -3   4   3 28258.0 701.871  55
   3  -4  -3 29646.1 422.910  11
  -3   4   2 137091. 1519.38  72
  -3   4   2 137581. 1816.00  60
  -3   4   2 136928. 1511.05  87
   3  -4  -2 143511. 1897.79   7
  -3   4   2 140534. 1950.69  55
   3  -4  -2 140760. 1489.08  95
  -3   4   1 63654.8 759.627  77
  -3   4   1 65465.2 771.196  72
  -3   4   1 59785.4 938.497  62
  -3   4   1 60648.1 965.687  60
  -3   4   1 63313.0 765.681  87
   3  -4  -1 64888.5 758.642  92
   3  -4  -1 64027.7 1054.06   7
   3  -4  -1 64694.1 752.463  95
  -3   4   0 2270.22 93.7608  77
  -3   4   0 2344.84 93.7743  72
   3  -4   0 2318.53 89.8241  85
   3  -4   0 2468.82 93.6392  92
   3  -4   0 2310.58 164.038   7
  -3   4   0 2451.80 192.153  55
   3  -4   0 2337.18 91.0964  95
   3  -4   1 23187.5 344.949  95
   3  -4   1 22547.6 333.655  76
  -3   4  -1 22762.0 355.053  77
   3  -4   1 22592.4 542.412  59
  -3   4  -1 24092.2 347.984  72
   3  -4   1 23196.6 347.175  92
   3  -4   1 22947.2 337.407  85
   3  -4   1 21847.9 506.146   7
  -3   4  -1 23592.1 589.196  55
  -3   4  -1 22255.5 340.359  14
   3  -4   2 27146.9 391.601  95
   3  -4   2 26805.8 378.586  85
   3  -4   2 27497.4 392.477  92
  -3   4  -2 26593.7 402.715  77
   3  -4   2 26098.0 373.503  76
  -3   4  -2 28132.1 641.049  55
  -3   4  -2 26124.5 395.350  14
   3  -4   2 26516.4 625.952  59
   3  -4   3 2867.39 97.9400  76
   3  -4   3 2601.87 200.807  59
   3  -4   3 2810.82 98.8346  85
   3  -4   3 2913.51 108.791  92
  -3   4  -3 2961.55 114.448  14
  -3   4  -4 1962.87 93.2670 128
  -3   4  -4 1679.86 88.4071  47
   3  -4   4 1961.11 83.9348  85
   3  -4   4 2041.18 93.7849  92
  -3   4  -4 1989.50 100.095  77
  -3   4  -4 1921.35 94.1648  81
   3  -4   4 2058.07 178.957   6
  -3   4  -4 1995.57 97.0743 110
  -3   4  -4 1994.45 101.193  14
  -3   4  -5 126.684 57.4562  14
   3  -4   5 151.399 47.7563  95
   3  -4   5 231.052 48.6390  92
  -3   4  -5 200.640 44.4259  81
   3  -4   5 135.840 84.9005  59
  -3   4  -5 87.3982 41.7531  46
  -3   4  -5 129.761 47.3087 128
  -3   4  -5 129.333 48.2873 107
  -3   4  -5 91.6998 43.6445  30
  -3   4  -6 5762.18 159.576 107
  -3   4  -6 5920.32 159.669  30
  -3   4  -6 6074.48 183.003  14
   3  -4   6 5858.54 148.155  95
  -3   4  -6 6153.10 174.382  41
  -3   4  -6 5747.04 160.046  46
  -3   4  -6 5709.03 150.271 128
  -3   4  -7 26424.1 393.752  46
  -3   4  -7 27134.4 410.361  41
  -3   4  -7 26911.7 422.738  14
  -3   4  -8 8524.27 179.146  30
  -3   4  -8 9272.25 191.713  48
  -3   4  -8 8971.44 185.392  15
  -3   4  -8 9093.38 192.584  41
  -3   4  -9 214.711 37.3588  48
  -3   4  -9 170.118 33.7902  15
  -3   4  -9 221.279 38.0554  41
   3  -3 -10 12968.7 189.090  49
   3  -3  -9 2468.55 81.8620  25
   3  -3  -9 2536.42 93.7012  49
   3  -3  -9 2494.66 86.5480  52
   3  -3  -9 2477.00 87.0251  42
   3  -3  -9 2438.93 80.2603  28
   3  -3  -8 1335.32 73.0476  28
   3  -3  -8 1310.85 76.4236  25
   3  -3  -8 1320.33 82.0968  49
   3  -3  -8 1389.49 81.3576  52
   3  -3  -8 1256.65 80.8182  11
   3  -3  -8 1262.37 74.0223  42
   3  -3  -7 5873.57 166.770  49
   3  -3  -7 5633.71 149.869  43
   3  -3  -7 6206.29 173.969  11
   3  -3  -6 3641.38 115.273 109
   3  -3  -6 3447.55 125.681 111
   3  -3  -6 3400.10 116.111  43
  -3   3   6 3644.23 122.409  72
  -3   3   6 3166.87 252.212  63
   3  -3  -6 3569.11 119.340 124
   3  -3  -6 3719.20 134.458  49
   3  -3  -6 3710.79 134.788  11
   3  -3  -6 3317.85 116.154  27
   3  -3  -5 13539.1 261.555  11
   3  -3  -5 11955.1 232.180  27
  -3   3   5 12844.4 248.352  72
  -3   3   5 12541.8 467.734  63
  -3   3   5 12444.9 463.282  60
   3  -3  -5 13756.4 259.265 111
   3  -3  -5 13697.0 243.256 109
  -3   3   5 13495.6 492.168  53
  -3   3   5 13159.9 442.491  55
   3  -3  -5 13416.6 243.351 124
   3  -3  -5 13447.6 454.495   7
   3  -3  -5 11572.5 388.386   8
  -3   3   4 200.847 81.5301  63
  -3   3   4 145.715 74.0292  60
  -3   3   4 181.262 84.4459  55
  -3   3   4 175.758 82.6359  53
   3  -3  -4 211.454 79.4413   7
  -3   3   4 221.250 39.5749  87
   3  -3  -4 197.375 44.8076  11
  -3   3   3 6897.56 300.542  63
  -3   3   3 6355.57 283.230  60
  -3   3   3 6814.91 307.211  55
  -3   3   3 6505.21 151.492  87
   3  -3  -3 7313.66 168.263  11
  -3   3   2 71059.6 1068.65  60
  -3   3   2 72845.3 1108.18  63
  -3   3   2 70962.9 1139.82  55
   3  -3  -2 74454.6 1118.01   7
  -3   3   2 67425.8 807.747  72
  -3   3   2 68259.6 799.362  87
  -3   3   1 40414.9 498.797  77
  -3   3   1 39971.7 687.706  60
   3  -3  -1 40316.4 498.652  95
  -3   3   1 39740.4 507.016  87
  -3   3   1 40864.9 786.517  55
   3  -3   0 7449.76 253.046  59
  -3   3   0 7419.31 157.279  72
  -3   3   0 7078.76 226.083  60
   3  -3   0 7393.09 271.383   7
  -3   3   0 7490.39 157.177  77
   3  -3   0 7625.08 155.764  92
   3  -3   0 7496.29 150.276  85
   3  -3   1 13570.2 220.874  76
  -3   3  -1 13981.4 238.222  77
  -3   3  -1 14196.6 233.332  72
   3  -3   1 14651.1 386.245  59
   3  -3   1 14115.9 230.756  95
   3  -3   1 14093.8 368.832   7
  -3   3  -1 15090.1 428.342  55
   3  -3   1 13741.8 222.989  85
   3  -3   1 14159.2 231.666  92
   3  -3   2 78321.3 872.593  85
   3  -3   2 79369.7 886.915  92
  -3   3  -2 79035.7 904.921  77
   3  -3   2 77256.0 867.337  76
   3  -3   2 80783.7 1176.71  59
   3  -3   2 79478.8 887.350  95
  -3   3  -2 75334.3 889.727  14
  -3   3  -2 83385.0 1208.66  55
   3  -3   2 78008.8 1082.96   7
   3  -3   3 46601.8 858.236  59
  -3   3  -3 46358.8 590.654  14
   3  -3   3 46822.0 571.331  92
   3  -3   3 44767.4 551.267  85
   3  -3   4 3790.32 115.261  92
  -3   3  -4 3937.39 130.916  14
  -3   3  -4 3893.65 127.157  77
  -3   3  -4 4018.19 126.813  81
   3  -3   4 4084.30 242.657  59
  -3   3  -5 8466.47 208.777  14
   3  -3   5 8113.03 177.008  92
  -3   3  -5 8368.42 189.355  81
   3  -3   5 8342.61 366.010  59
   3  -3   5 8588.80 332.275   6
  -3   3  -5 8186.91 190.018 110
  -3   3  -6 13137.3 261.416  41
  -3   3  -6 12735.0 255.361  46
  -3   3  -6 12500.9 252.347  30
  -3   3  -6 12026.6 227.312 128
   3  -3   6 11901.5 456.633  59
  -3   3  -6 12678.6 257.367  21
  -3   3  -6 12056.1 236.821  50
  -3   3  -6 12501.9 243.452 107
  -3   3  -6 12790.6 274.725  14
  -3   3  -7 4112.79 142.404  30
  -3   3  -7 4319.64 145.623  41
  -3   3  -7 4507.82 146.600  46
  -3   3  -7 4198.99 154.184  14
  -3   3  -7 4282.27 145.946  21
  -3   3  -8 46.1793 47.8194  30
  -3   3  -8 13.8179 45.9927  41
  -3   3  -8 42.8848 43.1411  15
  -3   3  -8 17.7370 39.9502  18
  -3   3  -9 779.910 62.8360  30
  -3   3  -9 729.758 53.9395  18
  -3   3  -9 761.075 61.4452  41
  -3   3  -9 712.886 55.1619  15
  -3   3 -10 798.083 47.3297  48
  -3   3 -10 787.235 46.3368  41
   3  -2 -10 28692.9 357.428  49
   3  -2 -10 27621.0 342.058  28
   3  -2 -10 28367.3 349.364  36
   3  -2 -10 28746.5 353.941  42
   3  -2  -9 29313.0 406.154  49
   3  -2  -9 29506.3 402.119  42
   3  -2  -8 708.358 61.0223  25
   3  -2  -8 745.620 67.6785  28
   3  -2  -8 723.706 63.0925  43
   3  -2  -8 812.623 71.1603  42
   3  -2  -8 647.958 72.7360  49
   3  -2  -8 734.155 64.4717  52
   3  -2  -7 18728.6 330.284  11
   3  -2  -7 18729.4 332.793  49
   3  -2  -7 17833.9 311.609  43
   3  -2  -7 17739.3 312.874  27
   3  -2  -6 30482.3 442.214  43
   3  -2  -6 30052.7 444.391  27
   3  -2  -6 30767.4 441.731 111
  -3   2   6 29608.4 769.127  63
   3  -2  -6 30009.3 425.412 124
   3  -2  -6 30875.3 462.011  49
   3  -2  -6 29055.0 709.214   8
   3  -2  -6 32188.2 464.301  11
  -3   2   5 23113.9 633.065  63
  -3   2   5 22517.9 341.241  72
  -3   2   5 22689.9 614.810  53
   3  -2  -5 22952.3 360.150  11
   3  -2  -5 22531.5 576.015   7
   3  -2  -5 22455.0 572.442   8
  -3   2   4 5448.74 285.828  53
  -3   2   4 5010.46 246.505  55
   3  -2  -4 5170.16 257.170   7
   3  -2  -4 5230.29 244.622   8
   3  -2  -4 5311.80 140.803  11
  -3   2   3 17622.3 473.349  63
   3  -2  -3 18411.8 281.712  11
  -3   2   3 17900.5 505.986  53
  -3   2   3 17506.3 462.308  55
   3  -2  -3 18734.2 475.019   7
   3  -2  -3 17320.0 421.346   8
  -3   2   3 16859.3 258.606  87
  -3   2   2 108.163 68.5698  55
  -3   2   2 262.013 37.4099  72
  -3   2   2 131.749 64.0205  63
   3  -2  -2 32.0310 43.9384   8
  -3   2   1 91.7230 52.3252  63
   3  -2  -1 134.075 40.9815  59
   3  -2  -1 83.5253 57.1237   7
   3  -2  -1 53.2802 37.9602   8
  -3   2   0 41438.9 728.111  55
  -3   2   0 41776.8 660.099  63
   3  -2   0 39621.4 630.610  59
   3  -2   0 42011.6 695.182   7
  -3   2  -1 1487.35 127.082  55
  -3   2  -1 1038.16 70.1209  60
   3  -2   1 1207.42 100.739  59
   3  -2   1 1347.28 107.777   7
   3  -2   2 69914.4 968.691   7
  -3   2  -2 67396.9 1007.99  53
  -3   2  -3 94051.3 1244.80  53
   3  -2   3 96574.4 1223.35   7
  -3   2  -3 97321.0 1073.00  14
  -3   2  -4 4959.50 132.212  81
  -3   2  -4 4838.68 132.792  77
   3  -2   4 4560.46 114.826  92
  -3   2  -4 4982.44 136.054  14
   3  -2   4 4970.39 243.947  64
  -3   2  -5 25173.6 390.155  14
   3  -2   5 25122.8 614.981  64
  -3   2  -5 24436.6 368.787  81
  -3   2  -6 93614.4 1081.98  50
  -3   2  -6 90753.2 1094.46  21
  -3   2  -6 96832.4 1122.01  14
  -3   2  -6 92592.3 1096.03  30
  -3   2  -6 96647.4 1094.76  41
  -3   2  -6 98474.5 1102.21  46
   3  -2   6 93669.8 1487.75  59
   3  -2   6 91447.0 1458.05  64
  -3   2  -7 57302.2 746.285  21
   3  -2   7 54260.7 1078.93  59
  -3   2  -7 58881.4 746.475  30
  -3   2  -7 57359.3 734.452  41
  -3   2  -7 55371.2 708.493  40
  -3   2  -7 59068.4 742.880  46
  -3   2  -8 2782.62 121.877  21
  -3   2  -8 2841.72 116.503  18
  -3   2  -8 2819.39 112.975  15
  -3   2  -8 2918.86 124.719  30
  -3   2  -8 2723.05 106.452  40
  -3   2  -8 2826.35 118.964  41
  -3   2  -8 2905.92 120.049  46
  -3   2  -9 12287.2 240.574  48
  -3   2  -9 12308.3 249.631  21
  -3   2  -9 12391.9 236.354  18
  -3   2  -9 11701.6 222.737  15
  -3   2  -9 12309.1 246.580  30
  -3   2  -9 11797.9 236.189  41
  -3   2  -9 11386.6 218.984  40
  -3   2 -10 9543.33 180.733  48
  -3   2 -10 9351.02 176.279  18
  -3   2 -10 9318.09 186.074  30
  -3   2 -10 8995.67 176.367  41
   3  -1 -10 1907.28 61.2346  36
   3  -1 -10 2125.46 69.1141  28
   3  -1  -9 10210.4 200.612  28
   3  -1  -9 9923.59 196.461  36
   3  -1  -9 10152.2 202.078  43
   3  -1  -9 10504.7 206.936  42
   3  -1  -8 1360.61 74.6090  52
   3  -1  -8 1507.07 89.9311  28
   3  -1  -8 1333.33 70.8659  25
   3  -1  -8 1510.83 86.9364  43
   3  -1  -7 9633.93 220.740  27
   3  -1  -7 10061.4 223.445  43
   3  -1  -7 10259.6 225.083  20
   3  -1  -7 9740.03 204.720  25
   3  -1  -6 50755.0 660.180  43
   3  -1  -6 50711.2 661.636  27
   3  -1  -6 52122.0 661.224  20
   3  -1  -6 50888.1 663.536 114
   3  -1  -6 49334.1 994.928   8
   3  -1  -6 51469.7 664.041  11
  -3   1   6 50289.6 1039.91  63
   3  -1  -5 86707.3 1298.14   7
   3  -1  -5 90506.1 1386.62   8
   3  -1  -5 88329.1 1013.77  11
  -3   1   5 87137.4 1361.54  58
   3  -1  -4 3925.44 114.339  11
  -3   1   4 3780.64 216.270  58
   3  -1  -4 3887.78 207.969   7
   3  -1  -4 4549.91 234.086   8
  -3   1   4 4199.95 231.811  53
  -3   1   4 3821.86 192.078  55
   3  -1  -3 46412.6 567.977  11
  -3   1   3 49817.9 826.340  58
  -3   1   3 48643.7 856.833  53
  -3   1   3 46640.8 775.880  55
   3  -1  -3 49498.6 813.222   7
   3  -1  -3 48225.5 803.190   8
  -3   1   2 147318. 1858.43  53
  -3   1   2 141885. 1770.81  55
   3  -1  -2 149180. 1795.04   7
   3  -1  -2 144293. 1746.80   8
  -3   1   1 115200. 1476.02  53
  -3   1   1 112700. 1423.79  55
   3  -1  -1 116502. 1413.12   3
  -3   1   0 1167.07 87.8939  63
  -3   1   0 1021.66 106.171  53
  -3   1   0 1202.43 109.959  55
   3  -1   0 1153.82 96.2931   3
   3  -1   1 637.389 76.9696  64
  -3   1  -1 631.769 60.6699  63
  -3   1  -1 692.073 86.4840  53
   3  -1   1 772.187 78.9314   3
   3  -1   2 7190.56 237.208  64
  -3   1  -2 6647.84 240.316  55
  -3   1  -2 6654.69 224.667  53
   3  -1   2 6564.49 195.001   3
   3  -1   3 4038.01 187.568  68
  -3   1  -3 4505.59 200.492   5
  -3   1  -3 4177.37 165.511  53
   3  -1   4 1712.24 132.373  68
   3  -1   4 1502.77 128.265  64
  -3   1  -4 1455.11 67.6373  81
  -3   1  -4 1508.42 134.656   5
  -3   1  -4 1825.72 128.863   1
  -3   1  -4 1490.13 69.3951  14
   3  -1   5 2184.27 157.792  68
   3  -1   5 2398.27 169.329  64
  -3   1  -5 2397.39 88.7763  81
  -3   1  -5 2419.97 180.629   5
  -3   1  -5 2144.03 139.410   1
  -3   1  -5 2432.11 94.9987  14
  -3   1  -6 38957.9 533.514  14
   3  -1   6 36614.0 736.667  68
   3  -1   6 37264.9 775.034  64
  -3   1  -7 54890.3 687.614  50
  -3   1  -7 52448.7 695.055  21
  -3   1  -7 52325.5 652.831  10
   3  -1   7 52019.7 996.128  64
  -3   1  -7 53284.5 697.758  30
  -3   1  -7 54010.2 683.412  41
  -3   1  -8 7361.26 199.075  21
  -3   1  -8 6774.44 170.296  15
  -3   1  -8 7442.69 197.530  30
  -3   1  -8 7213.61 186.614  41
  -3   1  -8 7443.40 188.378  40
  -3   1  -9 5554.42 161.425  18
  -3   1  -9 5252.10 166.471  21
  -3   1  -9 5193.74 152.856  41
  -3   1  -9 5328.32 154.560  40
  -3   1  -9 5476.80 157.677  48
  -3   1 -10 25381.3 369.629  48
  -3   1 -10 26613.7 382.274  18
  -3   1 -10 26317.8 396.611  21
  -3   1 -10 25302.0 373.194  40
  -3   1 -10 25308.0 371.629  41
  -3   1 -10 25648.4 386.984  30
  -3   1 -11 12368.7 201.799  30
   3   0 -10 6880.44 131.142  42
   3   0 -10 7486.79 134.724  28
   3   0  -9 174.810 49.2206  49
   3   0  -9 128.283 40.1411  36
   3   0  -9 121.273 50.4355  28
   3   0  -9 205.496 48.4112  43
   3   0  -9 171.017 48.1019  42
   3   0  -8 3940.12 134.957  49
   3   0  -8 3900.59 132.287  20
   3   0  -8 4140.57 138.138  28
   3   0  -8 3994.57 135.832  43
   3   0  -8 3650.59 115.989  37
   3   0  -7 1465.86 91.9495  49
   3   0  -7 1459.47 88.3526  20
   3   0  -7 1473.72 90.8260  43
   3   0  -7 1381.42 77.1838  37
   3   0  -7 1427.39 90.8641  27
   3   0  -6 8188.22 197.239  43
   3   0  -6 8015.29 194.207  27
   3   0  -6 8071.23 195.159  49
   3   0  -6 7926.65 190.922  20
   3   0  -6 7763.18 186.095 114
  -3   0   6 7661.49 346.920  58
   3   0  -6 8259.29 193.718  11
   3   0  -6 7461.56 360.361   8
  -3   0   5 36209.5 764.331  58
   3   0  -5 36756.7 494.044  11
  -3   0   4 5874.25 259.082  53
  -3   0   4 5844.35 260.943  58
   3   0  -4 5894.84 237.711   7
   3   0  -4 5495.69 265.042   8
   3   0  -4 5424.73 131.509  11
   3   0  -3 34729.6 630.154   7
   3   0  -3 35318.5 651.526   3
   3   0  -3 35377.2 671.271   8
  -3   0   3 35752.9 675.969  53
  -3   0   3 34046.3 579.416  55
  -3   0   3 34505.5 647.808  58
   3   0  -2 174588. 2025.39   7
   3   0  -2 173903. 2037.51   3
  -3   0   2 168962. 1975.71  55
  -3   0   2 172454. 2073.75  53
   3   0  -1 164343. 1874.07   3
  -3   0   1 155730. 1849.57  55
  -3   0   1 158292. 1913.41  53
  -3   0   1 163741. 1857.98  58
   3   0   0 9778.11 254.689   3
  -3   0   0 9317.45 259.791  55
  -3   0   0 9766.47 247.306  58
   3   0   0 9722.01 225.440  64
  -3   0  -1 74927.8 892.132   5
   3   0   1 73506.8 939.120   3
  -3   0  -1 71124.8 981.294  55
  -3   0  -1 72189.4 983.028  53
   3   0   1 73369.8 928.062  64
  -3   0  -2 196651. 2014.76   5
   3   0   2 191030. 1988.27   3
  -3   0  -2 190851. 2049.60  53
   3   0   2 192417. 2031.56  64
  -3   0  -3 116062. 1394.84   5
  -3   0  -3 112824. 1340.51  53
   3   0   3 113489. 1399.78  68
   3   0   4 1359.22 112.061  68
  -3   0  -4 1195.10 103.845   1
  -3   0  -4 1268.39 114.114   5
   3   0   5 24714.0 526.718  68
  -3   0  -5 23893.1 341.190  81
  -3   0  -5 24381.2 350.949  14
  -3   0  -5 24475.7 558.955   5
  -3   0  -5 24646.2 497.879   1
  -3   0  -6 2119.71 93.8755  14
  -3   0  -6 2061.97 174.222   5
  -3   0  -6 1976.38 135.486   1
   3   0   6 1831.78 149.331  68
   3   0   6 1899.71 155.963  64
  -3   0  -7 1114.48 69.0733  10
   3   0   7 1012.80 124.106  68
   3   0   7 1065.36 132.206  64
  -3   0  -8 3664.73 118.897  10
  -3   0  -8 3966.15 142.281  30
   3   0   8 3478.40 234.181  64
  -3   0  -8 3587.29 124.024  22
  -3   0  -8 3671.87 137.873  21
  -3   0  -8 3578.35 125.755  41
  -3   0  -8 3915.76 134.834  46
  -3   0  -9 3837.79 141.984  30
  -3   0  -9 3807.80 130.732  48
  -3   0  -9 3883.25 146.858  21
  -3   0  -9 4080.58 143.407  40
  -3   0  -9 3800.86 129.688  41
  -3   0 -10 29439.3 435.089  30
  -3   0 -10 28719.6 407.154  48
  -3   0 -10 29532.3 433.158  40
  -3   0 -10 28244.8 412.098  41
  -3   0 -11 28366.7 386.662  30
  -3   0 -11 29326.6 404.541  21
   3   1 -10 20473.5 256.851  42
   3   1  -9 7880.85 164.815  49
   3   1  -9 7704.04 166.699  42
   3   1  -8 337.835 63.0593  28
   3   1  -8 406.913 52.0934  37
   3   1  -8 345.164 57.1584  49
   3   1  -8 454.503 59.5410  20
   3   1  -8 311.547 58.0770  43
   3   1  -7 13286.9 261.310  37
   3   1  -7 14024.6 277.909  20
   3   1  -7 13959.6 280.886  43
   3   1  -7 13870.8 270.645  49
   3   1  -6 9525.32 208.053 125
   3   1  -6 9854.43 217.309  27
   3   1  -6 9254.89 204.996  37
   3   1  -6 9430.12 202.032 114
   3   1  -6 9879.96 220.663  20
   3   1  -6 9735.89 213.308  49
   3   1  -6 9825.52 223.786  43
   3   1  -5 325.203 45.6119  11
  -3  -1   5 246.586 94.9208  58
   3   1  -4 7228.06 152.299  11
  -3  -1   4 7741.11 304.332  58
   3   1  -4 6940.41 240.235   7
   3   1  -4 7782.80 319.104   8
  -3  -1   4 7407.31 278.103  53
   3   1  -3 433.992 69.2096   7
   3   1  -3 394.979 88.5479   8
   3   1  -3 407.076 81.3160   9
   3   1  -3 377.391 75.7382   3
  -3  -1   3 449.804 78.3226  53
   3   1  -2 42054.6 676.893   9
   3   1  -2 42787.7 683.328   3
  -3  -1   2 43076.0 709.590  53
   3   1  -1 36672.4 576.297   9
  -3  -1   1 38044.0 637.951  53
   3   1   0 5979.19 147.664  64
  -3  -1   0 5732.84 120.863   5
   3   1   0 5937.02 169.128   9
   3   1   1 27022.8 433.557  68
  -3  -1  -1 26689.1 407.022  58
  -3  -1  -1 26099.4 382.348   5
  -3  -1  -1 26773.5 479.114  53
   3   1   2 156577. 1654.90  68
  -3  -1  -2 155131. 1613.01   5
  -3  -1  -2 154736. 1674.52  53
  -3  -1  -3 272160. 2981.92   1
  -3  -1  -3 279550. 2956.60   5
   3   1   3 270716. 2978.91  67
  -3  -1  -4 200.469 59.7325   1
  -3  -1  -4 116.650 52.0315   5
   3   1   4 183.825 56.4300  68
   3   1   4 204.804 65.7161  67
   3   1   4 187.751 59.5778  61
  -3  -1  -5 58465.4 887.044   1
  -3  -1  -5 58612.0 924.430   5
   3   1   5 60077.0 907.590  68
   3   1   5 59203.7 901.287  67
   3   1   5 57807.9 877.842  61
  -3  -1  -6 99705.0 1106.05  10
   3   1   6 102548. 1403.14  68
   3   1   6 102597. 1386.46  67
   3   1   6 99294.9 1345.98  61
  -3  -1  -6 97950.0 1431.36   5
  -3  -1  -6 96737.7 1332.36   1
  -3  -1  -7 27103.4 393.572  10
  -3  -1  -7 26102.3 378.161  86
   3   1   7 27613.2 624.047  68
   3   1   7 27206.5 603.780  67
  -3  -1  -8 476.283 54.7925  10
  -3  -1  -8 354.412 101.332   5
  -3  -1  -8 429.383 59.8991  30
  -3  -1  -8 501.225 60.6352  32
  -3  -1  -8 404.962 60.6309  34
   3   1   8 410.900 92.6680  68
   3   1   8 365.650 92.2552  64
  -3  -1  -8 450.581 55.8169  22
  -3  -1  -8 477.967 53.0173  41
  -3  -1  -8 376.258 52.6131  46
  -3  -1  -9 3132.90 125.749  30
  -3  -1  -9 3288.13 134.737  34
  -3  -1  -9 2923.75 110.324  48
  -3  -1  -9 3025.58 117.391  22
  -3  -1  -9 3142.95 124.984  18
  -3  -1  -9 3012.37 127.865  21
  -3  -1  -9 3123.29 129.621  40
  -3  -1  -9 2936.06 111.261  41
  -3  -1 -10 588.111 66.3412  30
  -3  -1 -10 526.896 53.0124  48
  -3  -1 -10 564.599 69.4736  40
  -3  -1 -10 593.033 58.3497  41
  -3  -1 -10 544.499 63.9432  18
  -3  -1 -10 544.691 67.5985  21
  -3  -1 -11 137.789 40.7263  30
  -3  -1 -11 81.7224 44.8424  40
  -3  -1 -11 99.7582 46.2531  21
  -3  -1 -11 161.552 43.5228  18
   3   2  -9 11407.5 192.600  28
   3   2  -9 10917.9 201.404  20
   3   2  -9 10732.1 200.267  43
   3   2  -9 10047.5 180.756  42
   3   2  -9 10652.5 191.597  37
   3   2  -8 2964.25 109.385  28
   3   2  -8 2732.51 107.021  37
   3   2  -8 2669.11 101.792  49
   3   2  -8 2920.27 115.290  20
   3   2  -8 2793.09 114.354  43
   3   2  -7 8015.92 202.386  20
   3   2  -7 7680.21 183.473  49
   3   2  -7 7846.03 194.780  37
   3   2  -7 8043.48 195.200  28
   3   2  -6 36910.2 855.452   8
   3   2  -6 36817.6 522.849  27
  -3  -2   6 35197.0 827.840  58
   3   2  -6 39286.6 547.446  20
   3   2  -6 37085.6 515.498  49
   3   2  -6 38591.4 529.817 125
   3   2  -6 40733.9 549.264  45
  -3  -2   5 23127.4 561.618  69
   3   2  -5 24441.4 641.903   8
  -3  -2   4 253.361 79.2059  69
   3   2  -4 241.230 85.6471   8
   3   2  -4 270.445 82.3833   9
   3   2  -4 265.675 67.2831   3
  -3  -2   3 19357.6 445.207  69
   3   2  -3 18169.9 417.315   3
   3   2  -3 18745.8 462.259   9
   3   2  -2 18203.7 336.504  56
  -3  -2   2 20424.1 431.739  69
   3   2  -2 20334.4 440.265   9
   3   2  -2 20025.4 418.358   3
  -3  -2   2 18794.6 335.522   1
  -3  -2   1 6531.53 228.716  53
   3   2  -1 6584.17 189.674  56
  -3  -2   1 6746.65 220.698  69
   3   2  -1 6570.45 214.559   9
  -3  -2   0 3506.93 161.651  53
   3   2   0 3641.80 141.467  56
   3   2   0 3147.98 109.433  68
   3   2   0 3282.09 136.274   9
   3   2   1 5314.65 175.842  56
   3   2   1 5084.49 152.515  68
   3   2   2 38670.1 582.141  67
  -3  -2  -2 39508.7 593.650   1
  -3  -2  -2 37885.0 551.198   5
   3   2   3 87866.9 1109.41  56
   3   2   3 86371.0 1121.98  61
  -3  -2  -3 87198.8 1094.83   5
   3   2   4 87.3219 46.4567  56
   3   2   4 69.9824 58.1697  67
   3   2   4 87.7832 57.6457  61
  -3  -2  -4 101.601 53.2911   1
  -3  -2  -4 87.1970 51.8985   5
   3   2   5 22763.5 460.839  56
   3   2   5 22976.8 493.663  67
   3   2   5 23019.2 490.609  61
  -3  -2  -5 22536.3 484.527   1
  -3  -2  -5 22496.8 492.530   5
   3   2   6 95793.2 1270.68  56
   3   2   6 99164.1 1372.82  67
   3   2   6 99328.2 1358.59  61
  -3  -2  -6 95242.6 1071.85  10
  -3  -2  -7 52552.5 659.554  10
  -3  -2  -7 52625.2 657.782  86
   3   2   7 54726.2 950.883  67
   3   2   7 53414.9 925.990  61
  -3  -2  -7 51524.4 957.237   5
  -3  -2  -8 1376.24 85.1917  35
  -3  -2  -8 1234.55 84.1268  34
   3   2   8 1134.55 138.352  68
   3   2   8 1396.04 151.664  67
  -3  -2  -8 1231.92 77.1990  86
  -3  -2  -8 1230.02 77.3306  22
  -3  -2  -8 1140.27 74.9958  19
  -3  -2  -8 1242.84 79.2956  21
  -3  -2  -8 1400.08 82.8136  10
  -3  -2  -8 1115.08 149.528   5
  -3  -2  -9 5290.28 162.815  35
  -3  -2  -9 5523.40 168.146  34
  -3  -2  -9 5157.87 157.446  30
  -3  -2  -9 5417.85 158.016  22
  -3  -2  -9 5311.90 157.612  18
  -3  -2  -9 5352.93 159.164  19
  -3  -2  -9 5445.34 166.433  21
  -3  -2  -9 4943.43 140.489  41
  -3  -2 -10 36965.0 516.729  30
  -3  -2 -10 37454.6 527.128  22
  -3  -2 -10 37909.0 542.052  21
  -3  -2 -10 37389.3 518.181  18
  -3  -2 -11 16156.9 266.698  18
  -3  -2 -11 16380.4 284.798  21
  -3  -2 -12 40.1518 28.1433  21
   3   3  -9 2832.03 86.8679  37
   3   3  -9 2907.21 87.3325  43
   3   3  -8 6418.81 146.219  28
   3   3  -8 6187.87 157.903  37
   3   3  -8 6422.89 163.130  43
   3   3  -8 6427.00 165.941  20
   3   3  -7 3018.31 124.563  20
   3   3  -7 3045.93 122.437  37
   3   3  -7 2962.15 112.162  28
   3   3  -7 2812.35 103.378  49
   3   3  -7 2880.13 123.265  43
   3   3  -7 2915.27 119.813  45
   3   3  -6 58470.9 753.977  15
   3   3  -6 58365.6 762.660  20
   3   3  -6 56903.5 706.267  49
   3   3  -6 58124.1 762.309  43
   3   3  -5 67790.3 829.141  38
   3   3  -5 69289.5 839.612  45
   3   3  -5 65642.0 1195.25   9
   3   3  -5 68469.8 1196.96   8
   3   3  -5 69383.4 846.575  20
   3   3  -5 69214.0 831.954 125
   3   3  -5 68444.2 842.239  15
  -3  -3   5 71685.9 1172.84  69
  -3  -3   4 16558.7 467.497  69
   3   3  -4 16254.1 487.230   8
  -3  -3   3 14021.5 397.449  69
   3   3  -3 13464.1 403.857   9
   3   3  -3 13784.9 414.120   8
  -3  -3   2 90824.9 1205.72  69
   3   3  -2 87596.0 1213.50   9
   3   3  -1 69618.6 919.041  56
   3   3  -1 72217.6 1006.00   9
  -3  -3   1 69194.6 875.211   1
  -3  -3   1 72891.2 939.268   2
   3   3   0 127.214 50.5842  56
  -3  -3   0 80.7838 60.1605  69
   3   3   0 24.6128 23.0229  68
  -3  -3   0 10.5227 36.8553   1
  -3  -3   0 7.95110 49.2804   2
   3   3   1 26727.2 465.675  56
   3   3   1 25990.6 428.525  67
  -3  -3  -1 25317.2 442.765  69
  -3  -3  -1 26115.4 448.696   1
  -3  -3  -1 25590.5 449.833   2
   3   3   2 15889.7 343.368  56
   3   3   2 15241.5 324.455  67
   3   3   2 15064.4 335.068  61
  -3  -3  -2 15441.9 339.179   1
   3   3   3 8998.13 255.121  56
   3   3   3 8438.71 249.331  67
  -3  -3  -3 8774.25 262.955   1
   3   3   4 667.031 81.7812  56
   3   3   4 499.140 82.6808  61
  -3  -3  -4 495.841 76.4274   5
   3   3   5 15977.0 385.138  56
   3   3   5 16281.6 418.992  61
  -3  -3  -5 16671.1 412.973   5
   3   3   6 17765.8 420.633  56
  -3  -3  -6 18219.4 289.453  10
   3   3   7 9201.98 356.707  67
   3   3   7 9368.22 356.544  61
  -3  -3  -7 8665.09 195.788  86
  -3  -3  -7 8623.20 191.256  10
  -3  -3  -7 8440.22 344.504   5
  -3  -3  -8 13952.0 276.386  34
  -3  -3  -8 13723.9 260.928  32
  -3  -3  -8 14146.5 270.374  35
  -3  -3  -8 14379.9 273.933  86
   3   3   8 14410.2 480.351  67
   3   3   8 15072.2 480.422  61
  -3  -3  -8 14328.9 268.700  22
  -3  -3  -8 14270.7 272.391  21
  -3  -3  -8 13391.9 463.838   5
  -3  -3  -9 776.460 66.2335  30
  -3  -3  -9 851.952 77.0442  34
  -3  -3  -9 904.452 77.4312  35
  -3  -3  -9 977.904 75.9141  86
  -3  -3  -9 875.720 74.5373  21
  -3  -3  -9 935.336 75.3942  22
  -3  -3  -9 830.140 66.5502  18
  -3  -3  -9 882.418 74.0041  19
  -3  -3 -10 45902.6 609.694  22
  -3  -3 -10 43938.4 580.834  18
  -3  -3 -10 45640.9 606.732  19
  -3  -3 -10 45221.9 612.852  21
  -3  -3 -10 46065.8 622.414  40
  -3  -3 -10 45737.2 607.714  35
  -3  -3 -10 45942.3 625.128  34
  -3  -3 -11 31429.9 424.986  18
  -3  -3 -11 32802.0 458.270  22
  -3  -3 -11 32313.0 454.585  21
  -3  -3 -11 33209.2 461.028  40
   3   4  -9 305.194 32.0592  37
   3   4  -8 3022.79 100.741  43
   3   4  -8 3016.32 105.618  37
   3   4  -7 2433.65 110.218  20
   3   4  -7 2167.05 85.5113  28
   3   4  -7 2305.42 106.310  37
   3   4  -7 2120.99 101.514  43
   3   4  -7 2215.62 104.657  45
   3   4  -6 851.986 77.4261  20
   3   4  -6 725.506 62.8924  28
   3   4  -6 902.022 77.0976  38
   3   4  -6 833.216 75.9422  43
   3   4  -6 790.328 73.6619  45
   3   4  -6 796.674 75.2208  15
   3   4  -5 2000.96 99.2636  15
   3   4  -5 2226.83 100.421 125
   3   4  -5 2223.52 94.3254 121
  -3  -4   5 2054.71 194.567  69
   3   4  -5 1969.92 192.912   9
   3   4  -5 1783.69 177.643   8
   3   4  -5 2092.46 104.007  38
   3   4  -5 2066.40 101.292  45
   3   4  -5 2171.21 94.8974 103
   3   4  -4 2250.13 185.179   8
   3   4  -4 2090.94 191.705   9
  -3  -4   4 2320.96 193.706  69
   3   4  -3 5696.97 265.965   8
  -3  -4   3 5969.54 276.861  69
   3   4  -3 5285.02 125.464  97
   3   4  -2 48269.7 840.652   9
  -3  -4   2 46658.7 731.905   2
  -3  -4   2 48932.7 826.228  69
  -3  -4   1 73435.7 997.007   2
   3   4  -1 70710.8 972.026  57
  -3  -4   0 16797.5 332.589   1
  -3  -4   0 16988.7 367.541   2
  -3  -4   0 17383.1 377.824  69
   3   4   1 25242.3 477.034  56
  -3  -4  -1 24307.2 466.822   2
  -3  -4  -1 25461.3 457.703   1
   3   4   1 24089.4 407.173  67
  -3  -4  -1 24264.7 450.126  69
   3   4   2 129816. 1530.45  67
   3   4   2 128952. 1558.35  61
  -3  -4  -2 130904. 1514.18  69
   3   4   3 148625. 1755.11  56
  -3  -4  -3 148526. 1761.43   1
  -3  -4  -3 141884. 1697.42   2
   3   4   3 141037. 1730.96  61
   3   4   4 43268.0 707.932  56
  -3  -4  -4 41338.0 652.973   2
  -3  -4  -5 5251.22 235.072   5
   3   4   5 5367.65 242.418  61
  -3  -4  -5 5160.85 130.113  82
  -3  -4  -5 5171.16 125.653  10
  -3  -4  -6 10530.2 206.254  10
   3   4   6 10468.2 371.449  66
   3   4   6 10851.4 374.864  61
  -3  -4  -7 7981.63 331.829   5
  -3  -4  -7 8300.56 195.755  86
   3   4   7 7951.53 344.297  66
   3   4   7 8439.70 355.088  61
  -3  -4  -8 14663.4 267.646  32
  -3  -4  -8 14189.2 252.553 105
  -3  -4  -8 14677.5 268.140  19
  -3  -4  -8 15279.9 279.702  22
  -3  -4  -8 15155.6 289.705  86
  -3  -4  -8 14994.6 492.312   5
  -3  -4  -9 4426.65 148.920  86
  -3  -4  -9 4113.50 141.879  22
  -3  -4  -9 4186.40 140.990  21
  -3  -4  -9 3915.96 120.140  18
  -3  -4  -9 4263.41 140.414  19
  -3  -4  -9 4544.89 153.894  34
  -3  -4  -9 4325.64 147.706  35
  -3  -4  -9 4118.81 133.548  32
  -3  -4 -10 8450.64 178.093  18
  -3  -4 -10 9153.61 209.669  19
  -3  -4 -10 8767.13 205.689  21
  -3  -4 -10 9148.63 213.242  40
  -3  -4 -10 9257.93 221.409  34
  -3  -4 -10 9447.06 216.413  35
  -3  -4 -11 15365.1 268.197  19
  -3  -4 -11 14468.1 257.095  21
  -3  -4 -11 14804.9 261.732  40
  -3  -4 -11 15606.9 283.184  34
   3   5  -8 40.6417 32.6291  37
   3   5  -7 5247.25 146.910  45
   3   5  -7 5442.94 153.160  37
   3   5  -6 14085.5 270.240  15
   3   5  -6 13642.1 276.122  20
   3   5  -6 13933.6 269.676  38
   3   5  -6 13987.6 272.362  45
   3   5  -6 13348.5 267.928  43
   3   5  -5 6969.09 184.212  38
   3   5  -5 6640.80 181.359  45
   3   5  -5 6254.55 163.855 125
   3   5  -5 6601.31 169.701 103
   3   5  -5 6581.41 177.766  15
   3   5  -4 2358.48 99.0474 103
   3   5  -4 2263.22 87.8375  97
   3   5  -4 2109.09 97.3163  15
  -3  -5   4 2548.57 214.709  69
   3   5  -4 1910.56 193.974   9
   3   5  -4 1801.44 162.000   8
   3   5  -4 2072.81 93.3432 125
   3   5  -4 2069.43 91.5655 121
   3   5  -4 2064.86 92.4063 115
   3   5  -4 2175.57 98.7362  45
   3   5  -4 2334.56 105.651  38
   3   5  -3 2824.66 97.4924  97
   3   5  -3 2659.62 209.292   9
   3   5  -3 2464.70 178.369   8
  -3  -5   2 803.451 100.287   2
   3   5  -2 1059.50 103.208  57
  -3  -5   1 52901.1 858.625  69
   3   5  -1 50032.9 792.005  57
  -3  -5   1 51706.5 813.948   2
   3   5  -1 47610.8 572.875  12
  -3  -5   1 48263.0 574.575  83
   3   5   0 45737.5 756.853  57
  -3  -5   0 47685.6 773.531  69
  -3  -5   0 46312.0 760.121   2
  -3  -5  -1 2762.71 150.221  69
   3   5   1 2423.45 153.788  57
   3   5   1 2391.09 111.026  67
  -3  -5  -1 2914.42 161.743   2
   3   5   2 95510.7 1211.81  67
   3   5   2 98506.1 1252.99  61
  -3  -5  -2 97581.0 1215.54  69
   3   5   3 119824. 1545.71  61
  -3  -5  -3 122400. 1534.57   2
   3   5   4 20527.0 473.326  57
   3   5   4 19665.1 469.805  61
  -3  -5  -4 20441.0 304.028  82
  -3  -5  -4 19963.8 434.241   2
  -3  -5  -5 47060.2 751.385   2
   3   5   5 48368.1 825.387  57
   3   5   6 97108.3 1471.41  66
  -3  -5  -6 96212.6 1108.43  86
   3   5   6 94299.9 1346.22  57
   3   5   7 74663.4 1285.67  66
   3   5   7 75952.7 1280.11  61
  -3  -5  -7 73080.6 1223.48   5
  -3  -5  -8 8497.92 188.522  32
   3   5   8 9891.40 419.389  61
  -3  -5  -8 8637.16 198.857  19
  -3  -5  -8 8842.94 189.261 105
  -3  -5  -8 9540.47 389.689   5
  -3  -5  -8 9925.74 228.056  86
  -3  -5  -9 6846.92 186.941  35
  -3  -5  -9 6973.24 179.674  19
  -3  -5  -9 6738.13 182.774  22
  -3  -5  -9 6738.43 176.299  21
  -3  -5 -10 6074.83 176.276  34
  -3  -5 -10 6136.22 170.594  35
  -3  -5 -10 5487.08 154.625  40
  -3  -5 -10 5703.66 161.507  19
  -3  -5 -10 6069.45 167.718  22
  -3  -5 -10 5616.58 154.974  21
  -3  -5 -11 216.690 57.0950  34
  -3  -5 -11 230.204 53.0266  35
  -3  -5 -11 204.760 39.6672  40
  -3  -5 -11 226.008 49.3875  22
  -3  -5 -11 238.840 50.1661  19
  -3  -5 -12 1226.57 66.1339  34
   3   6  -8 1169.63 47.0685  20
   3   6  -7 2168.02 85.9381  45
   3   6  -6 19854.1 323.763  45
   3   6  -6 19690.9 314.338  15
   3   6  -5 33034.0 465.507 103
   3   6  -5 32598.2 476.546  45
   3   6  -5 31681.4 463.505  15
   3   6  -4 2521.52 106.035  15
   3   6  -4 2611.18 108.522 103
   3   6  -4 2384.60 101.747 115
   3   6  -4 2509.47 109.653  45
   3   6  -4 2277.16 94.1682 125
   3   6  -3 6390.64 155.975  97
  -3  -6   3 5726.05 146.091  74
   3   6  -3 5946.44 163.014  31
   3   6  -3 5760.39 155.312 115
   3   6  -3 5755.41 314.377   9
   3   6  -3 5019.55 137.564 125
   3   6  -3 5532.05 148.426 121
  -3  -6   2 35123.3 753.928  69
  -3  -6   2 33386.8 672.281   2
   3   6  -2 32194.8 752.214   9
  -3  -6   2 31871.7 446.741  74
   3   6  -2 34376.9 456.632  97
  -3  -6   1 2586.62 176.133   2
   3   6  -1 2528.50 172.778  57
  -3  -6   1 2637.03 189.106  69
  -3  -6   1 2419.38 93.4508  74
   3   6   0 285.516 35.4914  78
  -3  -6   0 228.400 43.0573  74
  -3  -6   0 197.712 72.4170  69
  -3  -6   0 223.690 35.6779  83
  -3  -6   0 165.787 70.0871   2
   3   6   0 211.853 40.2034  12
   3   6   0 210.247 74.3044  57
  -3  -6  -1 597.086 51.2727  74
   3   6   1 471.447 43.4375  78
  -3  -6  -1 639.005 92.9614  69
   3   6   1 616.811 49.4794  71
  -3  -6  -1 525.225 45.5401  83
  -3  -6  -1 642.288 100.168   2
  -3  -6  -1 613.480 87.5400   4
   3   6   1 668.127 103.452  57
   3   6   1 638.562 50.9202  12
  -3  -6  -2 866.301 91.0248  69
   3   6   2 825.309 81.6235  67
   3   6   2 920.929 92.8186  61
   3   6   2 857.012 54.3845  71
  -3  -6  -2 871.479 104.836   4
  -3  -6  -2 851.988 58.0548  94
  -3  -6  -2 960.758 59.9448  74
  -3  -6  -2 882.537 54.9706  82
  -3  -6  -3 8729.33 167.900  79
  -3  -6  -3 9360.78 182.057  74
  -3  -6  -3 9385.52 182.560  82
   3   6   3 9399.68 301.145  61
   3   6   3 9084.09 172.153  71
  -3  -6  -3 8942.93 174.336  94
  -3  -6  -3 9117.21 306.974   2
  -3  -6  -3 9807.47 328.204   4
   3   6   3 9233.71 174.994  12
   3   6   3 9311.54 326.291  57
  -3  -6  -4 5484.51 130.554  94
  -3  -6  -4 5692.47 141.259  86
   3   6   4 5575.14 130.167  71
   3   6   4 5604.95 252.023  61
  -3  -6  -4 5500.51 123.299  79
  -3  -6  -4 5725.35 240.814   2
  -3  -6  -4 6291.56 273.089   4
   3   6   4 5717.80 259.599  57
   3   6   4 5400.11 130.217  12
   3   6   5 5488.56 132.309  12
  -3  -6  -5 5643.04 234.769   2
   3   6   5 5237.79 129.148  71
  -3  -6  -5 5620.95 149.105  86
   3   6   5 5554.36 260.759  57
   3   6   6 41549.3 523.336  12
   3   6   6 42815.6 891.261  66
   3   6   6 40562.9 520.758  71
  -3  -6  -6 43666.8 573.564  86
   3   6   6 41581.2 807.337  57
   3   6   7 49861.9 1028.15  66
  -3  -6  -7 51065.3 657.085  22
  -3  -6  -7 49842.9 969.753   5
  -3  -6  -7 49302.5 629.233 105
  -3  -6  -7 52178.5 678.833  86
   3   6   8 1358.96 173.932  61
  -3  -6  -8 1130.99 147.086   5
  -3  -6  -8 1222.44 69.0981 100
  -3  -6  -8 1352.05 83.6514  22
  -3  -6  -8 1303.71 79.3553  19
  -3  -6  -8 1209.43 76.3043 105
  -3  -6  -9 518.707 60.5382  19
  -3  -6  -9 486.345 60.7403  22
  -3  -6  -9 453.684 55.0221 105
  -3  -6 -10 24251.9 373.022  19
  -3  -6 -10 24389.8 376.866  22
  -3  -6 -10 25036.9 384.133  35
  -3  -6 -11 16676.7 272.982  22
  -3  -6 -11 16366.5 271.624  19
  -3  -6 -11 16781.0 277.742  35
  -3  -6 -12 2969.14 89.4235  34
   3   7  -7 375.826 35.3114  45
   3   7  -7 318.703 35.5834  20
   3   7  -7 368.494 34.4170  37
   3   7  -6 6857.81 156.035  45
   3   7  -5 15080.3 261.779 103
   3   7  -5 15327.6 269.097  38
   3   7  -5 14851.1 268.262  45
  -3  -7   4 382.678 53.8667  94
   3   7  -4 321.714 56.5889 103
   3   7  -4 315.329 55.4210  45
   3   7  -4 431.709 63.7043  38
   3   7  -4 337.217 49.5299  15
   3   7  -4 296.538 52.0289 115
   3   7  -3 28803.9 441.022  31
   3   7  -3 27958.4 399.004  13
   3   7  -3 30587.8 428.363  97
  -3  -7   3 28585.9 421.759  94
   3   7  -3 29538.6 436.992 103
   3   7  -3 31342.8 456.994  38
   3   7  -3 28726.4 430.044 115
   3   7  -2 100594. 1098.32  97
  -3  -7   2 96225.7 1092.14  94
  -3  -7   2 92439.3 1075.26  74
  -3  -7   2 97191.6 1507.92  69
   3   7  -2 93985.8 1099.85  31
   3   7  -2 96208.6 1081.61  13
  -3  -7   2 92823.2 1404.71   2
   3   7  -2 91320.3 1515.51   9
   3   7  -2 95050.0 1098.37 115
  -3  -7   1 42286.0 847.054  69
   3   7  -1 43469.0 560.045  97
  -3  -7   1 41578.9 554.560  94
  -3  -7   1 41998.8 549.657  74
  -3  -7   1 41682.8 822.144   2
  -3  -7   0 6468.63 285.820  69
  -3  -7   0 7001.20 166.779  94
  -3  -7   0 6544.01 295.516   2
  -3  -7   0 6940.70 164.847  74
   3   7   0 6518.60 147.388  78
   3   7   0 6505.84 297.768  57
   3   7   1 8576.62 173.712  78
  -3  -7  -1 8961.80 189.022  74
  -3  -7  -1 8624.11 303.936  69
  -3  -7  -1 8688.49 187.046  94
  -3  -7  -1 8549.86 333.568   2
  -3  -7  -1 8591.09 305.245   4
   3   7   1 8878.15 346.604  57
   3   7   1 8791.61 183.653  12
  -3  -7  -2 21575.5 465.962  69
   3   7   2 22855.7 339.500  12
  -3  -7  -2 22915.6 536.781   4
  -3  -7  -2 22266.2 336.040  79
   3   7   2 22586.1 329.540  78
  -3  -7  -2 23100.1 346.250  74
   3   7   2 22924.2 573.736  57
  -3  -7  -3 8423.20 174.073  79
   3   7   3 8312.62 173.858  78
   3   7   3 8219.72 173.280  71
   3   7   3 7790.18 284.723  61
  -3  -7  -3 8281.54 168.235  93
  -3  -7  -3 8292.23 177.918  94
  -3  -7  -3 8009.01 311.870   2
  -3  -7  -3 8766.92 331.927   4
   3   7   3 8309.54 176.431  12
   3   7   3 8111.03 334.247  57
  -3  -7  -4 147.808 35.6344  93
  -3  -7  -4 157.762 39.7342  86
  -3  -7  -4 97.7369 37.1349  79
   3   7   4 109.162 37.2360  71
   3   7   4 121.240 64.6288  61
   3   7   4 115.250 39.2195  12
  -3  -7  -4 111.025 75.0882   4
  -3  -7  -4 71.1719 63.2325   2
  -3  -7  -4 139.168 42.3226  94
   3   7   4 103.479 71.7164  57
   3   7   5 314.975 45.9321  71
   3   7   5 306.226 89.6571  61
  -3  -7  -5 462.980 57.0926  86
  -3  -7  -5 419.945 83.3030   2
   3   7   5 357.770 48.1626  12
   3   7   5 445.810 99.4889  57
  -3  -7  -6 2839.94 101.663 100
  -3  -7  -6 2989.37 119.667  86
   3   7   6 2979.03 214.295  57
   3   7   6 2775.12 98.2695  71
   3   7   6 2818.39 217.985  61
  -3  -7  -6 2887.87 104.875 106
   3   7   6 2883.31 99.6049  12
   3   7   7 17709.3 582.460  54
   3   7   7 18864.7 585.248  61
  -3  -7  -7 18420.1 319.711  22
  -3  -7  -7 17568.4 546.237   5
  -3  -7  -7 19049.4 335.724  86
  -3  -7  -7 17463.5 291.093 100
  -3  -7  -8 5809.85 163.640  22
  -3  -7  -8 5801.14 160.298  19
  -3  -7  -8 5661.80 151.424 105
   3   7   8 5733.87 151.115  78
  -3  -7  -8 5520.54 141.945 100
  -3  -7  -9 1801.50 84.3250 105
  -3  -7  -9 1857.43 92.1169  19
  -3  -7  -9 1955.66 95.4720  22
  -3  -7 -10 18924.9 317.066  35
  -3  -7 -10 18083.4 302.751  19
  -3  -7 -10 18828.5 303.369  22
  -3  -7 -11 12477.7 222.561  34
  -3  -7 -11 12306.5 215.445  35
  -3  -7 -11 11896.5 208.937  19
  -3  -7 -12 4830.19 103.641  34
   3   8  -6 177.066 32.3922  20
   3   8  -6 180.520 29.8983  45
   3   8  -6 191.888 29.2202  37
   3   8  -5 2357.19 87.3297 103
   3   8  -5 2232.30 86.8695  45
   3   8  -5 2283.92 93.2790  20
   3   8  -4 2060.66 92.9291  38
   3   8  -4 1757.37 87.6703  45
  -3  -8   4 1875.62 81.3139  79
   3   8  -4 2033.56 92.5036 103
  -3  -8   3 1262.50 74.7663  94
   3   8  -3 1224.59 81.4911 103
   3   8  -3 1362.30 87.9420  31
   3   8  -3 1195.94 77.6858 115
  -3  -8   3 1322.72 80.5176  79
   3   8  -3 1076.31 65.4617  14
   3   8  -3 1229.93 65.8589  13
   3   8  -3 1313.97 84.4451  38
   3   8  -2 835.786 73.7139  97
  -3  -8   2 748.939 68.6528  94
   3   8  -2 829.041 75.2069  31
  -3  -8   2 858.617 74.8929  79
   3   8  -2 802.430 72.9453 115
   3   8  -2 713.647 63.9761  13
   3   8  -2 904.078 77.4285  38
   3   8  -1 697.782 70.6885  31
  -3  -8   1 649.362 71.2790  79
  -3  -8   1 558.935 114.345  69
   3   8  -1 567.991 56.5086 122
  -3  -8   1 597.743 113.255   2
  -3  -8   1 660.835 67.4593  94
  -3  -8   0 3664.89 113.412 106
   3   8   0 3572.55 120.286 113
   3   8   0 3762.64 127.171  97
  -3  -8   0 3682.24 128.259  94
   3   8   0 3379.15 121.105  31
  -3  -8   0 3654.93 130.633  79
   3   8   0 3470.62 110.217  78
  -3  -8   0 3526.53 224.499  69
   3   8   0 3402.59 116.104 122
  -3  -8   0 3537.91 114.055  51
   3   8   0 3418.34 115.360  39
  -3  -8   0 3479.04 232.379   2
   3   8   1 3646.98 122.031  97
  -3  -8  -1 3792.51 127.280  94
  -3  -8  -1 3135.57 104.026 102
   3   8   1 3164.44 120.630  26
   3   8   1 3650.03 115.770  78
  -3  -8  -1 3285.28 112.186  51
   3   8   1 3346.24 236.213  57
  -3  -8  -1 3123.22 195.782  69
  -3  -8  -1 3723.44 237.784   2
   3   8   1 3514.44 120.588 113
  -3  -8  -1 3315.71 110.737 106
   3   8   2 31800.6 440.482  97
  -3  -8  -2 32545.4 452.267  94
  -3  -8  -2 33225.8 707.184   4
  -3  -8  -2 32209.1 447.713  79
   3   8   2 31995.6 439.243  78
   3   8   2 31833.2 450.291 113
   3   8   2 28103.9 635.537  54
   3   8   2 32464.5 752.894  57
  -3  -8  -2 29972.6 431.239  51
   3   8   2 30136.0 446.586 116
   3   8   2 31675.7 445.945  12
   3   8   3 40648.5 565.397 123
   3   8   3 39661.3 821.601  54
   3   8   3 44510.1 905.559  57
   3   8   3 41034.0 569.920  26
  -3  -8  -3 42372.5 549.669 106
  -3  -8  -3 43103.2 563.129  94
  -3  -8  -3 44388.1 553.705  93
  -3  -8  -3 43409.6 557.989  79
   3   8   3 43746.1 558.741  78
  -3  -8  -3 42787.8 847.557   2
  -3  -8  -3 43675.6 857.034   4
   3   8   3 43353.8 560.666  12
  -3  -8  -4 3248.76 112.177 106
   3   8   4 3450.29 117.646  12
  -3  -8  -4 3247.06 107.177  93
  -3  -8  -4 3551.77 114.078  79
   3   8   4 3161.47 200.961  61
   3   8   4 3115.99 119.387  26
   3   8   4 3201.95 226.144  54
   3   8   4 3527.08 243.735  57
  -3  -8  -4 3000.59 106.647  51
  -3  -8  -4 3162.47 210.273   2
  -3  -8  -4 3085.44 224.326   4
  -3  -8  -4 3215.46 107.685 120
   3   8   4 3095.22 117.013 123
   3   8   4 3257.47 114.420 116
   3   8   5 16412.3 277.872  12
   3   8   5 17233.4 291.644  78
   3   8   5 16627.0 494.525  61
   3   8   5 16406.6 295.723  26
   3   8   5 16128.1 528.628  54
  -3  -8  -5 15553.5 268.831  51
   3   8   5 16476.0 526.378  57
  -3  -8  -5 16431.6 270.417 120
   3   8   5 16035.3 290.344 123
  -3  -8  -5 16403.9 472.914   2
  -3  -8  -5 17828.1 541.458   4
  -3  -8  -6 49667.4 622.317 100
   3   8   6 48589.6 611.183  12
   3   8   6 51254.5 636.651  78
   3   8   6 48750.8 972.077  61
   3   8   6 46565.7 1001.72  54
   3   8   6 47859.3 973.937  57
  -3  -8  -6 47674.9 597.806 120
   3   8   6 48599.1 628.955 123
  -3  -8  -6 49798.1 625.997 106
   3   8   6 48887.8 635.271  26
  -3  -8  -7 29068.1 417.708 100
  -3  -8  -7 30090.1 441.448  22
   3   8   7 29547.6 428.446  78
  -3  -8  -8 5055.78 141.119 105
  -3  -8  -8 4864.54 132.264 100
   3   8   8 4849.52 137.436  78
  -3  -8  -8 4788.05 142.762  22
  -3  -8  -8 5050.49 147.824  19
  -3  -8  -9 1407.13 73.4120 105
  -3  -8  -9 1437.92 77.1579  22
  -3  -8  -9 1417.66 80.1407  19
   3   8   9 1312.83 69.3402  78
  -3  -8  -9 1377.04 65.9929 100
  -3  -8 -10 184.527 39.3771  22
  -3  -8 -10 175.880 42.6149  19
  -3  -8 -11 2328.91 75.2983  19
  -3  -8 -11 2435.14 81.6298  35
  -3  -8 -11 2525.76 84.0790  34
  -3  -8 -12 4970.93 87.3894  34
   3   9  -5 2935.05 79.8410  20
   3   9  -5 2649.58 71.2189  45
   3   9  -4 86.2779 34.5890  45
   3   9  -4 65.9116 33.4209  38
  -3  -9   4 73.8994 35.0673  93
   3   9  -4 71.3808 36.4934 103
   3   9  -3 4028.42 123.726  31
   3   9  -3 3722.62 109.608 115
   3   9  -3 3832.03 114.834  38
  -3  -9   3 3623.14 108.800  79
   3   9  -3 3858.78 120.019 103
  -3  -9   2 2657.20 99.8668  94
   3   9  -2 3031.88 115.592  31
   3   9  -2 2980.83 109.803 115
  -3  -9   2 2995.77 108.759  79
   3   9  -2 2899.42 101.625  13
   3   9  -2 2855.97 108.513  38
   3   9  -1 257.713 57.8260  31
  -3  -9   1 212.965 53.0825  79
   3   9  -1 199.034 54.2803 115
   3   9  -1 281.291 53.9880  13
  -3  -9   1 165.377 50.9546  94
  -3  -9   0 10286.5 217.284  94
   3   9   0 10656.3 220.354  97
   3   9   0 9862.21 214.503  31
  -3  -9   0 10660.5 223.316  79
   3   9   0 9499.46 198.808 122
  -3  -9   0 10348.3 204.450  51
  -3  -9   0 9531.60 193.587 106
   3   9   0 9781.19 204.318 113
   3   9   0 10285.3 223.508  13
   3   9   0 9328.34 197.285  39
   3   9   1 814.686 73.1642  26
  -3  -9  -1 900.749 77.5505  79
   3   9   1 937.491 68.8442  78
  -3  -9  -1 896.517 66.7625 106
   3   9   1 870.743 69.4916 113
  -3  -9  -1 884.697 66.9989  51
  -3  -9  -1 1030.69 77.2720  93
   3   9   1 972.481 73.7954  97
  -3  -9  -1 894.686 75.3570  94
  -3  -9  -1 904.295 63.2774 102
   3   9   1 863.412 70.8048  39
   3   9   1 880.920 68.7934 122
   3   9   2 11345.3 234.338 113
  -3  -9  -2 11378.4 223.987 106
  -3  -9  -2 11592.4 234.800  94
   3   9   2 11233.3 224.840  97
  -3  -9  -2 10840.6 215.643 102
  -3  -9  -2 11822.4 233.431  93
   3   9   2 11732.0 228.920  78
   3   9   2 10959.4 206.722  80
  -3  -9  -2 11471.7 227.180  51
   3   9   2 11180.4 236.955 116
   3   9   2 11334.6 242.206  26
   3   9   3 35581.9 483.522  97
  -3  -9  -3 34758.9 484.226 102
  -3  -9  -3 37556.7 498.902  93
  -3  -9  -3 37806.6 504.202  79
   3   9   3 38159.3 505.800  78
   3   9   3 35810.4 517.748  26
  -3  -9  -3 34163.3 773.131   2
  -3  -9  -3 35156.3 784.476   4
   3   9   3 34303.6 502.607 116
   3   9   3 35393.6 511.530 123
  -3  -9  -3 36154.1 492.266 106
   3   9   3 36894.5 511.453 113
   3   9   4 7525.59 166.826  97
   3   9   4 8241.77 202.504  26
  -3  -9  -4 8155.05 180.955 120
   3   9   4 7813.10 195.041 123
   3   9   4 7682.59 188.177 116
  -3  -9  -4 7563.24 179.256  51
  -3  -9  -4 7891.99 178.065  93
  -3  -9  -4 8234.07 186.769 106
  -3  -9  -5 5164.34 138.615 120
   3   9   5 5186.84 155.627 123
   3   9   5 4964.24 145.768 116
   3   9   5 5164.77 158.398  26
   3   9   5 5191.86 152.153  78
   3   9   6 26960.8 401.206  78
  -3  -9  -6 26664.1 394.055 106
  -3  -9  -6 27166.4 394.521 100
   3   9   6 26449.3 408.176  26
  -3  -9  -7 13209.3 238.666 100
  -3  -9  -7 12978.7 243.112  22
   3   9   7 12968.8 244.594  78
  -3  -9  -8 82.0336 40.1247 100
  -3  -9  -8 102.512 45.3603 105
  -3  -9  -8 50.7867 41.0651  19
  -3  -9  -8 69.9794 36.1116  22
   3   9   8 75.9148 41.8123  78
   3   9   9 18904.2 275.367 113
  -3  -9  -9 18553.8 271.324 105
   3   9   9 17588.9 267.905  78
  -3  -9  -9 18420.7 276.586  22
  -3  -9  -9 19687.5 293.966  19
   3   9  10 11675.9 194.549  80
  -3  -9 -10 11724.5 193.900  19
  -3  -9 -11 1550.95 48.7726  19
  -3  -9 -11 1696.79 56.3463  34
  -3  -9 -11 1721.28 57.8751  35
   3  10  -4 1171.55 37.7553  45
   3  10  -4 1443.42 51.0982  20
   3  10  -3 3418.87 93.0958 103
   3  10  -3 2914.56 80.3937  45
  -3 -10   3 3378.20 74.6944  29
  -3 -10   3 3058.44 87.0713  93
  -3 -10   2 9428.77 180.430  93
   3  10  -2 9509.99 182.496  31
  -3 -10   2 9998.30 166.779 120
   3  10  -2 9680.46 185.179 103
   3  10  -2 9260.53 174.273 115
   3  10  -2 8547.96 163.273  13
   3  10  -2 8651.09 164.441  38
  -3 -10   1 9070.92 187.265  93
  -3 -10   1 8843.90 182.353  79
   3  10  -1 9128.75 187.565 115
   3  10  -1 8763.17 184.527  31
   3  10  -1 9051.75 182.966  13
  -3 -10   0 2257.49 95.8904  79
   3  10   0 1960.98 80.3655  39
  -3 -10   0 2117.54 81.6097 106
   3  10   0 2215.14 95.2229  31
   3  10   0 2313.73 97.7544  13
  -3 -10  -1 6710.41 154.545 106
   3  10   1 6483.05 157.833 113
  -3 -10  -1 6808.92 167.184  93
  -3 -10  -1 6774.45 167.571  79
   3  10   1 6212.57 148.807 122
   3  10   1 6633.47 160.896  97
   3  10   1 6170.54 154.856  39
   3  10   1 6574.51 160.209  31
  -3 -10  -2 2510.15 90.5533  85
  -3 -10  -2 3043.08 112.551  93
   3  10   2 2954.99 107.902  78
   3  10   2 2737.76 104.254 122
  -3 -10  -2 2881.01 106.247  51
   3  10   2 2826.79 103.381  97
   3  10   2 2813.78 110.395  39
   3  10   2 2853.87 109.827 113
  -3 -10  -2 2913.29 106.627 106
   3  10   3 1112.30 75.3551  78
  -3 -10  -3 954.129 62.5605  76
   3  10   3 1021.50 62.1739  80
  -3 -10  -3 1109.01 74.2063 120
   3  10   3 959.365 75.5701 116
  -3 -10  -3 1048.38 72.5101  51
  -3 -10  -3 1031.95 71.2165  93
   3  10   3 1047.29 75.4531 113
  -3 -10  -3 1042.46 72.9407 106
   3  10   3 1008.73 65.5701  97
  -3 -10  -4 2512.20 97.9852 120
   3  10   4 2451.92 105.934 116
  -3 -10  -4 2427.94 100.365 106
   3  10   4 2524.78 98.7152  80
   3  10   4 2447.75 113.577  26
  -3 -10  -5 798.701 61.3983 120
   3  10   5 644.635 62.7586 116
   3  10   5 735.935 70.5608  26
   3  10   5 726.944 68.4391  78
   3  10   5 748.340 62.6739  80
   3  10   6 1063.99 73.4319  78
  -3 -10  -6 1019.67 70.6246 106
   3  10   6 980.720 65.4397 116
  -3 -10  -6 991.424 58.9450 120
   3  10   6 1087.74 75.8540  26
  -3 -10  -6 1053.30 71.3444 100
   3  10   7 6989.83 163.932  39
   3  10   7 6635.13 155.437  78
  -3 -10  -7 6829.27 150.793 100
  -3 -10  -8 3951.24 110.877  19
   3  10   8 3928.64 107.533  78
   3  10   8 4226.49 119.947  80
   3  10   8 4337.72 117.672 113
   3  10   8 4011.76 108.376  39
  -3 -10  -8 4010.11 102.887 100
  -3 -10  -8 4077.87 108.053 105
  -3 -10  -9 1709.89 66.0053  19
   3  10   9 1779.90 70.1392  80
   3  10   9 1762.79 63.4193 113
  -3 -10 -10 7390.58 123.624  34
  -3 -10 -10 7073.26 118.148  19
  -3 -11   2 5324.32 88.3951 120
   3  11  -2 5492.19 106.216 103
  -3 -11   2 5642.52 94.9666  29
   3  11  -1 7362.62 138.446  31
   3  11  -1 7371.33 138.837 115
  -3 -11   1 8000.79 135.998 120
   3  11  -1 7648.57 145.486 103
  -3 -11   1 6731.00 130.425  85
  -3 -11   1 7297.06 140.339  93
   3  11  -1 7093.64 134.681  13
  -3 -11   0 192.067 37.3673  76
  -3 -11   0 191.732 30.9606 106
   3  11   0 270.133 46.1028 115
   3  11   0 176.436 36.9050  13
  -3 -11   0 238.372 41.4094 120
  -3 -11   0 194.602 33.5919  85
   3  11   0 168.636 40.1253  31
  -3 -11  -1 6569.35 142.391  76
  -3 -11  -1 7045.71 140.284 106
  -3 -11  -1 6727.62 133.214 100
  -3 -11  -1 6878.16 149.894  93
   3  11   1 6522.86 141.209  31
   3  11   2 9938.16 195.236  13
  -3 -11  -2 10050.0 188.754  93
  -3 -11  -2 9258.99 174.601  76
  -3 -11  -2 10223.7 184.457 106
   3  11   2 9803.22 184.544 113
  -3 -11  -2 10095.7 181.036 100
   3  11   2 9737.21 186.968  39
   3  11   2 9376.00 174.420  31
   3  11   3 3946.08 115.843 113
  -3 -11  -3 3996.64 113.202 106
  -3 -11  -3 4015.07 112.013 120
   3  11   3 3768.39 107.501 122
   3  11   3 3771.42 114.807  13
   3  11   3 3905.66 119.612  39
  -3 -11  -3 4106.24 113.387 100
  -3 -11  -4 56.4505 41.7467 106
   3  11   4 44.8555 43.7141 113
   3  11   4 16.8112 34.7813  13
  -3 -11  -4 39.9338 37.6916 120
   3  11   4 33.2371 28.2012  80
   3  11   4 22.0954 38.4999  78
  -3 -11  -4 34.0242 40.3625 100
   3  11   5 2744.20 103.415  39
   3  11   5 2345.46 84.4092  13
  -3 -11  -5 2540.05 82.2118 120
   3  11   5 2486.44 92.2816  78
   3  11   5 2413.19 85.7142  80
  -3 -11  -5 2612.60 92.1776 100
   3  11   6 1331.43 61.9528  87
   3  11   6 1352.66 68.1520  78
   3  11   6 1374.49 66.1077  80
  -3 -11  -6 1432.43 69.0541 106
   3  11   6 1516.31 77.5448 113
   3  11   6 1548.25 78.4018  39
  -3 -11  -6 1543.43 70.0793 100
   3  11   7 1036.90 54.3269  87
  -3 -11  -7 1138.54 55.2297  19
   3  11   7 1136.84 57.8215  78
   3  11   7 1148.70 58.3487  80
   3  11   7 1205.02 64.2961 113
   3  11   7 1142.10 61.6007  39
  -3 -11  -7 1201.96 57.7127 100
  -3 -11  -7 1193.49 59.9661 105
   3  11   8 3120.52 83.5038  87
   3  11   8 3232.46 86.2476  80
  -3 -11  -8 3088.71 78.1219  19
   3  11   8 3186.22 78.0534  39
   3  11   8 3366.05 86.6716 113
  -3 -11  -8 3314.78 79.1852 105
  -3 -11  -8 3090.09 74.0388 100
   3  11   9 70.9726 17.4372 113
  -3 -11  -9 65.9082 16.6674  19
  -3 -12   0 1183.73 42.0811  29
   3  12   0 1070.65 43.1664 103
   3  12   0 1116.11 41.4733 115
  -3 -12  -1 1091.20 46.3566 120
   3  12   1 955.735 47.8666 115
  -3 -12  -1 891.247 36.5246 106
   3  12   1 766.521 33.7931  31
  -3 -12  -2 2025.03 58.3563 100
  -3 -12  -2 2041.47 60.9473 106
   3  12   2 2165.67 72.4222 115
   3  12   3 3885.96 94.4958  13
  -3 -12  -3 4120.84 93.1900 106
   3  12   3 3853.16 90.1193 113
  -3 -12  -3 4205.22 93.1774 120
  -3 -12  -3 4023.27 85.9775  29
   3  12   3 4032.22 96.1973  39
  -3 -12  -3 4322.52 93.0568 100
  -3 -12  -4 2194.90 68.6080 100
  -3 -12  -4 2047.06 62.2021 120
   3  12   4 2091.41 69.4242 113
  -3 -12  -4 2179.26 68.6553 106
   3  12   4 2129.96 74.2086  39
   3  12   5 1617.76 61.9038 113
   3  12   5 1473.65 54.9544 122
   3  12   5 1687.17 65.1896  39
  -3 -12  -5 1642.65 59.5444 100
   3  12   6 6892.93 125.147 113
   3  12   6 6870.46 118.942 122
   3  12   6 6930.54 126.021  39
  -3 -12  -6 7127.19 120.643 105
   3  12   7 1704.71 51.8458 122
   3  12   7 1712.99 51.2930  39
  -3 -12  -7 1557.87 45.5529 100
  -3 -12  -7 1623.06 47.2109 105
   3  12   7 1680.74 52.4305 113
  -3 -12  -8 175.636 16.1731  35
  -4   8   5 13402.7 169.686  26
   4  -8  -5 13015.4 166.532  25
  -4   8   5 13577.2 168.787 123
  -4   8   4 7657.10 127.254  24
   4  -8  -4 7314.37 118.168 124
   4  -8  -4 7300.30 121.434 109
  -4   8   3 203.018 32.4700  24
   4  -8  -3 171.441 26.6368 109
  -4   8   3 210.132 30.2293 116
   4  -8  -3 160.918 28.4097 124
   4  -8  -2 6064.47 112.107 109
  -4   8   2 5714.55 104.316 128
   4  -8  -2 5992.99 113.103  16
  -4   8   1 3879.06 99.0181  24
  -4   8   1 3753.21 87.2584 128
   4  -8   0 1222.44 48.5600 102
  -4   8   0 1191.96 59.2741  81
  -4   8   0 1164.71 53.0526  24
  -4   8   0 1257.97 54.6468 128
   4  -8   0 1248.90 53.7013  16
   4  -8   0 1032.04 48.1223  90
   4  -8   0 1161.86 51.6670 108
   4  -8   1 555.574 37.3793  90
  -4   8  -1 563.241 41.1140  81
  -4   8  -1 626.195 41.2292 107
   4  -8   1 546.412 37.2692 108
  -4   8  -1 612.733 42.5544 128
   4  -8   1 629.537 38.4787 102
   4  -8   1 575.529 37.6774  16
  -4   8  -2 518.815 34.3851 107
  -4   8  -2 544.716 38.2535 128
   4  -8   3 322.640 25.9276 102
  -4   8  -3 264.010 27.5201  41
  -4   8  -3 243.685 21.8752 107
   4  -8   3 234.473 19.4696  51
   4  -7  -7 2923.71 53.7421  25
   4  -7  -6 1832.51 51.9824  52
  -4   7   5 3327.85 92.5721  96
  -4   7   5 3277.02 85.8805  99
   4  -7  -5 3431.71 83.9658 124
  -4   7   5 3368.18 86.5981  24
  -4   7   4 6624.32 142.522  24
   4  -7  -4 6577.31 137.402 109
  -4   7   4 6045.55 136.168  96
  -4   7   4 6028.39 136.371  99
   4  -7  -4 6230.61 130.892 124
   4  -7  -4 5895.43 136.912  11
  -4   7   3 434.950 53.8396  24
   4  -7  -3 435.923 47.8232 109
   4  -7  -3 367.079 46.2282  11
   4  -7  -3 416.831 40.6344  16
  -4   7   3 383.573 40.9134  96
  -4   7   3 401.104 49.8649  99
  -4   7   2 8591.87 185.299  24
  -4   7   2 8654.30 183.083  99
   4  -7  -2 8502.00 182.205  11
   4  -7  -2 8274.02 163.507  16
   4  -7  -2 8236.13 167.857 108
   4  -7  -2 8897.45 172.159 109
   4  -7  -1 23806.4 333.318 109
   4  -7  -1 24260.5 358.086  11
  -4   7   1 23080.4 342.468  77
  -4   7   0 18627.1 301.141  77
  -4   7   0 19459.2 297.793  24
   4  -7   0 18041.3 287.539  90
  -4   7   0 19581.8 300.678  99
   4  -7   0 19236.7 290.125 108
   4  -7   0 17529.4 270.062 109
   4  -7   0 19496.4 289.784  16
   4  -7   1 68.6570 30.3732  73
  -4   7  -1 80.3340 35.2174  24
   4  -7   1 82.0045 35.3386  90
   4  -7   1 95.6914 37.4097  16
   4  -7   1 94.6642 37.0593 108
   4  -7   1 62.7398 27.5324 109
  -4   7  -1 137.298 44.0722 128
   4  -7   2 14936.3 243.295  95
   4  -7   2 14552.5 229.079  16
  -4   7  -2 15420.0 242.925 107
   4  -7   2 14456.2 229.950 108
  -4   7  -2 13841.4 250.027  81
  -4   7  -2 15234.9 246.040 128
   4  -7   3 27875.7 356.734  95
  -4   7  -3 24393.9 350.041  81
   4  -7   3 25370.2 327.822  16
  -4   7  -3 27749.7 350.994 107
   4  -7   3 24476.2 328.166 108
   4  -7   3 27310.5 360.379  90
  -4   7  -4 1750.36 62.2298 107
   4  -7   4 1802.54 65.1348  90
  -4   7  -5 1065.38 47.1594  15
   4  -6  -7 804.441 44.5313  52
   4  -6  -6 4147.01 99.6001 109
   4  -6  -6 3925.28 107.338  11
  -4   6   6 3867.17 105.122  72
  -4   6   6 3796.99 108.795  96
  -4   6   6 3641.73 92.4175  99
   4  -6  -6 3531.01 83.1893  49
   4  -6  -5 554.884 52.0948 109
   4  -6  -5 513.926 51.7022  11
  -4   6   5 535.824 54.1608  72
  -4   6   5 567.306 50.6991  24
   4  -6  -5 426.344 40.2802  49
   4  -6  -5 525.798 46.6083 124
  -4   6   5 513.202 50.1360  99
  -4   6   4 1294.06 78.9346  72
   4  -6  -4 1360.99 78.3138  11
  -4   6   4 1345.48 75.5799  99
  -4   6   4 1139.77 58.9381  98
  -4   6   4 1381.85 78.4725  24
   4  -6  -3 2033.45 95.7819  11
   4  -6  -3 1868.59 77.3338  16
  -4   6   3 2030.47 95.1324  99
  -4   6   3 1717.94 77.9119  98
  -4   6   3 1746.16 83.3062  47
   4  -6  -3 2001.12 90.1646 109
   4  -6  -3 1895.67 80.7119 108
   4  -6  -2 561.325 48.4313  90
   4  -6  -2 681.674 57.2054  16
   4  -6  -2 676.931 66.9887  11
  -4   6   2 701.367 66.6384  72
   4  -6  -2 553.146 57.2534 127
  -4   6   2 642.491 61.6479  47
   4  -6  -2 729.132 60.7199 109
   4  -6  -2 584.813 56.6499 108
  -4   6   2 594.277 56.0560  98
  -4   6   2 580.292 57.2442  96
  -4   6   2 691.508 66.1462  99
  -4   6   1 12351.5 230.146  96
  -4   6   1 12774.2 239.657  98
   4  -6  -1 13133.1 238.162  90
  -4   6   1 12666.9 242.885  77
  -4   6   1 13379.6 257.413  47
   4  -6  -1 13559.0 242.222 109
   4  -6  -1 12999.6 238.574 108
   4  -6  -1 12841.1 234.772  16
  -4   6   0 23565.1 376.518  77
   4  -6   0 21888.7 346.417  73
  -4   6   0 24682.7 374.402  24
   4  -6   0 23623.7 371.496 127
  -4   6   0 24626.2 387.121  47
   4  -6   0 23214.8 350.751 109
   4  -6   0 23829.2 360.163 108
   4  -6   0 24571.6 368.740  95
  -4   6   0 25130.2 377.234  99
  -4   6   0 22953.1 361.986  98
  -4   6  -1 1443.14 88.6817  77
  -4   6  -1 1305.76 77.3742  24
   4  -6   1 1307.90 77.0352 127
  -4   6  -1 1404.70 88.1392  47
   4  -6   1 1264.10 68.9587 109
   4  -6   1 1376.92 75.8536 108
  -4   6  -1 1463.10 81.0146  99
   4  -6   2 8226.76 185.368  95
   4  -6   2 7878.31 181.828  92
  -4   6  -2 7978.80 195.227  77
  -4   6  -2 7408.17 165.895  24
   4  -6   2 7266.29 171.767 127
  -4   6  -2 7749.19 188.540  47
   4  -6   2 6968.54 151.382 109
   4  -6   2 7618.84 169.522 108
   4  -6   2 7965.79 172.050  16
  -4   6  -3 37925.1 477.266 107
   4  -6   3 35872.8 457.419 108
  -4   6  -3 35473.9 492.067  81
  -4   6  -3 35674.0 474.623 128
   4  -6   3 33604.1 454.446 127
   4  -6   3 36145.0 475.342  92
   4  -6   3 36810.4 479.687  95
  -4   6  -3 31540.6 437.064  46
   4  -6   3 35308.9 452.594  16
  -4   6  -3 31498.6 458.645  14
  -4   6  -4 3224.56 102.331 107
   4  -6   4 3082.70 91.2784 108
   4  -6   4 3193.55 101.646  92
  -4   6  -4 3110.87 103.807  81
  -4   6  -4 3569.59 110.354 128
   4  -6   4 3412.88 107.057  95
  -4   6  -4 2781.00 86.7262  46
  -4   6  -4 2966.08 102.743  14
   4  -6   4 3055.65 87.6079  16
   4  -6   5 1315.65 62.5233  90
  -4   6  -5 1543.34 67.5636 128
  -4   6  -5 1418.79 64.2544 107
  -4   6  -5 1444.08 68.6392  14
  -4   6  -5 1377.81 58.0043  48
  -4   6  -5 1217.36 53.1394  46
   4  -6   5 1502.75 64.6776  95
  -4   6  -6 8838.51 138.437  48
   4  -6   6 8931.62 158.304  73
  -4   6  -7 4500.37 86.2690  41
  -4   6  -7 4858.03 87.0360  15
   4  -5  -8 10284.3 148.273  36
   4  -5  -8 9613.14 140.222  49
   4  -5  -7 446.071 41.1369  49
   4  -5  -7 452.114 44.2063  11
  -4   5   7 454.854 44.2972  96
   4  -5  -6 22691.8 317.840 109
  -4   5   6 22861.8 334.496  72
   4  -5  -6 21444.8 308.635 124
   4  -5  -6 22203.7 319.398  49
   4  -5  -6 22769.1 340.851  11
  -4   5   6 20908.2 315.074  99
   4  -5  -5 34756.5 466.366 109
   4  -5  -5 34627.0 483.440  11
  -4   5   5 35216.1 486.514  72
   4  -5  -4 6706.88 171.670 111
   4  -5  -4 6101.90 140.611 108
   4  -5  -4 6805.59 166.717 109
  -4   5   4 6789.11 178.364  72
   4  -5  -4 7311.73 182.289  11
   4  -5  -4 5862.15 133.010  16
  -4   5   4 6000.13 146.809  98
   4  -5  -3 7015.73 177.201 111
   4  -5  -3 6814.84 159.049 108
  -4   5   3 7127.03 192.778  72
  -4   5   3 6636.19 169.523  47
  -4   5   3 6795.57 163.204  98
   4  -5  -3 7035.15 169.714 127
   4  -5  -3 7568.84 190.739  11
   4  -5  -3 6497.57 152.317  16
  -4   5   2 24150.4 368.824  98
   4  -5  -2 23113.7 354.077  90
   4  -5  -2 23327.8 377.522  33
   4  -5  -2 24547.3 378.158 127
  -4   5   2 24284.6 385.539  47
   4  -5  -2 25124.6 378.424 109
   4  -5  -2 23624.5 374.657 111
   4  -5  -2 24727.2 365.929 108
   4  -5  -2 25543.3 398.676  11
   4  -5  -1 9450.38 201.342  90
  -4   5   1 9034.91 203.257  77
   4  -5  -1 8860.48 187.581  73
  -4   5   1 9968.10 223.676  72
  -4   5   1 9480.76 217.878  47
   4  -5  -1 9669.28 205.356 109
   4  -5  -1 8889.71 196.224 111
   4  -5  -1 9596.69 201.345 108
  -4   5   1 9487.01 204.202  98
   4  -5  -1 9437.67 207.464 127
  -4   5   0 1414.79 84.8078  77
   4  -5   0 1337.35 79.4930 127
  -4   5   0 1310.58 86.9959  47
   4  -5   0 1274.52 76.3401 109
  -4   5   0 1266.44 75.3159 110
  -4   5   0 1296.62 82.1655  99
  -4   5   0 1327.50 73.2699  96
   4  -5   0 1378.76 83.2442  95
  -4   5   0 1343.95 80.7866  98
   4  -5   0 1260.09 79.3896  33
   4  -5   1 3380.76 124.284  92
  -4   5  -1 3363.77 128.480  77
   4  -5   1 3299.34 117.536 127
  -4   5  -1 3259.07 128.381  47
   4  -5   1 3327.55 113.598 109
  -4   5  -1 3151.11 117.652 110
  -4   5  -1 3180.38 118.207  99
  -4   5  -1 3086.78 117.109  98
   4  -5   1 3087.61 118.322  33
   4  -5   2 575.592 65.6882  92
  -4   5  -2 550.413 69.4250  77
   4  -5   2 540.055 55.4990 127
  -4   5  -2 595.232 65.0564  47
  -4   5  -2 511.908 59.4033 110
   4  -5   2 455.883 55.2585  33
   4  -5   2 604.378 66.6306  95
  -4   5  -2 504.129 57.1674  99
   4  -5   3 24854.7 376.740  95
   4  -5   3 24326.8 372.348  92
  -4   5  -3 25254.7 402.047  81
   4  -5   3 22776.3 354.470 127
  -4   5  -3 23658.1 380.000  47
  -4   5  -3 23239.1 375.573 110
   4  -5   3 22224.7 356.055  33
  -4   5  -3 22074.8 365.020  14
   4  -5   4 6938.50 169.569  95
  -4   5  -4 6692.76 175.895  81
   4  -5   4 6187.09 148.887 127
  -4   5  -4 6794.68 168.432 128
   4  -5   4 6870.96 166.147  92
  -4   5  -4 6913.44 167.256 107
  -4   5  -4 6748.59 163.789  46
  -4   5  -4 6424.11 172.097  14
   4  -5   5 1196.56 70.4400  95
   4  -5   5 1110.81 65.9545  92
  -4   5  -5 1047.71 66.3208  81
  -4   5  -5 1154.51 69.3468 107
  -4   5  -5 1138.70 75.5882  14
  -4   5  -5 1254.39 73.2162 128
  -4   5  -5 1139.07 67.8263  46
  -4   5  -6 7563.27 174.984  14
  -4   5  -6 7059.96 153.496  46
  -4   5  -6 7462.83 150.167 128
  -4   5  -7 19390.4 274.001  15
  -4   5  -7 18623.8 262.799  48
  -4   5  -7 18808.8 273.921  41
  -4   5  -8 9702.08 141.767  48
  -4   5  -8 9615.04 147.115  41
  -4   5  -8 9526.88 142.689  15
   4  -4  -9 4057.43 70.5154  49
   4  -4  -9 3973.79 69.0131  52
   4  -4  -8 4814.76 104.347  25
   4  -4  -8 4855.41 109.118  49
   4  -4  -8 5028.37 113.959  52
   4  -4  -7 2521.80 96.0006  11
  -4   4   7 2711.84 98.6759  96
   4  -4  -7 2727.90 97.0547  49
   4  -4  -6 14625.2 245.173 124
   4  -4  -6 15862.7 272.136  49
   4  -4  -6 15101.2 248.887 109
   4  -4  -6 15751.5 279.425  11
  -4   4   6 15046.4 263.502  72
  -4   4   5 23264.4 370.214  72
   4  -4  -5 23578.5 375.191  11
   4  -4  -5 23592.2 372.609 111
   4  -4  -5 22772.4 351.450 109
  -4   4   4 10022.2 226.337  72
   4  -4  -4 10170.5 215.486 109
   4  -4  -4 10489.3 228.769 111
   4  -4  -4 10645.4 231.346  11
   4  -4  -3 403.800 59.3837  11
   4  -4  -3 357.713 40.5583  90
   4  -4  -3 359.990 48.6659  33
  -4   4   3 380.586 89.3377  60
  -4   4   3 480.014 63.5541  72
   4  -4  -3 346.177 94.8580   7
  -4   4   3 443.253 54.4392  47
   4  -4  -3 414.660 49.2424 127
  -4   4   3 406.760 50.2176 118
   4  -4  -3 428.697 56.7400 109
   4  -4  -3 424.498 54.9728 111
   4  -4  -3 457.457 48.1254 108
   4  -4  -2 27119.0 387.772 108
   4  -4  -2 26890.8 408.023 111
  -4   4   2 26899.8 410.899  47
   4  -4  -2 26644.0 384.672  90
   4  -4  -2 26193.4 402.324  33
  -4   4   2 27561.9 423.752  72
   4  -4  -2 26542.0 680.778   7
   4  -4  -2 24356.9 582.859   6
  -4   4   2 25886.2 712.139  55
  -4   4   2 25933.2 396.204 118
   4  -4  -2 27254.6 399.653 127
   4  -4  -2 29585.4 428.480  11
   4  -4  -1 39407.1 527.289 109
   4  -4  -1 39478.5 530.043 111
  -4   4   1 40851.2 549.752  47
   4  -4  -1 40288.1 524.669  90
  -4   4   1 37895.9 520.983  77
   4  -4  -1 40384.3 515.839  73
   4  -4  -1 37620.2 812.760   7
  -4   4   1 36620.3 866.876  55
  -4   4   1 36540.6 902.767  53
   4  -4  -1 38775.1 524.754 127
  -4   4   1 39729.2 533.600 118
   4  -4  -1 38015.7 531.031  33
  -4   4   0 12681.7 238.860  96
  -4   4   0 12629.3 239.286  98
   4  -4   0 12020.1 240.173  33
  -4   4   0 12088.4 242.369  77
  -4   4   0 12654.9 252.295  72
  -4   4   0 12386.7 468.182  55
  -4   4   0 11057.1 454.611  53
  -4   4   0 12659.8 253.633  47
  -4   4   0 12937.8 247.397 118
   4  -4   0 11069.8 398.409   7
   4  -4   0 11268.9 223.200 111
  -4   4   0 11890.9 230.755 110
  -4   4  -1 78.4020 39.1915 110
  -4   4  -1 49.7789 38.4307  99
   4  -4   1 40.5846 43.5718  95
  -4   4  -1 134.013 35.2821  96
   4  -4   1 21.8479 41.6674  92
  -4   4  -1 12.7630 41.7751  77
   4  -4   1 79.1651 59.5543   7
  -4   4  -1 70.4733 77.2499  55
  -4   4  -1 29.0271 69.1884  53
  -4   4  -1 32.6049 39.2994 118
   4  -4   1 18.7005 32.1834 127
   4  -4   1 43.4232 35.3865  33
  -4   4  -2 3752.53 126.146  98
   4  -4   2 3933.42 130.667  95
  -4   4  -2 3515.37 119.854  99
   4  -4   2 3759.42 127.559  92
  -4   4  -2 3877.98 140.351  77
  -4   4  -2 3969.03 135.876  47
   4  -4   2 3590.41 123.083  33
  -4   4  -2 3606.43 125.936 110
  -4   4  -3 1264.97 81.6813 110
   4  -4   3 1353.30 83.6400  95
  -4   4  -3 1079.81 69.7415  99
  -4   4  -3 1132.89 76.2454  98
   4  -4   3 1181.96 78.1194  92
  -4   4  -3 1560.85 94.1278  77
   4  -4   3 1068.26 144.126  59
   4  -4   3 1256.04 72.7444 127
  -4   4  -3 1101.76 78.7446  47
   4  -4   3 1349.01 77.2555  33
  -4   4  -3 1191.89 77.1640  14
   4  -4   4 3634.49 122.038  92
  -4   4  -4 3735.59 135.783  81
   4  -4   4 3478.06 113.762 127
  -4   4  -4 3610.59 126.969  47
   4  -4   4 3781.68 126.569  95
  -4   4  -4 3656.27 123.726 107
  -4   4  -4 3553.71 130.770  14
   4  -4   5 2639.73 99.9568  92
  -4   4  -5 2673.52 111.044  81
   4  -4   5 2593.13 102.354  95
  -4   4  -5 2630.11 103.968 128
  -4   4  -5 2674.06 104.002 107
  -4   4  -5 2739.09 118.526  14
  -4   4  -5 2810.12 113.355  46
  -4   4  -6 185.331 51.6863  41
  -4   4  -6 113.559 47.0025  46
  -4   4  -6 129.636 37.6257  30
   4  -4   6 111.216 35.7923  90
  -4   4  -6 121.646 42.0634 107
  -4   4  -6 93.4410 39.7642 128
  -4   4  -6 163.024 50.8387  14
  -4   4  -7 2559.52 100.937  41
  -4   4  -7 2456.68 95.7607  46
  -4   4  -7 2289.31 84.8326  30
  -4   4  -7 2246.15 78.2067  18
  -4   4  -8 8365.82 161.324  48
  -4   4  -8 7978.34 157.662  41
  -4   4  -9 712.852 35.1490  41
  -4   4  -9 846.961 40.5089  48
   4  -3  -9 2196.31 54.0187  42
   4  -3  -9 2022.01 46.3506  28
   4  -3  -9 2792.68 71.1232  36
   4  -3  -9 2788.79 71.2439  49
   4  -3  -8 776.434 57.3961  49
   4  -3  -8 717.566 52.3230  52
  -4   3   8 640.498 47.1701  75
   4  -3  -8 717.900 47.5328  42
   4  -3  -8 681.287 45.3987  28
  -4   3   7 4062.05 123.040  96
   4  -3  -7 4222.80 129.940  11
   4  -3  -7 4068.12 114.495  42
   4  -3  -7 4494.37 134.238  49
   4  -3  -6 1790.25 79.0803 124
   4  -3  -6 2215.35 103.925  49
   4  -3  -6 1957.79 87.3820  27
   4  -3  -6 2216.66 102.037  11
   4  -3  -6 2101.09 96.0627 111
   4  -3  -6 1874.48 78.3548 109
   4  -3  -5 2398.59 93.0809 124
   4  -3  -5 2405.86 98.5787  27
  -4   3   5 2708.47 108.813  72
   4  -3  -5 2816.71 115.754  11
   4  -3  -5 2531.09 98.6551 109
   4  -3  -5 2649.68 112.332 111
   4  -3  -4 37687.6 494.078 124
  -4   3   4 34434.7 812.828  55
  -4   3   4 36806.4 910.892  53
   4  -3  -4 36789.8 831.685   7
  -4   3   4 33911.9 804.832  60
  -4   3   4 37421.8 522.060  72
  -4   3   4 35147.5 835.096  63
   4  -3  -4 39157.9 531.261  11
   4  -3  -4 34965.8 492.627  27
   4  -3  -4 39386.1 511.172 109
   4  -3  -4 38078.7 529.172 111
   4  -3  -4 37568.2 517.808 114
   4  -3  -3 29179.0 407.386 109
   4  -3  -3 28907.0 423.109 111
   4  -3  -3 26223.0 396.099 114
   4  -3  -3 30272.1 426.754  11
   4  -3  -3 26435.9 371.182  90
   4  -3  -3 26372.2 392.519  33
  -4   3   3 25991.1 648.500  60
  -4   3   3 27855.1 418.688  72
  -4   3   3 26700.7 680.794  63
  -4   3   3 27041.0 701.092  55
  -4   3   3 27384.1 760.939  53
  -4   3   3 26704.0 401.955  47
  -4   3   3 26590.0 391.679 118
   4  -3  -3 26538.7 384.668 127
   4  -3  -2 623.080 47.0025  73
  -4   3   2 560.298 96.1762  60
  -4   3   2 622.501 61.5847  72
   4  -3  -2 694.999 61.2526  11
   4  -3  -2 571.554 107.931   7
   4  -3  -2 714.276 52.9467  90
  -4   3   2 671.482 124.158  55
  -4   3   2 498.825 118.407  53
   4  -3  -1 43674.8 545.708  73
   4  -3  -1 43344.7 848.664   7
  -4   3   1 42653.5 574.790  72
   4  -3  -1 44341.8 553.349  90
  -4   3   1 44101.5 909.217  55
  -4   3   1 41332.9 924.383  53
   4  -3   0 48082.4 877.449   7
  -4   3   0 45937.8 957.493  53
  -4   3   0 48118.3 599.669  77
  -4   3  -1 1344.66 67.8062  75
  -4   3  -1 1415.06 79.7861  77
   4  -3   1 1523.93 134.693  59
   4  -3   1 1418.63 76.5639  95
  -4   3  -1 1414.09 71.3452  96
   4  -3   1 1314.22 131.974   7
   4  -3   1 1432.85 77.2045  92
  -4   3  -1 1388.09 157.124  55
  -4   3  -1 1396.95 156.899  53
  -4   3  -2 30959.7 451.694  77
   4  -3   2 29958.4 663.594  59
   4  -3   2 32517.8 441.589  95
  -4   3  -2 31276.9 416.921  96
   4  -3   2 28936.4 621.252   7
  -4   3  -2 28042.7 675.472  53
   4  -3   2 31890.6 438.576  92
  -4   3  -3 74897.7 903.721  77
   4  -3   3 70769.7 1204.11  59
   4  -3   3 75564.0 876.905  92
   4  -3   3 76913.0 882.283  95
  -4   3  -3 71516.5 881.268  14
   4  -3   4 32642.0 452.300  95
   4  -3   4 31590.1 443.769  92
  -4   3  -4 33497.0 485.239  81
   4  -3   4 30602.2 736.928  59
  -4   3  -4 32860.4 469.041 110
  -4   3  -4 31258.7 440.715  50
  -4   3  -4 32073.6 460.429  47
  -4   3  -4 30891.0 467.842  14
  -4   3  -5 10943.4 223.033  30
  -4   3  -5 12055.5 250.414  81
  -4   3  -5 11319.4 221.103 107
  -4   3  -5 11760.3 241.072 110
   4  -3   5 11683.0 225.094  95
  -4   3  -5 10744.6 219.888  50
  -4   3  -5 10792.7 220.855  47
  -4   3  -5 11757.5 252.319  14
  -4   3  -5 11770.7 228.461 128
  -4   3  -6 24394.6 370.401 107
   4  -3   6 25095.3 371.512  90
  -4   3  -6 25081.9 385.613  30
  -4   3  -6 24718.2 376.064  50
  -4   3  -6 25726.4 400.757  41
  -4   3  -6 26129.4 403.038  46
  -4   3  -6 25776.6 420.043  14
  -4   3  -6 24780.5 364.204 128
  -4   3  -7 16042.1 293.154  41
  -4   3  -7 17194.5 300.790  46
  -4   3  -7 16488.0 313.452  14
  -4   3  -7 16175.1 287.945  30
  -4   3  -8 437.813 48.6637  18
  -4   3  -8 393.246 53.7245  41
  -4   3  -8 481.656 57.9566  46
  -4   3  -8 613.182 55.5372  15
  -4   3  -8 428.844 53.7913  30
  -4   3  -9 1723.58 70.5627  30
  -4   3  -9 1793.18 69.5965  41
  -4   3  -9 1771.42 63.4986  18
   4  -2  -9 13755.9 196.730  28
   4  -2  -9 14167.4 208.071  36
   4  -2  -9 13872.5 202.963  42
   4  -2  -8 9802.52 183.761  28
   4  -2  -8 10113.0 196.735  49
   4  -2  -8 9910.63 186.633  42
   4  -2  -7 524.279 52.5765  25
   4  -2  -7 578.463 66.5208  49
   4  -2  -7 483.427 48.8360  43
   4  -2  -7 550.744 59.0039  11
   4  -2  -6 7851.81 184.824 111
   4  -2  -6 8041.62 189.387  27
   4  -2  -6 7652.05 174.175  43
   4  -2  -6 7888.79 194.653  11
   4  -2  -5 57178.8 718.082  27
  -4   2   5 56589.2 700.092  72
   4  -2  -5 52609.1 1025.18   7
   4  -2  -5 60447.8 733.693  11
   4  -2  -5 57689.6 725.903 111
   4  -2  -5 54222.4 681.456 109
   4  -2  -5 59091.6 735.331 114
   4  -2  -4 4232.29 123.090 109
   4  -2  -4 4339.35 137.458 111
   4  -2  -4 4178.85 133.864 114
   4  -2  -4 4176.66 132.180  27
  -4   2   4 3914.52 258.336  63
  -4   2   4 3984.03 126.116  72
   4  -2  -4 4359.59 138.398  44
   4  -2  -4 3931.77 246.968   7
   4  -2  -4 3799.13 223.106   8
  -4   2   4 4458.18 292.302  53
   4  -2  -4 4307.17 134.096  11
  -4   2   3 298.814 89.5884  63
  -4   2   3 338.145 49.2089  72
  -4   2   3 358.758 91.7064  55
  -4   2   3 388.352 102.999  53
   4  -2  -3 421.969 96.6262   7
   4  -2  -3 296.383 36.2850  90
   4  -2  -3 407.190 49.9620  11
   4  -2  -2 1130.54 58.0575  73
  -4   2   2 1045.47 125.200  63
  -4   2   2 1074.92 70.3399  72
  -4   2   2 1332.78 149.356  55
  -4   2   2 1404.07 162.543  53
   4  -2  -2 1188.27 61.1555  90
   4  -2  -2 1188.52 68.6208  11
  -4   2   1 17959.3 462.416  63
  -4   2   1 17785.0 293.713  72
  -4   2   1 18300.2 515.649  55
   4  -2  -1 18576.6 491.494   7
   4  -2  -1 17864.5 275.374  73
   4  -2  -1 18168.3 279.123  90
  -4   2   0 31594.4 582.766  60
   4  -2   0 32412.1 592.315  59
  -4   2   0 34563.8 464.568  72
  -4   2   0 35308.7 744.688  55
  -4   2   0 34738.1 760.312  53
   4  -2   0 36134.7 701.999   7
   4  -2   0 35732.9 455.418  73
  -4   2   0 33652.3 445.983  77
   4  -2   0 35520.5 454.047  90
   4  -2   1 3861.80 192.164  59
   4  -2   1 4103.14 114.500  95
  -4   2  -1 4053.46 114.703  96
   4  -2   1 3951.02 208.283   7
  -4   2  -1 3877.93 229.075  53
  -4   2  -1 4019.73 116.713  77
  -4   2  -2 19699.5 289.071  75
  -4   2  -2 19244.9 311.325  77
   4  -2   2 19851.0 483.200  59
   4  -2   2 19582.3 472.357   7
  -4   2  -2 20099.9 295.394  96
   4  -2   2 19733.9 299.548  95
  -4   2  -2 19508.3 510.982  53
   4  -2   2 19662.0 298.000  92
  -4   2  -3 101374. 1120.07  14
   4  -2   3 102517. 1108.87  95
   4  -2   3 96453.9 1342.07   7
  -4   2  -3 94619.3 1380.03  53
   4  -2   3 98219.8 1099.38  92
  -4   2  -4 78019.9 910.567  81
   4  -2   4 72191.7 1208.17  59
  -4   2  -4 76556.0 898.439  14
   4  -2   4 74944.8 864.561  95
   4  -2   4 72843.8 855.035  92
  -4   2  -5 3103.62 121.990  14
  -4   2  -5 3120.87 120.210  81
  -4   2  -5 2964.30 112.506 110
  -4   2  -5 2958.16 111.288  50
   4  -2   5 2976.96 102.195  95
  -4   2  -6 4749.36 152.158  46
  -4   2  -6 4573.08 142.354  41
  -4   2  -6 4445.90 143.954  30
  -4   2  -6 4623.18 145.152  81
   4  -2   6 4599.13 284.782  59
  -4   2  -6 4262.25 137.847  21
  -4   2  -6 4888.67 160.111  14
  -4   2  -6 4497.18 137.998 110
  -4   2  -6 4133.97 122.982 107
  -4   2  -6 4432.02 139.763  50
  -4   2  -7 21159.1 348.413  41
  -4   2  -7 21220.5 357.911  46
  -4   2  -7 20536.8 369.674  14
  -4   2  -7 19972.3 345.320  21
  -4   2  -7 20912.9 353.468  30
  -4   2  -7 20640.5 341.867  50
  -4   2  -8 779.318 67.3363  41
  -4   2  -8 871.701 74.4420  46
  -4   2  -8 869.698 64.9585  15
  -4   2  -8 781.680 69.6772  21
  -4   2  -8 956.335 76.9369  30
  -4   2  -9 523.979 54.9882  18
  -4   2  -9 528.757 58.2055  48
  -4   2  -9 565.275 53.0679  41
  -4   2  -9 521.120 58.9126  30
  -4   2 -10 3800.67 93.8338  18
  -4   2 -10 3757.89 100.226  30
  -4   2 -10 3834.35 97.7232  48
   4  -1  -9 15141.6 218.763  28
   4  -1  -9 15032.7 222.952  42
   4  -1  -8 30371.0 411.702  28
   4  -1  -8 30182.5 413.677  42
   4  -1  -7 6143.74 163.728  27
   4  -1  -7 5880.97 153.762  43
  -4   1   6 17418.2 295.489  96
   4  -1  -6 16958.3 287.551 111
   4  -1  -6 16956.2 308.131  27
   4  -1  -6 17480.6 298.840  43
   4  -1  -6 17491.2 307.618  11
   4  -1  -5 129282. 1410.26 111
   4  -1  -5 127494. 1420.73  27
   4  -1  -5 124416. 1820.26   8
   4  -1  -5 125839. 1396.60  43
   4  -1  -5 129256. 1413.82  11
  -4   1   4 21825.3 613.852  63
  -4   1   4 23039.9 646.342  53
   4  -1  -4 21787.9 570.509   7
   4  -1  -4 22071.4 575.524   8
   4  -1  -4 22446.2 348.528  11
  -4   1   3 38.0870 61.2081  63
  -4   1   3 59.3026 33.0235  72
   4  -1  -3 89.0259 64.3812   7
   4  -1  -3 16.3445 55.3322   8
  -4   1   3 105.057 63.3513  55
  -4   1   3 72.1877 71.3897  53
   4  -1  -3 82.9049 33.4805  11
   4  -1  -2 60496.8 702.328  73
  -4   1   2 62023.3 1012.68  63
  -4   1   2 59415.3 723.405  72
   4  -1  -2 60827.2 703.816  90
   4  -1  -2 64703.7 1037.25   7
   4  -1  -2 61121.3 964.521   8
  -4   1   2 63257.0 1029.72  55
  -4   1   2 65158.6 1116.75  53
   4  -1  -2 61955.8 717.430  11
  -4   1   1 36881.1 680.257  63
  -4   1   1 34884.2 468.039  72
   4  -1  -1 36428.7 442.808  91
   4  -1  -1 36490.4 456.015  90
   4  -1  -1 38594.6 714.939   3
   4  -1  -1 35774.0 453.590  73
  -4   1   1 37236.1 728.145  55
  -4   1   1 38202.8 781.814  53
   4  -1   0 942.888 83.8467  59
  -4   1   0 1099.65 100.767  63
  -4   1   0 1007.96 59.9441  72
   4  -1   0 1011.84 54.5046  90
   4  -1   0 1102.48 115.482   7
   4  -1   0 1028.95 108.918   3
  -4   1   0 1063.06 124.514  55
  -4   1   0 1096.30 128.486  53
   4  -1   0 1120.44 58.1052  73
  -4   1  -1 6008.02 204.704  63
   4  -1   1 6510.13 137.429  95
  -4   1  -1 6611.49 142.821  96
   4  -1   1 6340.57 239.953   3
  -4   1  -1 7040.18 289.661  55
  -4   1  -1 6608.05 279.601  53
  -4   1  -1 6508.14 140.762  75
   4  -1   2 2372.47 159.754  64
   4  -1   2 2279.46 77.1910  92
   4  -1   2 2482.12 144.538   3
  -4   1  -2 2326.16 164.312  53
   4  -1   2 2252.39 78.5037  95
  -4   1  -2 2369.67 81.5448  96
  -4   1  -3 10189.2 190.391  14
   4  -1   3 10876.5 352.101  64
   4  -1   3 10175.4 182.778  95
  -4   1  -3 10553.5 184.550  96
  -4   1  -3 10447.2 328.389  53
   4  -1   3 9860.50 177.024  92
  -4   1  -4 20944.7 328.621  81
   4  -1   4 19363.1 287.698  95
  -4   1  -4 19488.1 313.094  14
  -4   1  -4 20530.9 514.478   1
   4  -1   5 987.046 60.2394  90
  -4   1  -5 1269.78 76.4552  81
   4  -1   5 1207.56 140.825  64
  -4   1  -5 1006.69 117.982   1
  -4   1  -5 1152.22 74.7073  14
  -4   1  -6 22291.7 362.947  50
  -4   1  -6 22482.2 359.804  21
   4  -1   6 22306.1 615.191  64
  -4   1  -6 22043.2 347.801 110
  -4   1  -6 23124.2 353.851  41
  -4   1  -7 78135.2 929.572  30
   4  -1   7 71148.6 1297.80  59
   4  -1   7 70816.9 1288.17  64
  -4   1  -7 75371.1 917.636  21
  -4   1  -7 77990.8 915.711  50
  -4   1  -7 73841.0 894.840  41
  -4   1  -7 73322.0 891.430  10
  -4   1  -8 33085.8 462.664  15
  -4   1  -8 35524.0 511.132  30
  -4   1  -8 33827.2 481.534  41
  -4   1  -8 33963.2 480.034  40
  -4   1  -8 34892.4 506.180  21
  -4   1  -9 4217.52 140.369  30
  -4   1  -9 4000.93 135.917  21
  -4   1  -9 4105.10 133.846  18
  -4   1  -9 3641.22 118.582  41
  -4   1  -9 3732.42 117.657  40
  -4   1 -10 11047.2 210.668  21
  -4   1 -10 11116.1 204.107  18
  -4   1 -10 11363.3 212.828  30
  -4   1 -10 11067.0 198.677  48
  -4   1 -11 24670.4 306.915  18
   4   0  -9 43.5992 33.0811  28
   4   0  -9 45.9396 31.6360  49
   4   0  -8 4657.69 133.991  28
   4   0  -8 4501.87 127.823  43
   4   0  -8 4819.68 132.821  49
   4   0  -7 3445.29 127.081  27
   4   0  -7 3677.10 129.135  49
   4   0  -7 3379.20 121.870  43
   4   0  -6 10020.0 219.636  43
   4   0  -6 9775.52 213.300  11
   4   0  -6 9511.34 221.096  27
   4   0  -6 9881.02 213.665  20
   4   0  -6 10409.3 228.000  49
   4   0  -6 9696.44 218.166 114
   4   0  -5 55911.6 693.760 125
   4   0  -5 57489.1 729.362 114
  -4   0   5 56695.6 701.644  96
   4   0  -5 57977.2 713.060  20
  -4   0   5 56832.0 1090.83  58
   4   0  -5 58056.0 732.523  44
   4   0  -5 57621.8 721.795  43
   4   0  -5 58012.0 714.307  11
   4   0  -5 55326.8 1078.75   8
   4   0  -5 58853.2 736.287  27
   4   0  -4 15064.5 260.066  11
  -4   0   4 16294.4 512.796  53
   4   0  -4 15345.2 446.125   7
   4   0  -4 17179.9 509.504   8
  -4   0   4 16132.1 499.928  58
   4   0  -3 1093.88 60.6999  11
   4   0  -3 1251.04 128.980   7
   4   0  -3 1095.07 130.710   3
   4   0  -3 1238.80 137.407   8
  -4   0   3 1387.37 152.981  53
   4   0  -2 60560.7 706.069  11
   4   0  -2 68179.0 1029.01   7
  -4   0   2 65042.9 988.756  55
  -4   0   2 67719.6 1100.96  53
  -4   0   2 67668.5 1031.19  58
  -4   0   2 60178.5 711.290  72
   4   0  -1 74370.7 815.084  90
   4   0  -1 70732.6 812.308  73
   4   0  -1 78288.8 1113.60   7
   4   0  -1 78700.3 1122.09   3
  -4   0   1 76524.0 1103.24  55
  -4   0   1 76653.8 1174.64  53
  -4   0   1 80482.9 1110.01  58
  -4   0   1 69337.7 814.329  72
   4   0   0 70767.5 1029.20   3
  -4   0   0 69345.9 1050.91  55
   4   0   1 4255.18 190.937   3
  -4   0  -1 4499.61 218.810  53
  -4   0  -1 4009.82 156.285  63
   4   0   1 4113.55 176.863  64
  -4   0  -2 20212.4 411.522   5
   4   0   2 20174.4 426.507   3
  -4   0  -2 20728.9 481.041  53
   4   0   2 20705.5 445.747  64
   4   0   3 44708.9 543.778  90
   4   0   3 45821.9 772.716  64
  -4   0  -3 47833.3 570.854  81
  -4   0  -3 46041.0 755.921   5
   4   0   3 44002.5 693.996   3
  -4   0  -3 45946.4 765.747  53
  -4   0  -4 15679.6 256.909  14
   4   0   4 15712.9 431.576  68
   4   0   4 15106.7 238.000  90
  -4   0  -4 16043.6 432.114   1
  -4   0  -4 15869.1 426.751   5
  -4   0  -5 700.346 56.6741  81
  -4   0  -5 632.244 106.619   5
  -4   0  -5 723.381 102.233   1
  -4   0  -5 737.048 59.8525  14
   4   0   5 698.348 104.939  68
   4   0   5 784.313 111.273  64
   4   0   6 775.438 116.905  68
   4   0   6 630.778 113.936  64
  -4   0  -6 727.434 103.084   1
  -4   0  -6 751.895 124.970   5
  -4   0  -7 2964.21 110.023  32
   4   0   7 2654.96 206.315  68
   4   0   7 3036.02 225.627  64
  -4   0  -7 2942.53 118.117  50
  -4   0  -7 2813.71 114.828  21
  -4   0  -7 3003.97 116.071  46
  -4   0  -7 2993.42 107.559  41
  -4   0  -7 3355.66 120.432  10
  -4   0  -8 5958.20 161.077  10
  -4   0  -8 6017.98 175.959  21
  -4   0  -8 6225.67 180.906  30
  -4   0  -8 5699.26 155.494  41
  -4   0  -8 6020.52 170.996  46
  -4   0  -8 6398.15 174.578  50
  -4   0  -9 4284.93 147.802  21
  -4   0  -9 3958.86 123.860  41
  -4   0  -9 4284.89 139.786  40
  -4   0 -10 4261.41 131.742  18
  -4   0 -10 4216.74 136.815  21
  -4   0 -10 4442.52 137.232  30
  -4   0 -10 4116.76 125.160  40
  -4   0 -10 4045.99 117.723  48
  -4   0 -11 20203.4 292.171  30
  -4   0 -11 20633.2 290.258  18
  -4   0 -11 21004.7 303.339  21
   4   1  -9 15847.9 227.017  28
   4   1  -9 15699.3 232.258  43
   4   1  -9 15894.8 229.213  42
   4   1  -8 3302.13 111.500  43
   4   1  -8 3416.53 107.185  49
   4   1  -7 2325.13 100.827  20
   4   1  -7 2145.91 98.6993  49
   4   1  -7 2305.67 105.403  43
   4   1  -6 1810.49 91.7992 125
   4   1  -6 1754.31 93.5296  49
   4   1  -6 1845.05 93.4951  20
   4   1  -6 1767.50 90.8526 114
   4   1  -6 1824.21 97.7421  43
   4   1  -5 813.802 66.6255  44
   4   1  -5 927.878 72.5375  43
   4   1  -5 928.826 147.245   8
   4   1  -5 947.012 70.4950 125
   4   1  -5 956.518 70.2744 114
   4   1  -5 948.394 70.1399  20
  -4  -1   5 649.005 135.049  58
   4   1  -5 859.556 63.6092  11
   4   1  -5 877.855 72.5098  49
   4   1  -4 104.430 33.3610  11
   4   1  -4 44.6838 46.3578   7
   4   1  -4 121.942 79.9281   8
  -4  -1   4 60.5356 79.0176  58
  -4  -1   3 2038.59 172.543  53
  -4  -1   3 1803.24 75.0650  96
   4   1  -3 1806.26 144.061   7
   4   1  -3 2085.77 165.004   3
   4   1  -3 1982.70 173.539   8
  -4  -1   2 22455.9 553.162  53
   4   1  -2 22428.5 503.478   7
   4   1  -2 22120.9 517.909   3
  -4  -1   2 20895.2 305.309  96
  -4  -1   2 21718.7 508.257  58
  -4  -1   1 51343.4 883.496  53
   4   1  -1 49716.0 762.548   9
  -4  -1   1 51128.4 807.597  58
   4   1   0 149697. 1742.33   9
   4   1   0 154506. 1863.73   3
  -4  -1   0 158832. 1952.23  53
  -4  -1   0 158150. 1823.43  58
   4   1   0 148300. 1704.64  64
   4   1   1 15619.5 373.891   3
  -4  -1  -1 15409.8 408.462  53
   4   1   1 15187.1 326.617  64
  -4  -1  -2 57027.4 789.580   5
  -4  -1  -2 58216.6 902.293  53
   4   1   2 58654.0 865.546  68
   4   1   2 56668.3 827.813  64
  -4  -1  -3 180137. 2077.21   5
  -4  -1  -3 176471. 2153.79   1
   4   1   3 181074. 2132.78  68
  -4  -1  -4 63075.8 966.097   1
  -4  -1  -4 62382.8 928.179   5
   4   1   5 376.432 37.8199  73
   4   1   5 373.462 82.4609  68
  -4  -1  -5 380.072 84.0038   1
  -4  -1  -5 484.701 92.6025   5
  -4  -1  -5 426.910 41.7968  82
   4   1   6 30928.4 679.103  68
  -4  -1  -6 28904.3 636.904   1
  -4  -1  -6 29650.2 687.455   5
   4   1   6 28927.6 630.948  56
  -4  -1  -7 44139.0 581.910  10
   4   1   7 43345.1 875.730  68
   4   1   7 43491.1 889.557  64
  -4  -1  -7 41292.0 562.992  32
  -4  -1  -7 43632.6 590.585  34
  -4  -1  -7 42186.9 576.786  21
  -4  -1  -7 42391.8 909.587   5
  -4  -1  -7 43844.8 579.822  50
  -4  -1  -8 4348.57 141.450  46
  -4  -1  -8 4437.93 142.544  10
   4   1   8 4067.81 255.284  68
   4   1   8 4387.58 273.113  64
  -4  -1  -8 3966.15 274.995   5
  -4  -1  -8 4360.03 140.064  32
  -4  -1  -8 4265.70 130.576  22
  -4  -1  -8 4605.26 150.839  21
  -4  -1  -8 4541.38 146.186  50
  -4  -1  -9 2478.16 116.650  30
  -4  -1  -9 2482.55 102.027  22
  -4  -1  -9 2732.71 121.525  21
  -4  -1  -9 2214.32 91.6326  41
  -4  -1  -9 2449.41 102.836  10
  -4  -1 -10 1090.44 76.7559  18
  -4  -1 -10 975.075 78.8863  21
  -4  -1 -10 973.751 75.9365  30
  -4  -1 -10 932.682 74.6369  40
  -4  -1 -10 1015.26 63.3424  48
  -4  -1 -11 1414.49 71.0844  30
  -4  -1 -11 1546.88 73.1547  18
  -4  -1 -11 1546.87 74.5356  40
   4   2  -9 14201.5 190.734  28
   4   2  -9 13708.6 201.363  43
   4   2  -8 9740.93 182.298  28
   4   2  -8 9144.14 183.282  20
   4   2  -8 9372.43 190.606  43
   4   2  -7 22.3557 41.8935  20
   4   2  -7 27.4070 40.7865  49
   4   2  -7 26.6472 47.5433  43
   4   2  -7 3.35410 34.0895  37
   4   2  -6 17930.1 311.233  27
   4   2  -6 15903.2 290.802  37
   4   2  -6 16283.8 286.014 114
   4   2  -6 17828.8 314.172  20
   4   2  -6 17661.7 298.363  49
   4   2  -6 17603.9 305.766 125
   4   2  -6 18016.4 324.529  43
   4   2  -5 43252.8 590.393  27
   4   2  -5 45423.4 593.195 125
   4   2  -5 43966.1 585.032 114
   4   2  -5 46268.7 602.393  20
   4   2  -5 44232.2 579.089  49
   4   2  -5 43067.5 585.128  44
   4   2  -5 45589.0 612.030  43
  -4  -2   5 42299.4 926.791  58
   4   2  -4 19513.9 512.266   3
  -4  -2   4 20560.9 577.304  58
  -4  -2   3 2198.75 80.8849  75
   4   2  -3 2024.84 144.127   7
   4   2  -3 2243.93 167.999   3
   4   2  -3 2331.02 179.936   9
   4   2  -3 2315.65 193.455   8
  -4  -2   2 17349.5 261.763  75
   4   2  -2 16238.8 354.790  56
  -4  -2   2 17073.9 256.271  96
   4   2  -2 17966.4 450.800   9
   4   2  -2 18320.1 459.881   3
  -4  -2   1 28746.7 619.276  53
   4   2  -1 27548.7 509.824  56
   4   2  -1 28912.7 554.376   9
   4   2  -1 30338.8 594.562   3
  -4  -2   1 29675.7 576.952  58
  -4  -2   0 1395.94 131.660  53
   4   2   0 1396.21 106.579  56
   4   2   0 1393.21 102.518   9
  -4  -2   0 1318.83 108.415  58
   4   2   0 1274.71 71.3242  64
   4   2   1 1178.51 84.9768   9
  -4  -2  -1 1246.01 77.3377   5
  -4  -2  -1 1271.62 94.1940  58
   4   2   1 1234.24 93.3687  68
  -4  -2  -2 33711.5 536.612   5
   4   2   2 34544.4 583.404  68
  -4  -2  -2 33404.0 509.226  58
  -4  -2  -3 65684.8 923.632   5
   4   2   3 66636.3 956.701  68
   4   2   4 39370.2 701.922  56
  -4  -2  -4 39599.2 722.907   1
  -4  -2  -4 39905.3 692.506   5
   4   2   4 40340.8 726.468  67
  -4  -2  -5 3891.66 110.743  82
   4   2   5 3948.35 203.789  56
  -4  -2  -5 3779.75 208.164   1
  -4  -2  -5 3889.11 209.364   5
   4   2   5 3936.38 210.882  68
   4   2   5 4107.32 217.994  67
  -4  -2  -6 43673.6 556.190  82
  -4  -2  -6 44337.4 851.878   5
  -4  -2  -6 43766.7 831.559   1
   4   2   6 46659.6 860.052  68
   4   2   6 46789.4 864.767  67
   4   2   6 44742.3 808.721  56
   4   2   7 112172. 1639.69  68
   4   2   7 113021. 1634.10  67
  -4  -2  -7 107842. 1650.16   5
  -4  -2  -7 110886. 1255.83  10
  -4  -2  -8 51504.3 661.505  46
  -4  -2  -8 52522.1 695.921  34
  -4  -2  -8 52098.8 676.926  32
  -4  -2  -8 52913.3 694.177  35
   4   2   8 52405.1 1021.46  68
   4   2   8 53084.8 1010.33  67
  -4  -2  -8 52185.9 671.650  86
  -4  -2  -8 50796.0 670.591  50
  -4  -2  -8 52589.8 665.936  22
  -4  -2  -8 54405.5 698.016  21
  -4  -2  -8 53306.2 686.804  10
  -4  -2  -9 3090.80 126.620  30
  -4  -2  -9 2982.21 119.752  32
  -4  -2  -9 3147.34 130.498  34
  -4  -2  -9 3067.66 116.401  22
  -4  -2  -9 2981.34 125.924  21
  -4  -2 -10 7127.21 174.611  22
  -4  -2 -10 7350.42 180.107  18
  -4  -2 -10 7264.92 182.829  30
  -4  -2 -10 7368.60 192.564  40
  -4  -2 -11 9817.26 189.166  18
  -4  -2 -11 9791.97 206.420  21
  -4  -2 -11 10228.7 205.911  40
  -4  -2 -12 3546.14 91.6408  21
  -4  -2 -12 3491.14 91.2811  40
   4   3  -9 2142.99 58.8613  43
   4   3  -8 8908.35 172.509  20
   4   3  -8 8795.95 155.650  28
   4   3  -8 8125.52 157.161  37
   4   3  -8 7815.44 151.636  42
   4   3  -7 2520.57 104.831  20
   4   3  -7 2278.72 94.6516  37
   4   3  -7 2551.83 97.6628  28
   4   3  -6 4786.77 151.034  20
   4   3  -6 4324.22 125.708  49
   4   3  -6 4699.19 155.673  43
   4   3  -6 4854.35 148.118 125
   4   3  -5 42432.5 565.588  44
   4   3  -5 43953.9 578.824  38
   4   3  -5 44427.3 593.473  45
   4   3  -5 42243.0 563.172 114
   4   3  -5 45363.8 584.424  27
  -4  -3   5 41489.9 929.538  58
   4   3  -5 43889.4 559.485  49
   4   3  -5 44769.1 600.690  20
   4   3  -5 45299.5 594.511 125
   4   3  -5 44022.7 592.683 121
   4   3  -5 41932.7 929.224   8
   4   3  -4 29756.1 438.609  27
   4   3  -4 32610.5 456.926 125
   4   3  -4 31348.9 453.595 121
   4   3  -4 32517.7 457.463  20
  -4  -3   4 31304.8 430.879  88
   4   3  -4 30470.3 739.164   9
   4   3  -4 31980.9 767.612   8
  -4  -3   3 66.2621 68.4596  69
   4   3  -3 37.8311 64.0337   9
   4   3  -3 35.2839 55.9980   3
   4   3  -3 75.6519 72.9439   8
  -4  -3   2 59995.5 961.098  69
   4   3  -2 56931.2 947.054   9
   4   3  -2 57865.7 923.640   3
  -4  -3   1 86890.2 1133.43   1
   4   3  -1 90035.4 1238.80   9
   4   3  -1 87275.3 1157.24  56
  -4  -3   0 7940.13 249.481   1
   4   3   0 7771.00 256.273   9
   4   3   0 8114.80 257.100  56
  -4  -3  -1 441.255 75.7578   1
   4   3   1 659.016 76.0574   9
   4   3   1 413.028 73.1412  56
   4   3   1 501.029 60.8875  68
  -4  -3  -2 10425.1 304.957   1
  -4  -3  -2 10212.2 265.192   5
   4   3   2 10043.5 268.607  68
  -4  -3  -3 16583.6 409.388   1
  -4  -3  -3 16384.3 377.665   5
   4   3   3 16523.5 405.307  56
   4   3   3 16584.2 403.827  67
  -4  -3  -4 210.150 62.3331   5
   4   3   4 190.147 68.1169  56
   4   3   4 297.081 78.0214  61
   4   3   5 6906.71 269.677  56
   4   3   5 6637.37 277.783  67
   4   3   5 6611.63 277.908  61
  -4  -3  -5 6340.78 148.313  82
  -4  -3  -5 6837.82 284.891   1
  -4  -3  -5 6746.80 273.626   5
   4   3   6 4458.03 227.281  56
   4   3   6 5036.22 259.582  67
   4   3   6 4757.14 250.046  61
  -4  -3  -6 4607.49 131.455  82
  -4  -3  -6 4572.89 244.005   1
  -4  -3  -6 4841.23 252.578   5
  -4  -3  -7 31407.1 733.020   5
  -4  -3  -7 32699.8 466.670  10
   4   3   7 31506.9 726.965  68
   4   3   7 31655.2 734.939  67
   4   3   7 31644.6 725.570  61
  -4  -3  -8 35686.6 521.627  34
  -4  -3  -8 36214.0 519.544  35
   4   3   8 36614.9 827.947  68
   4   3   8 36816.5 827.486  67
   4   3   8 35628.7 799.590  61
  -4  -3  -8 37108.0 522.781  86
  -4  -3  -8 34424.7 490.915  50
  -4  -3  -8 36534.4 506.272  22
  -4  -3  -8 37206.3 524.244  10
  -4  -3  -9 626.557 71.5941  34
  -4  -3  -9 653.881 65.0605  22
  -4  -3  -9 606.042 65.9467  86
  -4  -3 -10 25367.7 386.181  18
  -4  -3 -10 26942.4 403.171  22
  -4  -3 -10 26870.2 421.356  21
  -4  -3 -10 26754.4 420.527  34
  -4  -3 -10 24748.8 389.145  30
  -4  -3 -11 44898.2 562.475  22
  -4  -3 -11 45623.6 580.569  21
  -4  -3 -12 19760.9 278.756  21
  -4  -3 -12 20042.7 280.371  40
   4   4  -8 690.823 48.8159  20
   4   4  -8 591.547 45.5358  43
   4   4  -8 581.061 43.8832  37
   4   4  -7 4092.87 127.844  20
   4   4  -7 3901.25 126.859  43
   4   4  -7 3845.59 120.122  37
   4   4  -6 553.515 65.6682  20
   4   4  -6 449.818 53.7798  28
   4   4  -6 482.069 60.2349  45
   4   4  -5 7756.86 194.137 125
   4   4  -5 7966.08 189.950 121
   4   4  -5 7902.15 201.049  20
   4   4  -5 7954.03 193.273  38
   4   4  -5 8294.08 197.437  45
   4   4  -5 7614.48 175.842  27
   4   4  -4 21736.7 344.252  27
  -4  -4   4 24585.4 642.532  69
   4   4  -4 24509.8 378.280 125
   4   4  -4 23528.9 373.076 121
   4   4  -4 22586.4 640.433   9
   4   4  -4 22265.7 627.444   8
   4   4  -4 23999.9 375.584  38
   4   4  -4 23158.5 367.098  45
   4   4  -4 24814.6 386.777  20
   4   4  -3 1790.59 147.374   3
   4   4  -3 1743.53 174.451   9
   4   4  -3 1978.72 182.771   8
  -4  -4   3 2325.62 192.671  69
   4   4  -2 21485.0 556.829   9
   4   4  -2 21484.5 508.090   3
  -4  -4   2 21086.8 315.674  88
   4   4  -1 77882.7 1170.64   9
  -4  -4   1 76455.7 866.498  88
   4   4   0 38170.3 669.595  56
  -4  -4   0 37340.6 630.886   1
   4   4   0 38838.2 702.529   9
   4   4   0 38609.0 470.818  89
  -4  -4   0 37898.0 481.754  88
   4   4   1 2121.03 141.545  56
  -4  -4  -1 2079.29 133.775   1
   4   4   1 1894.43 100.649  68
  -4  -4  -1 2179.38 79.2265  88
   4   4   1 1947.33 71.5125  84
   4   4   2 51571.4 788.673  67
  -4  -4  -2 50868.1 813.881   1
   4   4   2 50659.6 824.917  56
   4   4   3 157285. 1887.97  56
  -4  -4  -3 152669. 1879.09   1
   4   4   3 153247. 1844.07  67
   4   4   3 154209. 1874.44  61
   4   4   4 16439.9 422.955  67
  -4  -4  -4 17108.8 427.013   5
  -4  -4  -4 15823.0 431.680   1
  -4  -4  -4 16133.2 246.544  10
   4   4   4 16372.5 424.437  56
   4   4   5 4319.89 107.131  84
  -4  -4  -5 5023.13 133.295  82
  -4  -4  -5 4803.82 126.350  10
   4   4   5 5068.00 238.420  56
   4   4   5 4902.01 247.142  61
  -4  -4  -5 5196.56 245.361   5
  -4  -4  -6 20354.2 331.234  82
   4   4   6 21741.9 565.748  67
   4   4   6 20690.6 556.502  61
  -4  -4  -6 20860.9 545.594   5
  -4  -4  -6 21308.1 331.535  10
   4   4   6 19917.5 512.399  56
  -4  -4  -7 3019.72 222.362   5
   4   4   7 3022.50 223.203  67
   4   4   7 3009.75 223.761  61
  -4  -4  -8 4694.26 155.756  86
  -4  -4  -8 4638.81 149.938  34
  -4  -4  -8 4901.81 147.231  32
  -4  -4  -8 4618.09 148.886  35
   4   4   8 4801.16 294.593  67
   4   4   8 4784.90 289.638  61
  -4  -4  -8 4858.04 148.501  22
  -4  -4  -8 4344.56 126.365  50
  -4  -4  -8 4263.40 273.708   5
  -4  -4  -8 4916.74 157.004  10
  -4  -4  -9 558.882 70.8058  86
  -4  -4  -9 621.959 68.8977  34
  -4  -4  -9 640.116 66.4307  32
  -4  -4  -9 682.245 74.2958  35
  -4  -4  -9 648.899 65.9807  22
  -4  -4  -9 593.381 54.9193  18
  -4  -4  -9 688.610 69.4787  21
  -4  -4 -10 2772.36 102.717  30
  -4  -4 -10 3336.92 130.594  34
  -4  -4 -10 3114.08 120.674  22
  -4  -4 -10 2964.47 109.593  19
  -4  -4 -10 3157.61 124.467  21
  -4  -4 -10 2850.43 99.6605  18
  -4  -4 -11 10795.4 222.161  34
  -4  -4 -11 10493.5 214.968  40
  -4  -4 -11 10868.1 213.373  22
  -4  -4 -11 10314.6 213.400  21
  -4  -4 -12 11406.0 187.870  40
  -4  -4 -12 11252.0 185.572  21
   4   5  -8 4423.14 90.9884  37
   4   5  -8 4813.13 96.7376  20
   4   5  -7 30.9275 35.9270  37
   4   5  -7 80.3497 41.4043  20
   4   5  -7 46.1277 37.6407  43
   4   5  -6 4234.69 137.111  20
   4   5  -6 4029.47 133.939  43
   4   5  -6 4037.96 127.957  45
   4   5  -5 1215.68 85.2606  20
   4   5  -5 1168.06 78.2486 125
   4   5  -5 1068.41 71.4041 121
   4   5  -5 1270.19 84.1205  38
   4   5  -5 1360.36 82.7037  45
   4   5  -4 402.930 57.5644 125
   4   5  -4 490.618 57.7344 121
   4   5  -4 556.194 66.1015  38
   4   5  -4 453.544 55.4086  45
   4   5  -3 3783.72 260.355   9
   4   5  -3 4056.00 251.570   8
  -4  -5   3 4414.45 271.606  69
   4   5  -3 4059.05 131.937 125
   4   5  -3 4407.04 139.549 121
   4   5  -3 4433.82 143.509  38
   4   5  -3 4208.90 134.654 115
   4   5  -3 4270.53 120.919  97
  -4  -5   2-9.16675 28.8643  88
   4   5  -2 25.5994 69.3260   9
   4   5  -2 45.5489 53.8706   3
  -4  -5   1 6271.71 282.931  69
  -4  -5   1 5687.27 138.522  88
   4   5  -1 5982.53 285.364   9
  -4  -5   1 6129.96 257.025   2
   4   5  -1 5484.42 125.901  12
   4   5  -1 5171.60 225.244  57
  -4  -5   0 24904.2 541.415   2
   4   5   0 23569.1 326.939  12
  -4  -5   0 24478.9 344.377  83
  -4  -5   0 22969.7 337.156  88
   4   5   0 23512.1 515.851  57
   4   5   0 23128.4 324.251  71
  -4  -5   0 24985.9 554.279  69
  -4  -5  -1 11558.1 350.552   2
   4   5   1 10648.3 189.940  12
  -4  -5  -1 11011.4 200.715  83
  -4  -5  -1 10858.2 200.550  88
   4   5   1 11109.0 191.623  71
  -4  -5  -1 11122.0 335.225  69
   4   5   2 12012.0 318.572  67
   4   5   2 11996.8 200.592  71
  -4  -5  -2 11785.9 209.333  74
  -4  -5  -2 12677.3 362.424   2
   4   5   2 11384.4 196.942  12
   4   5   2 12313.4 203.326  89
  -4  -5  -2 12049.1 211.252  83
   4   5   3 93840.9 1257.63  67
   4   5   3 93783.0 1295.12  61
  -4  -5  -3 92241.8 1009.59  74
  -4  -5  -3 91455.1 1015.54  82
  -4  -5  -3 95038.3 1287.18   2
  -4  -5  -3 90249.0 993.554  94
   4   5   3 90331.6 996.444  89
   4   5   3 89888.6 996.014  84
  -4  -5  -4 25747.7 368.911  82
  -4  -5  -4 25226.9 349.691  74
   4   5   4 26130.7 561.843  67
   4   5   4 26503.4 585.472  61
   4   5   4 24623.7 339.327  89
   4   5   4 24224.3 337.682  84
  -4  -5  -4 26260.7 352.857  10
  -4  -5  -5 208.483 74.0046   5
   4   5   5 261.431 81.6376  67
   4   5   5 269.375 89.8023  61
   4   5   5 243.212 33.3275  84
   4   5   5 329.981 37.7555  89
  -4  -5  -5 274.422 41.7474  10
  -4  -5  -6 37277.4 516.267  82
   4   5   6 37790.6 797.462  67
   4   5   6 38684.4 815.599  61
  -4  -5  -6 38944.0 511.113  10
  -4  -5  -6 39146.2 800.459   5
   4   5   7 36815.2 831.330  67
   4   5   7 37374.8 842.074  61
  -4  -5  -7 37693.5 525.116  10
  -4  -5  -8 7948.91 190.082  32
  -4  -5  -8 8333.08 204.985  35
   4   5   8 8658.81 400.062  67
   4   5   8 8222.88 386.279  61
  -4  -5  -8 7798.98 186.200 105
  -4  -5  -8 8085.07 375.151   5
  -4  -5  -8 8612.92 216.662  86
  -4  -5  -8 8332.19 202.045  22
  -4  -5  -9 690.038 75.6493  86
  -4  -5  -9 737.367 70.0370  22
  -4  -5  -9 707.697 73.6050  34
  -4  -5  -9 598.255 64.0463  32
  -4  -5  -9 684.142 73.7153  35
  -4  -5 -10 7038.25 181.240  22
  -4  -5 -10 6650.00 163.158  19
  -4  -5 -10 6651.06 177.202  21
  -4  -5 -10 6953.80 184.503  34
  -4  -5 -11 4197.60 125.964  22
  -4  -5 -11 3757.69 117.317  21
  -4  -5 -11 3768.65 116.954  40
  -4  -5 -11 4098.70 130.343  34
  -4  -5 -11 4098.18 129.373  35
  -4  -5 -12 73.9529 31.9312  22
   4   6  -7 103.489 33.6874  20
   4   6  -7 72.6506 25.9254  43
   4   6  -7 71.1226 30.6449  37
   4   6  -6 16074.9 271.693  43
   4   6  -6 16372.2 266.417  45
   4   6  -5 29599.0 425.420  38
   4   6  -5 28487.0 430.009  20
   4   6  -4 14599.4 272.032  45
   4   6  -4 14212.9 254.981 103
   4   6  -4 14746.3 264.978 125
   4   6  -4 14113.6 262.383 121
   4   6  -3 211.520 50.2058 121
   4   6  -3 190.601 47.4059 125
  -4  -6   3 209.710 52.7504  74
  -4  -6   3 186.956 97.1382  69
   4   6  -3 196.512 52.7939 115
   4   6  -3 212.537 44.9495  45
   4   6  -3 229.303 56.4182  38
   4   6  -3 261.151 47.5270  97
   4   6  -2 11016.4 228.286 115
   4   6  -2 12216.7 225.581  97
  -4  -6   2 10600.9 209.545  83
  -4  -6   2 11694.5 230.753  74
  -4  -6   2 11563.5 431.047  69
   4   6  -2 10954.9 219.253 125
   4   6  -2 10547.9 425.945   9
   4   6  -2 10021.8 376.437   8
   4   6  -2 11008.5 222.620  31
  -4  -6   1 8027.84 342.156  69
  -4  -6   1 7791.29 172.273  83
   4   6  -1 8524.55 363.297   9
  -4  -6   1 8276.20 322.590   2
   4   6  -1 7959.35 166.179  12
  -4  -6   0 193.694 48.5370  74
  -4  -6   0 139.106 79.8913  69
  -4  -6   0 275.229 44.8843  83
  -4  -6   0 153.102 76.4261   2
   4   6   0 223.835 40.8962  12
   4   6   0 208.067 79.0800  57
  -4  -6  -1 3964.22 111.437  82
  -4  -6  -1 4283.99 126.901  74
   4   6   1 4528.22 124.530  71
  -4  -6  -1 4738.70 234.607  69
  -4  -6  -1 4361.07 123.910  83
  -4  -6  -1 4483.68 238.589   2
   4   6   1 4571.65 124.713  12
   4   6   1 4507.37 234.177  57
  -4  -6  -2 2929.84 102.641  83
   4   6   2 3007.54 194.981  57
   4   6   2 2917.95 152.920  67
   4   6   2 2992.65 98.2811  71
  -4  -6  -2 2945.23 99.4866  82
  -4  -6  -2 3000.91 192.377   2
  -4  -6  -2 2983.52 100.600  94
   4   6   2 3257.68 101.885  12
  -4  -6  -3 39086.4 737.370   2
  -4  -6  -3 37553.8 493.703  74
  -4  -6  -3 37638.3 495.069  82
  -4  -6  -3 36744.3 480.714  94
   4   6   3 37457.5 673.706  67
   4   6   3 38341.0 714.130  61
   4   6   4 30060.9 404.172  89
   4   6   4 31810.5 678.877  57
   4   6   4 31253.6 640.349  67
   4   6   4 31984.7 671.419  61
   4   6   4 31241.9 415.753  71
  -4  -6  -4 29169.9 391.229  79
  -4  -6  -4 30984.7 423.479  74
  -4  -6  -4 32187.2 439.190  82
  -4  -6  -4 31608.5 643.609   2
  -4  -6  -4 29949.1 406.056  94
   4   6   4 30675.4 414.506  12
  -4  -6  -5 14533.9 266.172  82
   4   6   5 14337.7 440.504  67
   4   6   5 13919.0 448.751  61
   4   6   5 14008.4 437.085  57
   4   6   5 13976.6 242.191  12
   4   6   5 13572.6 228.010  89
   4   6   6 11786.6 424.110  67
   4   6   6 11957.9 437.307  61
   4   6   6 11244.6 398.512  57
  -4  -6  -6 11786.1 428.597   5
   4   6   6 11651.4 216.788  12
  -4  -6  -6 12192.3 247.295  86
   4   6   6 10586.9 195.197  89
  -4  -6  -7 21362.3 366.218  86
  -4  -6  -7 20269.0 324.189  32
   4   6   7 20955.5 609.715  67
  -4  -6  -7 19981.0 326.403 105
  -4  -6  -7 21282.1 352.138  22
  -4  -6  -7 20025.3 319.081 100
   4   6   7 20867.5 320.498  12
  -4  -6  -8 32629.0 466.672 105
  -4  -6  -8 32390.7 460.831  32
   4   6   8 32914.3 449.841  71
  -4  -6  -9 4047.02 130.362 105
  -4  -6  -9 3970.15 125.026  19
  -4  -6  -9 4029.02 140.980  22
  -4  -6  -9 3891.87 123.916  32
  -4  -6  -9 4303.08 147.009  35
  -4  -6  -9 4280.46 152.550  86
  -4  -6 -10 14177.0 267.096  34
  -4  -6 -10 13682.9 243.770  19
  -4  -6 -11 20489.1 295.806  19
  -4  -6 -11 19444.2 299.454  21
  -4  -6 -12 3254.85 90.3993  34
   4   7  -7 707.800 32.9041  37
   4   7  -7 757.367 34.6594  20
   4   7  -6 741.709 53.3708  37
   4   7  -6 746.420 54.0467  20
   4   7  -5 9217.64 190.245  38
   4   7  -5 8402.43 179.333  43
   4   7  -5 8232.96 172.950  45
  -4  -7   5 7942.59 165.012  79
   4   7  -5 8847.01 194.396  20
   4   7  -4 12235.1 218.617 125
   4   7  -4 11565.8 216.161 121
   4   7  -4 14020.9 261.109  38
   4   7  -4 13040.1 240.392  45
   4   7  -4 12470.2 229.392 103
  -4  -7   4 13219.5 239.170  94
  -4  -7   3 1742.15 94.1104  94
   4   7  -3 1740.90 84.4539  97
   4   7  -3 1601.41 82.6752 103
   4   7  -3 1505.78 77.9437 125
   4   7  -3 1474.12 82.6371 121
   4   7  -3 1690.79 91.9454 115
   4   7  -3 1846.43 101.275  38
   4   7  -3 1475.44 81.6871  45
  -4  -7   3 1555.72 82.3265  74
   4   7  -2 2460.54 102.940  97
   4   7  -2 2324.20 96.7576 103
   4   7  -2 2210.00 102.311  31
  -4  -7   2 2422.09 104.126  74
   4   7  -2 1982.57 88.1263 125
   4   7  -2 2186.07 87.5757  13
   4   7  -2 2298.09 106.705 115
   4   7  -1 23852.7 361.685  39
   4   7  -1 27618.4 393.999  97
  -4  -7   1 24503.0 365.239  83
  -4  -7   1 26836.8 395.020  74
  -4  -7   1 25718.1 653.344  69
   4   7  -1 25132.8 680.737   9
  -4  -7   1 25201.7 621.806   2
   4   7  -1 24415.6 375.522  31
   4   7  -1 24955.2 381.264 122
  -4  -7   0 16381.7 279.887  83
  -4  -7   0 18138.3 301.913  74
  -4  -7   0 16217.3 484.643  69
   4   7   0 16140.6 477.353  57
  -4  -7   0 16148.9 489.868   2
   4   7   0 16985.6 297.207 115
   4   7   0 17386.5 284.637  12
  -4  -7  -1 162.373 51.5399  74
   4   7   1 60.4233 36.2071  78
  -4  -7  -1 81.3696 76.5343  69
   4   7   1 102.524 76.3804  57
  -4  -7  -1 140.766 86.6395   2
   4   7   1 126.036 45.4306  12
  -4  -7  -1 218.454 45.4245  83
  -4  -7  -2 14394.9 260.135  74
   4   7   2 13410.9 233.559  78
  -4  -7  -2 13963.5 245.177  82
   4   7   2 13998.0 247.841  71
  -4  -7  -2 12897.6 374.294  69
   4   7   2 15048.9 460.386  57
  -4  -7  -2 13918.4 441.467   2
  -4  -7  -2 14388.8 255.524  94
   4   7   2 14349.5 251.816  12
  -4  -7  -3 18214.6 289.125  79
  -4  -7  -3 18492.3 302.702  82
  -4  -7  -3 18030.9 304.270  74
   4   7   3 18571.5 297.224  71
  -4  -7  -3 18223.0 506.527   2
  -4  -7  -3 18297.7 297.467  94
   4   7   3 18323.4 297.850  12
  -4  -7  -4 10799.6 215.700  86
  -4  -7  -4 10622.3 199.664  79
   4   7   4 9971.46 343.590  67
   4   7   4 10437.4 369.326  61
   4   7   4 11473.3 216.034  71
   4   7   4 10725.4 393.980  57
  -4  -7  -4 10814.9 377.739   2
  -4  -7  -4 10934.3 210.437  94
   4   7   4 11002.1 213.985  12
   4   7   5 732.308 62.6470  12
   4   7   5 661.193 109.420  67
   4   7   5 734.474 121.928  61
   4   7   5 774.672 62.7109  71
  -4  -7  -5 512.535 103.414   2
  -4  -7  -5 722.015 64.9930  86
   4   7   5 624.839 115.220  57
   4   7   6 106.841 41.9893  12
   4   7   6 21.2901 70.5384  67
   4   7   6 80.9131 42.2526  71
   4   7   6 134.235 82.8714  61
   4   7   6 115.296 44.5000  39
  -4  -7  -6 113.703 82.2296   5
   4   7   6 114.267 80.0635  57
  -4  -7  -6 150.774 50.4099  86
  -4  -7  -7 76.1558 35.7867  32
   4   7   7 142.954 86.1472  67
   4   7   7 14.7379 38.0862  71
   4   7   7 6.18549 73.0443  61
  -4  -7  -7 48.6989 51.1801  86
  -4  -7  -7 11.7482 66.0778   5
  -4  -7  -7 18.8659 45.3192 100
   4   7   7 54.2960 40.5670  12
   4   7   8 23054.3 339.304  71
  -4  -7  -8 23189.5 360.254 105
  -4  -7  -8 22494.2 346.302 100
  -4  -7  -9 7876.20 176.451  19
  -4  -7  -9 8495.94 201.194  22
  -4  -7  -9 8522.60 204.536  35
  -4  -7  -9 7962.87 181.265 105
  -4  -7 -10 4799.31 140.594  22
  -4  -7 -10 4225.82 122.722  21
  -4  -7 -10 4285.56 120.647  19
  -4  -7 -10 4622.43 143.930  35
  -4  -7 -10 4704.31 138.966  34
  -4  -7 -11 22981.2 320.423  22
  -4  -7 -11 23012.3 323.500  34
  -4  -7 -12 15645.7 216.415  22
  -4  -7 -12 16090.4 220.945  34
   4   8  -6 440.095 32.4349  20
   4   8  -6 357.826 29.8811  37
   4   8  -5 55.2079 37.3422  20
   4   8  -5 9.25437 26.9579  45
   4   8  -4 4618.71 118.494 103
  -4  -8   4 4406.43 115.042  94
   4   8  -4 4462.52 118.956  45
  -4  -8   4 4736.36 123.390  79
   4   8  -3 1959.40 87.7391 103
  -4  -8   3 2090.94 93.2324  94
   4   8  -3 1997.35 93.2183 115
   4   8  -3 1815.34 83.1333  45
  -4  -8   3 2189.25 97.5028  79
   4   8  -2 722.055 69.5363 115
  -4  -8   2 636.419 67.5711  94
   4   8  -2 614.662 63.9668  97
   4   8  -2 583.585 60.1612 103
   4   8  -2 625.062 66.1719  31
   4   8  -2 565.800 51.5970  13
   4   8  -2 502.292 56.8764 121
  -4  -8   2 559.602 58.7915  74
   4   8  -1 34604.8 497.360  31
  -4  -8   1 36179.8 506.574  74
  -4  -8   1 36481.3 481.714 120
  -4  -8   1 37763.7 515.760  94
   4   8  -1 38455.6 513.454  97
   4   8   0 38615.9 528.437 115
   4   8   0 37202.8 511.967 113
  -4  -8   0 39370.3 526.498  94
   4   8   0 35537.6 495.583  31
  -4  -8   0 38830.3 524.317  74
  -4  -8   0 33734.4 758.143  69
  -4  -8   0 35202.5 793.076   2
   4   8   0 34508.1 772.875  57
  -4  -8   0 38415.8 499.157 120
   4   8   0 36393.7 509.351 122
   4   8   0 36160.0 498.670  39
   4   8   1 1754.52 92.9232 113
  -4  -8  -1 2146.68 104.583  94
   4   8   1 2168.84 98.1257  12
  -4  -8  -1 2196.21 105.085  74
   4   8   1 2079.56 85.5498  78
  -4  -8  -1 1718.67 156.620  69
   4   8   1 2006.27 186.227  57
   4   8   1 1854.22 92.9290  39
  -4  -8  -1 1843.94 179.260   2
   4   8   1 2036.61 98.2631 122
  -4  -8  -1 1966.45 92.9026 120
   4   8   2 16841.3 296.706 122
  -4  -8  -2 16695.0 283.851 120
   4   8   2 16206.6 514.406  57
  -4  -8  -2 17190.8 294.711  79
   4   8   2 17085.9 279.545  78
  -4  -8  -2 18101.3 308.613  74
  -4  -8  -2 16499.3 272.695 100
  -4  -8  -2 16112.2 271.244 106
   4   8   2 16643.4 296.625  39
  -4  -8  -2 17198.1 520.046   2
  -4  -8  -3 52006.5 635.439  93
  -4  -8  -3 49883.9 635.725 100
  -4  -8  -3 53812.7 662.004  94
   4   8   3 52458.0 658.734  12
  -4  -8  -3 53158.1 652.260  79
   4   8   3 52342.5 646.539  78
  -4  -8  -3 51331.1 978.037   2
  -4  -8  -3 50879.1 643.297 120
   4   8   3 51565.0 663.355 113
  -4  -8  -3 50030.1 635.100 106
  -4  -8  -4 23416.7 356.459 120
   4   8   4 23199.8 635.806  57
  -4  -8  -4 23509.3 606.601   2
   4   8   4 23357.3 371.938 113
  -4  -8  -4 22716.1 353.859 106
  -4  -8  -4 23562.7 358.194 100
  -4  -8  -4 24556.4 367.524  94
  -4  -8  -4 23274.8 338.809  93
  -4  -8  -4 24276.6 355.545  79
   4   8   4 24281.5 364.936  78
   4   8   4 24472.7 367.238  71
   4   8   4 24204.0 368.314  12
   4   8   4 23228.5 376.329  39
  -4  -8  -5 705.312 62.3766 120
   4   8   5 592.308 117.332  57
   4   8   5 682.975 66.2872 113
  -4  -8  -5 622.569 62.0697 106
  -4  -8  -5 667.614 62.8939 100
  -4  -8  -5 708.201 63.7120  86
  -4  -8  -5 600.067 53.7086  29
   4   8   5 968.305 69.9513  12
   4   8   5 564.003 99.3675  67
   4   8   5 704.053 63.6191  71
   4   8   5 537.343 106.577  61
   4   8   5 677.199 69.0879  39
  -4  -8  -5 600.300 111.573   2
   4   8   6 13642.5 251.399  12
   4   8   6 12369.6 441.774  67
   4   8   6 12708.6 463.884  61
   4   8   6 13881.1 251.147  71
   4   8   6 13675.9 263.130  39
  -4  -8  -6 13212.0 241.725 120
  -4  -8  -6 13492.0 252.862 106
  -4  -8  -6 14161.9 271.194  86
  -4  -8  -7 11740.1 231.440 100
  -4  -8  -7 12609.3 256.335  86
   4   8   7 11848.2 238.318  78
   4   8   7 11591.7 222.406  71
   4   8   7 11587.1 230.008 113
   4   8   7 11544.0 222.189  12
   4   8   7 11807.9 233.702  39
  -4  -8  -8 5683.97 155.651 105
   4   8   8 5486.04 150.462  78
  -4  -8  -8 5450.51 145.509 100
  -4  -8  -8 5709.73 163.195  22
  -4  -8  -9 3486.99 113.276 105
  -4  -8  -9 3601.87 123.739  22
   4   8   9 3449.54 110.692  78
  -4  -8 -10 99.5159 43.3174  22
  -4  -8 -10 71.3438 33.8952  19
  -4  -8 -10 142.578 42.8678  34
  -4  -8 -10 101.012 50.6825  35
  -4  -8 -11 5278.29 115.114  22
  -4  -8 -11 5372.83 117.111  34
   4   9  -5 6527.21 111.076  20
   4   9  -5 5634.95 100.173  37
   4   9  -4 4176.74 101.779  38
   4   9  -4 4248.77 109.648  20
   4   9  -3 110.226 32.7429  45
   4   9  -3 150.644 44.6843  38
  -4  -9   3 137.796 41.3523  79
  -4  -9   3 117.656 37.2915  94
   4   9  -3 140.209 38.2363 103
   4   9  -2 1177.98 76.2672 115
   4   9  -2 1200.36 71.4509 103
  -4  -9   2 1128.79 71.3708  94
   4   9  -2 1239.35 79.7534  38
  -4  -9   2 1212.71 75.4182  79
  -4  -9   1 1573.70 89.8958  79
   4   9  -1 1611.67 91.5457 115
   4   9  -1 1592.91 86.1477  97
  -4  -9   1 1575.52 87.6321  94
  -4  -9   1 1466.86 75.5553 120
   4   9  -1 1311.08 79.8226  31
   4   9  -1 1516.64 78.1073  13
   4   9   0 4903.46 137.806  39
  -4  -9   0 5639.63 157.914  94
  -4  -9   0 5394.63 143.959 120
   4   9   0 5069.97 143.854 122
  -4  -9   0 5458.81 158.127  79
   4   9   0 4913.08 139.659  31
  -4  -9  -1 3497.29 109.856 106
   4   9   1 3579.58 127.151 113
  -4  -9  -1 3736.41 123.902 120
   4   9   1 3622.37 125.815 122
   4   9   1 3784.11 129.763  97
  -4  -9  -1 3831.21 134.179  94
   4   9   1 3564.58 123.160  39
   4   9   1 3424.65 109.718  78
  -4  -9  -2 1330.01 74.9895 106
   4   9   2 1356.77 86.3715 113
   4   9   2 1244.12 84.6314 122
  -4  -9  -2 1398.57 82.8186 120
   4   9   2 1567.21 87.3992  97
  -4  -9  -2 1273.30 73.9673 100
  -4  -9  -2 1427.42 84.0715  93
   4   9   2 1243.28 82.5853  39
  -4  -9  -2 1370.82 89.0085  79
   4   9   2 1399.52 77.6759  78
  -4  -9  -3 16602.5 288.236  79
   4   9   3 16778.4 283.659  78
  -4  -9  -3 15763.0 275.248 106
   4   9   3 15910.2 281.941  97
  -4  -9  -3 15703.1 275.115 100
  -4  -9  -3 16919.1 295.948  94
   4   9   3 16821.8 294.847  12
  -4  -9  -3 16251.8 276.964  93
  -4  -9  -4 25011.1 365.762  93
  -4  -9  -4 25665.7 380.514  79
   4   9   4 26197.6 390.496  78
   4   9   4 26005.7 403.270 113
  -4  -9  -4 25543.3 382.484 106
  -4  -9  -4 25603.7 383.573 120
  -4  -9  -4 25149.9 381.479 100
   4   9   4 25556.6 405.617  39
   4   9   4 26645.0 395.281  12
   4   9   5 2049.43 95.0718  12
   4   9   5 1934.32 99.1007 113
  -4  -9  -5 1914.84 93.4077 106
  -4  -9  -5 1949.73 91.0963 120
  -4  -9  -5 1768.14 79.8761  29
  -4  -9  -5 1906.34 94.1292 100
   4   9   5 2046.07 103.502  39
   4   9   6 4646.97 143.808 113
  -4  -9  -6 4498.73 137.089 106
   4   9   6 4565.26 142.152  78
  -4  -9  -6 4504.43 129.280 120
   4   9   6 4531.05 145.248  39
   4   9   6 4565.98 134.315  12
   4   9   7 23795.8 365.487  78
  -4  -9  -7 23747.7 358.148 100
   4   9   7 23998.6 365.639 113
   4   9   7 23986.3 367.552  39
   4   9   7 22643.2 342.898  12
  -4  -9  -8 3942.94 123.010 105
   4   9   8 3692.34 114.104 113
  -4  -9  -8 3832.29 116.015 100
   4   9   8 3783.61 119.249  78
  -4  -9  -8 3967.74 126.355  22
  -4  -9  -8 3611.74 108.121  19
  -4  -9  -9 588.630 55.3459 105
   4   9   9 511.515 49.0615  78
  -4  -9  -9 463.376 43.6269  19
  -4  -9  -9 559.795 54.7791  22
  -4  -9 -10 3684.78 97.0338  34
  -4  -9 -10 3804.06 99.3139  22
  -4  -9 -11 3320.02 73.2727  34
  -4  -9 -11 3902.45 90.2807  35
   4  10  -4 812.367 33.9012  20
   4  10  -3 3106.72 75.1691 103
   4  10  -3 3264.11 81.0555  38
  -4 -10   3 3225.85 84.2598  93
  -4 -10   2 17012.8 258.205  93
  -4 -10   2 16247.7 249.963  79
   4  10  -2 16945.3 254.281 115
   4  10  -2 16215.8 246.011 103
   4  10  -2 16936.0 255.026  38
  -4 -10   2 17473.4 236.782  29
  -4 -10   1 7843.94 168.640  79
   4  10  -1 8050.56 173.527 115
  -4 -10   1 7991.59 153.381 120
   4  10  -1 7538.13 161.506 103
   4  10  -1 7467.91 155.014  13
   4  10  -1 8039.07 172.102  38
  -4 -10   0 1892.36 89.6438  79
   4  10   0 1743.26 78.4979  31
  -4 -10   0 1795.63 85.8355  94
   4  10   0 2032.81 89.6750  97
  -4 -10   0 1968.82 83.2333 120
   4  10   0 1852.58 83.4871  13
  -4 -10   0 1856.38 87.1610  93
  -4 -10  -1 1349.72 66.9819 106
   4  10   1 1404.58 87.5644 115
  -4 -10  -1 1463.32 79.2858 120
   4  10   1 1401.15 76.4547 122
  -4 -10  -1 1554.37 82.9074  93
   4  10   1 1346.57 76.6587  39
   4  10   1 1617.61 83.5067  97
  -4 -10  -1 1518.31 85.1682  94
  -4 -10  -2 1083.41 76.2867  79
   4  10   2 1028.34 66.1242  78
  -4 -10  -2 1058.97 66.3960 106
   4  10   2 1051.62 74.6142 113
  -4 -10  -2 1101.78 74.3408 120
   4  10   2 1105.96 74.3017 122
  -4 -10  -2 1026.33 70.3223  93
   4  10   2 1030.55 74.1466  39
   4  10   2 1065.52 71.4681  97
  -4 -10  -2 1066.13 65.9569 100
  -4 -10  -3 22.2302 45.2807  79
   4  10   3 41.0035 41.4156  78
   4  10   3-1.29334 46.2408 113
  -4 -10  -3 3.21870 40.0651 106
   4  10   3 18.7617 45.5250 122
  -4 -10  -3 15.0452 39.4563  93
   4  10   3 1.30378 46.4253  39
   4  10   3 19.5849 41.0426  97
  -4 -10  -3 19.1090 41.2270 100
   4  10   4 1248.42 81.6717 113
  -4 -10  -4 1209.20 75.2516 106
  -4 -10  -4 1069.04 64.8253  93
  -4 -10  -4 1258.42 76.9477 120
   4  10   4 1239.75 76.7269  78
   4  10   4 1143.24 67.4819  97
  -4 -10  -4 1177.97 74.6430 100
   4  10   5 27.0037 48.9878 113
  -4 -10  -5 40.2414 45.2307 106
  -4 -10  -5 5.25335 42.3795 120
  -4 -10  -5 71.2771 46.5329 100
  -4 -10  -5 11.4214 36.5185  29
   4  10   5 54.5044 53.4075  39
   4  10   6 7119.31 173.437 113
   4  10   6 7057.69 168.647  78
   4  10   6 7252.04 176.592  39
  -4 -10  -7 25254.5 368.579  22
   4  10   7 25278.9 368.338  78
   4  10   7 25231.1 370.562 113
   4  10   7 25613.2 373.241  39
  -4 -10  -7 25688.3 362.018 100
  -4 -10  -8 12624.7 217.540  22
   4  10   8 12823.7 220.057  78
   4  10   8 12896.8 217.988 113
  -4 -10  -8 12973.0 221.090 105
   4  10   8 12669.2 213.035  39
  -4 -10  -8 13082.2 214.343 100
   4  10   9 3849.11 96.9937  78
  -4 -10  -9 4021.18 98.5925  22
  -4 -10 -10 1450.21 43.6194  34
  -4 -10 -10 2088.55 67.4818  35
   4  11  -2 128.160 19.1413 103
  -4 -11   1 3003.76 70.6374 120
   4  11  -1 2946.36 81.9350 115
  -4 -11   1 3190.56 77.0744  29
   4  11   0 4182.59 103.693  38
   4  11   0 4054.05 103.192  13
  -4 -11   0 4203.03 106.998  93
  -4 -11  -1 716.494 44.1840 106
   4  11   1 888.675 65.3567 115
  -4 -11  -1 792.488 55.7723 120
   4  11   1 821.278 56.2174  13
  -4 -11  -1 726.784 54.7387  93
  -4 -11  -2 2114.20 75.7544  76
  -4 -11  -2 2132.73 75.8450 106
   4  11   2 2561.28 98.5193 115
  -4 -11  -2 2459.41 90.0066 120
   4  11   2 2294.60 83.0861 122
   4  11   2 2274.43 82.7173  97
  -4 -11  -2 2243.79 75.8543 100
   4  11   2 2227.07 86.8080  39
  -4 -11  -2 2273.97 84.1110  93
  -4 -11  -3 7160.14 150.155  93
   4  11   3 7272.73 154.162  78
   4  11   3 7640.69 167.249 113
  -4 -11  -3 7480.19 152.925 106
   4  11   3 7594.63 161.464 122
   4  11   3 7062.42 148.801  97
  -4 -11  -3 7516.97 151.797 100
   4  11   3 7571.47 167.865  39
   4  11   3 7774.80 168.828  13
  -4 -11  -4 1180.91 65.8007 106
  -4 -11  -4 1206.17 61.5566  29
  -4 -11  -4 1237.04 69.1058 120
   4  11   4 1235.52 71.8607 122
   4  11   4 1069.00 55.8285  97
  -4 -11  -4 1245.17 66.8645 100
   4  11   4 1148.62 66.5772  78
   4  11   5 2318.50 94.7368 113
  -4 -11  -5 2331.43 86.9345 106
   4  11   5 2389.32 93.1044 122
  -4 -11  -5 2271.35 81.8704 120
   4  11   5 2234.81 94.9060  39
   4  11   5 2302.44 87.2843  78
   4  11   5 2017.76 75.2607  80
  -4 -11  -5 2350.57 87.6326 100
   4  11   6 9575.59 187.094 113
   4  11   6 9707.60 189.637  39
   4  11   6 9258.24 179.833  78
  -4 -11  -6 9672.56 179.504 100
   4  11   7 3220.16 97.3874 113
   4  11   7 3192.82 94.3901  78
   4  11   7 3097.79 92.3668  80
   4  11   7 3325.25 98.8792  39
  -4 -11  -8 785.089 47.3971 105
   4  11   8 697.761 44.1215 113
  -4 -11  -8 736.881 45.1081 100
   4  11   8 729.391 44.8645  78
   4  11   8 789.423 46.4837  80
   4  11   8 746.440 43.1699  39
  -4 -11  -9 1486.66 47.0533 105
  -4 -11  -9 1514.36 53.6494  35
   4  11   9 1634.85 53.5364 122
  -4 -12   0 3302.28 59.9525 120
   4  12   0 3335.60 68.9398 115
  -4 -12  -1 1315.72 47.4701 120
  -4 -12  -1 1306.74 48.1257  29
  -4 -12  -2 1825.10 60.3539 120
  -4 -12  -2 1808.81 59.0487  29
   4  12   2 1722.17 64.2973 115
  -4 -12  -3 12491.8 181.325  29
   4  12   3 12739.3 197.602 115
  -4 -12  -3 12654.3 178.473 100
   4  12   3 12664.2 192.494  39
   4  12   4 5095.14 109.601 115
   4  12   4 5014.27 110.764 113
  -4 -12  -4 4932.31 103.196 120
   4  12   4 4834.34 103.228 122
  -4 -12  -4 4889.32 101.517 100
   4  12   4 4947.35 112.797  39
   4  12   5 40.0315 26.7756 115
   4  12   5 29.0095 27.9341 122
  -4 -12  -5 52.1875 29.5831 100
   4  12   5 57.7112 34.4597  39
   4  12   5 39.9591 24.1528  13
  -4 -12  -6 4626.64 95.8998 100
  -4 -12  -6 4688.59 99.1451 105
   4  12   6 4601.08 100.318 122
   4  12   6 4585.32 101.496 113
   4  12   6 4597.95 103.767  39
   4  12   7 3589.54 80.4201 113
   4  12   7 3654.87 79.8884  39
   4  12   8 456.599 26.1674 122
  -4 -12  -8 401.283 22.9755 105
  -5   7   4 6891.44 100.760 116
  -5   7   4 6234.90 98.1999  24
   5  -7  -3 8865.52 135.927 109
  -5   7   3 8562.83 141.916  24
  -5   7   2 118.457 25.0730 128
   5  -7  -2 134.805 27.5152 109
   5  -7  -2 150.434 25.0345  16
   5  -7  -2 43.8167 24.1435  11
  -5   7   2 102.073 30.7012  24
  -5   7   1 13775.7 203.804  24
   5  -7  -1 12980.1 189.874 108
   5  -7  -1 13215.8 189.647 109
  -5   7   1 13663.3 192.827 128
  -5   7   1 12928.7 209.468  81
   5  -7  -1 12359.0 197.697  11
   5  -7  -1 13160.4 189.137  16
  -5   7   0 17589.7 239.392  24
  -5   7   0 18772.0 241.843 128
   5  -7   0 16156.1 240.058  11
   5  -7   0 16134.4 222.867 109
  -5   7   0 17408.4 256.972  81
   5  -7   1 3722.59 87.7044  90
  -5   7  -1 4363.52 95.1779 128
   5  -7   1 4023.77 88.9231 108
   5  -7   1 3249.23 70.2161 109
   5  -7   1 3467.27 88.6696  11
   5  -7   1 4309.48 89.9716  16
   5  -7   1 4002.10 79.1242 102
   5  -7   2 1306.79 45.6102  16
   5  -7   2 1296.62 47.4417 108
   5  -7   3 2734.61 57.8163 108
  -5   7  -3 3599.88 74.3517  41
  -5   7  -4 751.580 27.3576  15
   5  -7   4 700.203 23.9272 102
   5  -6  -6 328.305 20.4691  25
   5  -6  -6 298.735 18.8943  52
  -5   6   5 2220.20 55.3961  24
   5  -6  -5 2422.74 61.8840 109
  -5   6   5 2405.57 64.1397  99
  -5   6   4 88.3432 27.3067  75
   5  -6  -4 54.1382 25.2625  11
  -5   6   4 88.3737 31.7375  24
   5  -6  -4 61.2294 28.4108 109
  -5   6   4 94.1157 32.2484  99
  -5   6   4 52.8012 27.3405  96
  -5   6   3 4916.39 122.505  24
   5  -6  -3 4698.31 116.814  11
  -5   6   3 4275.82 100.747  98
  -5   6   3 4493.87 113.155  96
  -5   6   3 5038.14 122.707  99
  -5   6   3 4317.42 110.223  81
  -5   6   2 2858.94 98.7127  81
  -5   6   2 3210.40 103.585  24
  -5   6   2 2690.39 91.6800  47
   5  -6  -2 3022.41 97.9366  11
   5  -6  -2 2793.14 82.0236  16
   5  -6  -2 3013.29 93.9665 109
   5  -6  -2 2882.18 85.4678 108
  -5   6   2 2799.81 88.0242  98
  -5   6   2 2694.90 86.8004  96
  -5   6   1 6816.56 149.240  98
  -5   6   1 7566.78 162.454  99
   5  -6  -1 6360.82 138.535  90
  -5   6   1 7044.15 168.013  81
  -5   6   1 7245.57 161.201  47
   5  -6  -1 7120.73 158.046  11
   5  -6  -1 7053.71 144.397  16
   5  -6  -1 7523.58 152.945 109
   5  -6  -1 7123.81 147.206 108
  -5   6   0 16026.4 255.984  99
   5  -6   0 14488.8 243.120  90
  -5   6   0 15604.3 274.997  81
  -5   6   0 15727.7 255.654  24
   5  -6   0 15427.7 255.491 127
  -5   6   0 16018.3 264.559  47
   5  -6   0 14628.8 252.266  11
   5  -6   0 14834.4 239.316 109
  -5   6  -1 10369.4 188.406  99
   5  -6   1 10021.6 191.790  90
  -5   6  -1 10330.2 210.901  81
  -5   6  -1 10164.5 186.327  24
  -5   6  -1 10752.9 207.001  47
   5  -6   1 10134.4 192.499 127
   5  -6   1 10495.4 187.452  16
   5  -6   1 10022.3 177.956 109
   5  -6   1 10474.7 188.992 108
   5  -6   2 712.546 43.9438 109
   5  -6   2 804.064 52.9448 108
  -5   6  -2 779.563 58.9480  81
   5  -6   2 693.781 49.6412  73
   5  -6   2 787.480 51.6652  16
   5  -6   2 732.548 51.4188 127
   5  -6   3 11223.0 192.309  90
  -5   6  -3 11473.5 189.639 128
  -5   6  -3 10990.7 199.759  81
   5  -6   3 10684.0 187.829  73
   5  -6   3 10562.3 177.519 108
   5  -6   3 10647.6 173.535  16
   5  -6   4 13532.7 190.852  16
  -5   6  -4 15753.0 218.184 128
   5  -6   4 14268.2 202.810 108
  -5   6  -4 16062.1 228.884  41
   5  -6   4 14537.6 219.351  90
  -5   6  -5 4577.21 94.3327  41
   5  -5  -7 952.008 32.6391  52
   5  -5  -6 1960.24 56.7061  49
  -5   5   6 1849.13 55.2476  99
   5  -5  -5 23025.4 301.226 109
  -5   5   5 22368.8 302.495  24
   5  -5  -5 22439.2 314.989  11
   5  -5  -5 22631.1 301.220  49
  -5   5   5 23144.7 327.826  75
  -5   5   5 22518.4 325.946  96
  -5   5   5 22238.0 312.436  99
  -5   5   4 17890.5 286.123  75
   5  -5  -4 17969.7 270.960 109
   5  -5  -4 17646.4 277.444  11
  -5   5   4 17883.1 280.583  99
  -5   5   4 17611.1 287.711  96
  -5   5   3 680.052 58.2669  75
  -5   5   3 619.530 53.7521  47
   5  -5  -3 762.965 59.5994 109
   5  -5  -3 624.911 56.2098 111
   5  -5  -3 582.709 44.7900 108
   5  -5  -3 733.639 59.6892  11
   5  -5  -3 581.741 43.5315  16
  -5   5   3 816.783 66.0169  99
  -5   5   3 681.022 59.8318  96
  -5   5   3 705.381 54.6282  98
   5  -5  -2 842.612 52.9343  90
  -5   5   2 857.659 62.0943  75
   5  -5  -2 886.500 61.8274 127
  -5   5   2 907.829 67.3785  47
   5  -5  -2 938.677 63.7988 111
   5  -5  -2 931.537 58.4706 108
   5  -5  -2 945.840 67.8098  11
   5  -5  -2 984.641 58.6109  16
  -5   5   2 953.791 67.8074  96
  -5   5   2 934.844 64.5095  98
  -5   5   1 424.512 56.5104  99
  -5   5   1 428.357 54.6167  98
  -5   5   1 475.400 51.8486  96
   5  -5  -1 475.014 48.5684  90
  -5   5   1 512.931 48.9563  75
   5  -5  -1 414.460 52.0412 127
  -5   5   1 449.944 59.1995  47
   5  -5  -1 396.093 51.5779 109
   5  -5  -1 457.782 48.4065 111
   5  -5  -1 506.374 52.2867 108
   5  -5  -1 491.027 57.1048  11
   5  -5  -1 468.002 56.1506  33
   5  -5   0 23.4431 40.0743 109
   5  -5   0 62.8685 31.6644 111
  -5   5   0 24.8254 33.9906 110
   5  -5   0 32.6088 38.5477 108
   5  -5   0 20.2054 35.2711  90
   5  -5   0-1.06321 30.7078  73
  -5   5   0 39.5682 41.7287  99
  -5   5   0 38.4731 30.9929  96
  -5   5   0 28.7481 41.1956  98
  -5   5   0 54.9003 46.0019  47
   5  -5   0 29.0262 39.2210  33
  -5   5  -1 1081.84 70.5854  99
  -5   5  -1 1004.32 72.0783  98
   5  -5   1 1027.65 70.6895  90
   5  -5   1 971.079 65.6381  73
  -5   5  -1 1206.13 84.7559  81
   5  -5   1 1030.68 69.1857 127
  -5   5  -1 1025.27 76.6798  47
   5  -5   1 1004.39 71.0842  33
   5  -5   1 972.537 66.3136 109
  -5   5  -1 999.346 68.0965 110
  -5   5  -2 340.846 45.3030  99
   5  -5   2 372.137 51.5289  90
   5  -5   2 271.385 48.2177  73
  -5   5  -2 377.671 47.9192  24
  -5   5  -2 381.896 58.3489  47
   5  -5   2 366.674 46.0940 109
  -5   5  -2 355.801 50.5224 110
   5  -5   2 298.679 46.8609 127
   5  -5   2 318.767 48.6014  33
   5  -5   3 2846.94 99.1832 127
  -5   5  -3 3263.63 112.091 128
  -5   5  -3 3054.43 110.881  47
  -5   5  -3 2803.65 92.9818 107
   5  -5   3 2730.99 90.0391 109
   5  -5   3 3077.12 110.154  73
  -5   5  -3 3149.06 119.303  81
   5  -5   3 3060.98 108.958  90
   5  -5   4 14191.3 241.681  90
  -5   5  -4 14945.4 238.182 128
   5  -5   4 12960.8 218.489 127
   5  -5   4 13774.1 244.860  73
  -5   5  -4 14014.9 251.273  81
   5  -5   4 12055.1 199.401 109
  -5   5  -4 13610.9 228.308  46
   5  -5   4 13547.2 216.750  16
   5  -5   5 12057.0 212.694  73
   5  -5   5 11423.6 185.148 108
   5  -5   5 11458.3 199.060  90
  -5   5  -5 12584.1 209.976  41
  -5   5  -5 11289.0 194.065  46
  -5   5  -5 12122.2 195.103 128
  -5   5  -6 130.729 31.1698  41
  -5   5  -6 130.733 26.8541  46
   5  -5   6 98.0571 26.1255  73
  -5   5  -7 6174.54 98.1204  15
  -5   5  -7 5658.14 91.0476  48
   5  -4  -7 14498.7 202.236  49
   5  -4  -7 15072.8 208.666  52
   5  -4  -6 2055.44 76.3897  11
   5  -4  -6 2234.07 78.5821  49
  -5   4   6 2168.55 83.6337  75
  -5   4   6 2085.12 79.8060  96
   5  -4  -5 13434.6 228.486  49
   5  -4  -5 12869.6 227.521  11
  -5   4   5 13138.8 241.318  96
   5  -4  -5 12532.0 208.656 109
   5  -4  -4 30636.1 409.748 109
   5  -4  -4 31017.9 429.670 111
   5  -4  -4 30207.1 422.083  11
  -5   4   4 30015.4 440.779  96
   5  -4  -3 16315.7 257.138 124
   5  -4  -3 16345.6 268.878 127
  -5   4   3 15803.5 275.969 118
  -5   4   3 16084.7 282.098  47
   5  -4  -3 17885.2 288.541 109
   5  -4  -3 17867.9 298.128 111
   5  -4  -3 15490.0 248.876 108
   5  -4  -3 17553.7 295.765  11
   5  -4  -3 15480.8 249.140  16
  -5   4   3 16948.6 305.924  96
  -5   4   3 16568.0 279.963  98
   5  -4  -2 1350.71 70.4194  90
   5  -4  -2 1290.40 77.2016  33
  -5   4   2 1368.92 80.9861 118
   5  -4  -2 1380.60 75.5896 127
  -5   4   2 1385.89 83.2466  47
   5  -4  -2 1286.24 78.5768 109
   5  -4  -2 1355.19 80.0329 111
   5  -4  -2 1325.41 69.8696 108
   5  -4  -2 1366.57 81.4540  11
  -5   4   2 1341.41 84.7052  96
  -5   4   2 1341.90 78.9928  98
  -5   4   1 18027.0 316.760  96
  -5   4   1 18384.2 309.727  98
   5  -4  -1 18129.9 301.164  90
  -5   4   1 17810.3 310.156  75
   5  -4  -1 17505.5 286.322  73
  -5   4   1 18377.0 314.646 118
   5  -4  -1 17760.5 303.075 127
  -5   4   1 18034.1 319.617  47
   5  -4  -1 17437.1 303.791 111
   5  -4  -1 17603.7 291.554 108
   5  -4  -1 17389.0 308.379  33
   5  -4  -1 18862.2 318.648  11
  -5   4   0 35828.6 495.792  75
   5  -4   0 36243.0 498.289  73
   5  -4   0 36442.3 506.737 127
  -5   4   0 37322.5 521.187 118
  -5   4   0 37794.5 531.685  47
   5  -4   0 38570.5 511.561 109
   5  -4   0 34697.6 491.642 111
  -5   4   0 35685.2 497.443 110
  -5   4   0 37105.3 509.616  96
  -5   4   0 38121.8 514.477  98
   5  -4   0 37486.4 511.919  90
   5  -4   1 853.894 70.6926  90
   5  -4   1 904.550 69.5889  73
   5  -4   1 923.078 69.3479 127
  -5   4  -1 932.929 78.2236  47
  -5   4  -1 875.247 68.1559 110
  -5   4  -1 876.671 68.0357  99
  -5   4  -1 918.169 62.6545  96
   5  -4   1 909.254 71.0800  33
   5  -4   2 2235.43 104.364  90
   5  -4   2 2046.89 100.713  73
  -5   4  -2 2301.18 116.972  81
   5  -4   2 2239.21 96.8504 127
  -5   4  -2 2344.52 108.911  47
  -5   4  -2 2104.01 98.8983 110
  -5   4  -2 2092.07 92.5974  99
  -5   4  -2 2231.09 100.263  98
   5  -4   2 2032.62 97.8932  33
   5  -4   3 26627.7 403.075  90
  -5   4  -3 26846.1 426.339  81
   5  -4   3 24709.4 379.475 127
  -5   4  -3 26004.8 402.135  47
  -5   4  -3 25893.1 398.990 110
  -5   4  -3 24384.1 359.982  99
   5  -4   3 24507.7 384.127  33
  -5   4  -4 1050.73 77.3501  81
   5  -4   4 854.596 61.3504 127
  -5   4  -4 957.368 68.7256  47
  -5   4  -4 901.132 58.9651 107
   5  -4   4 892.987 68.3332  90
   5  -4   4 897.714 62.0697  33
  -5   4  -5 3329.22 114.051  46
  -5   4  -5 3311.85 105.500 128
   5  -4   5 3092.68 96.3981 127
   5  -4   5 3249.62 109.241  90
  -5   4  -5 3374.41 119.758  81
   5  -4   6 736.742 50.2902  90
  -5   4  -6 853.746 60.7019  41
  -5   4  -6 896.087 61.1775  46
   5  -4   6 828.686 58.8931  73
  -5   4  -7 4125.76 102.731  41
  -5   4  -7 4087.65 104.671  46
   5  -4   7 3806.79 98.3962  73
  -5   4  -7 4199.65 103.571  15
  -5   4  -8 12856.0 182.627  48
   5  -3  -8 911.956 37.1873  36
   5  -3  -8 910.937 37.1810  49
   5  -3  -7 358.701 30.7171  28
   5  -3  -7 365.603 40.2810  52
  -5   3   7 378.875 38.8010  75
   5  -3  -6 1597.68 74.4219  11
  -5   3   6 1554.58 75.8027  96
  -5   3   6 1630.75 80.5399  75
   5  -3  -6 1626.51 80.9239  49
   5  -3  -5 386.343 46.5007  27
  -5   3   5 373.179 54.6867  96
   5  -3  -5 431.181 52.0358  11
   5  -3  -5 368.945 52.5830 111
   5  -3  -5 290.432 40.7513 109
   5  -3  -4 5992.45 147.908  27
  -5   3   4 6768.17 182.070  96
  -5   3   4 5687.31 146.781 118
   5  -3  -4 6647.80 156.797 109
   5  -3  -4 6438.54 163.735  11
   5  -3  -3 7041.78 174.196  11
   5  -3  -3 5967.05 154.341  33
   5  -3  -3 6113.15 153.162  27
  -5   3   3 6633.65 178.263  72
  -5   3   3 6775.60 186.597  96
  -5   3   3 6259.76 161.134 118
   5  -3  -3 6312.15 149.917 127
  -5   3   3 6222.56 166.053  47
   5  -3  -3 6852.38 166.110 109
   5  -3  -3 6852.71 178.799 111
   5  -3  -2 644.169 60.4035 109
   5  -3  -2 678.788 65.8732 111
   5  -3  -2 570.826 50.3256 108
   5  -3  -2 589.957 53.3001 114
  -5   3   2 642.186 68.7519  96
   5  -3  -2 564.737 52.5858  90
   5  -3  -2 581.442 57.3870  33
  -5   3   2 626.919 69.2759  72
  -5   3   2 657.614 61.5548 118
   5  -3  -2 589.703 53.8968 127
   5  -3  -2 626.267 61.5129  11
  -5   3   2 611.495 63.5580  47
   5  -3  -1 33945.5 481.137  11
  -5   3   1 34317.0 480.689 118
   5  -3  -1 31801.7 460.887 127
  -5   3   1 33064.3 489.979  96
   5  -3  -1 33581.0 466.634  90
   5  -3  -1 33183.2 456.245  73
   5  -3  -1 30693.7 742.399   7
   5  -3  -1 33609.4 472.084 109
   5  -3  -1 32649.0 472.512  33
  -5   3   1 33851.1 491.537  47
   5  -3   0 72075.5 849.632  90
  -5   3   0 69709.3 847.402  75
   5  -3   0 69526.4 838.281  73
   5  -3   0 62862.3 1157.54   7
  -5   3   0 70028.4 854.019  96
  -5   3   0 64178.4 1254.57  55
  -5   3   0 63303.6 1274.13  53
  -5   3   0 70919.2 868.442  47
  -5   3   0 72421.1 856.769 118
   5  -3   1 28597.2 431.299  33
   5  -3   1 29803.0 435.161  73
  -5   3  -1 28584.5 415.904  75
   5  -3   1 25787.8 647.677   7
  -5   3  -1 25118.6 715.095  53
  -5   3  -1 29349.2 426.277  96
  -5   3  -1 30388.4 434.782  98
  -5   3  -2 177.574 47.7395 110
  -5   3  -2 145.204 42.3539  99
  -5   3  -2 140.899 36.9613  96
  -5   3  -2 129.216 44.2165  98
   5  -3   2 177.868 48.0718  90
   5  -3   2 159.522 46.9005  73
  -5   3  -2 145.644 52.3929  81
   5  -3   2 192.144 69.3709  59
  -5   3  -2 171.291 48.7275 118
  -5   3  -2 154.914 49.8477  47
   5  -3   2 107.891 41.5509  33
  -5   3  -3 51463.4 671.840  47
   5  -3   3 51860.0 667.786  90
  -5   3  -3 51608.0 668.660 110
  -5   3  -3 51125.8 655.215  98
  -5   3  -4 16156.8 310.635  81
  -5   3  -4 15157.5 264.719  50
  -5   3  -4 15905.2 286.906  47
   5  -3   4 14952.7 271.085  33
   5  -3   4 15658.9 285.339  90
  -5   3  -5 701.720 68.6573  81
  -5   3  -5 677.968 60.4336 128
  -5   3  -5 629.137 58.2420  50
  -5   3  -5 515.989 54.4294  47
  -5   3  -5 651.240 62.7643  14
   5  -3   5 618.473 58.2328  90
  -5   3  -5 645.231 66.4166 110
   5  -3   6 1111.94 65.0532  90
   5  -3   6 1210.36 76.5126  73
  -5   3  -6 1070.00 65.8184  50
  -5   3  -6 1185.77 67.1533  30
  -5   3  -6 1103.09 63.4183 128
  -5   3  -6 1113.84 73.0022  41
  -5   3  -6 1258.93 81.2549  46
   5  -3   7 1126.96 64.5515  73
  -5   3  -7 1089.85 66.0688  41
  -5   3  -7 1228.25 74.7871  46
  -5   3  -7 1081.47 61.7721  30
  -5   3  -8 66.2714 26.9906  18
  -5   3  -8 44.9926 28.9474  30
  -5   3  -9 942.332 44.1909  48
   5  -2  -8 14121.1 192.731  42
   5  -2  -8 15224.3 196.489  28
   5  -2  -7 5500.40 119.184  42
  -5   2   7 5272.40 124.428  75
  -5   2   6 6480.41 155.749  96
  -5   2   6 6372.82 161.369  75
   5  -2  -6 6246.48 151.428  11
   5  -2  -6 6379.36 150.700  27
  -5   2   5 21523.8 353.532  96
   5  -2  -5 22010.3 346.894 111
   5  -2  -5 21115.6 338.110  11
   5  -2  -5 21069.2 334.732  27
   5  -2  -4 2346.29 101.511  27
   5  -2  -4 2562.22 103.744  11
  -5   2   4 2554.41 114.465  96
   5  -2  -4 2458.63 93.8954 109
   5  -2  -4 2565.60 110.242 111
   5  -2  -4 2581.48 107.554 114
  -5   2   4 2329.98 95.1230 118
  -5   2   3 4299.48 147.462  96
   5  -2  -3 4284.20 132.788  11
   5  -2  -3 3821.61 118.620  33
  -5   2   3 4046.21 133.927  72
   5  -2  -3 4119.21 125.353 109
   5  -2  -3 4281.06 141.118 111
   5  -2  -3 4077.58 131.505 114
   5  -2  -3 3971.32 132.036  44
  -5   2   3 4101.80 133.673  47
   5  -2  -2 8374.88 180.607 127
  -5   2   2 8367.23 383.810  55
  -5   2   2 8972.85 430.799  53
  -5   2   2 8775.41 200.395  17
   5  -2  -2 9117.77 195.205 109
   5  -2  -2 8441.71 189.834 114
  -5   2   2 8740.27 213.514  96
   5  -2  -2 8680.57 184.614  90
   5  -2  -2 8258.28 187.601  33
  -5   2   2 7268.80 318.987  60
  -5   2   2 8592.82 202.585  72
  -5   2   2 7545.33 338.909  63
   5  -2  -2 9074.58 196.124  11
   5  -2  -2 8426.97 191.405  44
  -5   2   2 8879.17 204.871  47
  -5   2   1 39.0112 40.5046  17
   5  -2  -1 130.103 40.0099  11
   5  -2  -1 84.3665 76.7325   7
   5  -2  -1 65.6831 37.3529 112
   5  -2  -1 52.5568 31.5940 114
  -5   2   1 44.8696 42.1934  96
   5  -2  -1 73.5615 29.4971  91
   5  -2  -1 65.2726 35.0674  90
   5  -2  -1 96.4015 35.0458  73
  -5   2   1 31.1450 38.6269 118
  -5   2   1 90.3901 78.6726  55
   5  -2  -1 47.7754 34.8239  33
   5  -2  -1 57.9069 32.7981  44
  -5   2   1 51.4349 40.2333  47
  -5   2   0 33384.3 465.419 118
  -5   2   0 30800.8 799.939  53
  -5   2   0 32531.0 469.564  17
   5  -2   0 33736.7 460.757  73
  -5   2   0 32134.6 467.681  75
  -5   2   0 32218.7 468.840  96
   5  -2   0 31611.1 455.408 112
   5  -2   0 31581.9 725.384   7
  -5   2   0 32579.8 475.727  47
   5  -2   0 33283.2 460.535  90
   5  -2   0 32130.0 437.204  91
   5  -2   1 24079.9 609.632   7
  -5   2  -1 25606.4 383.763  75
   5  -2   1 25991.1 388.246  73
  -5   2  -1 23864.7 669.881  53
  -5   2  -1 25129.3 386.272  96
  -5   2  -2 439.345 56.9032  47
  -5   2  -2 524.335 52.2595  96
  -5   2  -2 446.193 53.6108  98
   5  -2   2 498.748 56.2886  90
  -5   2  -2 584.493 53.9524  75
  -5   2  -2 433.832 61.7246  81
   5  -2   2 374.119 82.6830  59
  -5   2  -2 437.838 55.4230  17
  -5   2  -2 495.626 105.611  53
   5  -2   2 428.319 95.3062   7
  -5   2  -2 528.047 56.7811 118
  -5   2  -3 77749.4 912.094  98
   5  -2   3 78295.5 924.656  90
  -5   2  -3 79626.4 960.493  81
  -5   2  -3 77336.7 923.037 118
  -5   2  -3 77827.2 932.460  47
  -5   2  -4 29173.9 424.020  98
   5  -2   4 29991.2 438.399  90
  -5   2  -4 31469.9 474.024  81
   5  -2   4 27565.9 693.292  59
  -5   2  -4 29624.0 440.144  47
  -5   2  -4 29038.8 433.563  14
  -5   2  -4 28554.0 710.192   1
  -5   2  -4 30718.9 449.480 110
  -5   2  -5 23544.1 368.427  50
   5  -2   5 23509.3 365.479  90
  -5   2  -5 23557.9 375.740 110
  -5   2  -5 24322.3 399.245  81
   5  -2   6 3623.88 126.266  73
  -5   2  -6 3597.95 124.520  50
   5  -2   6 3336.48 111.259  90
  -5   2  -6 3353.32 118.044  41
  -5   2  -6 3501.62 122.570  30
  -5   2  -6 3509.87 122.883 110
   5  -2   7 23541.4 354.436  73
  -5   2  -7 21861.4 346.211  41
  -5   2  -7 24162.2 375.797  46
  -5   2  -7 21986.2 342.138  10
  -5   2  -7 23289.1 359.798  30
  -5   2  -7 23574.0 357.842  50
  -5   2  -8 25646.2 367.492  46
  -5   2  -8 24174.5 353.030  30
  -5   2  -9 3145.33 89.9730  18
  -5   2  -9 3074.72 92.4479  30
  -5   2  -9 3351.54 98.6805  48
  -5   2 -10 806.061 31.2588  18
  -5   2 -10 816.654 35.6530  30
   5  -1  -8 15890.1 226.687  49
   5  -1  -8 16226.2 222.611  28
   5  -1  -8 15594.2 221.737  42
   5  -1  -7 18792.3 291.661  49
  -5   1   6 1784.30 79.2671  96
  -5   1   6 1804.68 85.9754  75
   5  -1  -6 1734.69 80.5223  11
   5  -1  -6 1778.06 88.9665  27
   5  -1  -5 10390.1 213.054  11
   5  -1  -5 10406.7 216.877 111
   5  -1  -5 10614.2 227.695 114
  -5   1   5 10693.1 224.163  96
   5  -1  -5 10826.6 227.320  27
  -5   1   4 14470.0 279.069  96
   5  -1  -4 13624.4 253.828  11
   5  -1  -4 14111.9 272.342  27
   5  -1  -4 14650.7 275.066 111
   5  -1  -4 13940.5 272.011 114
   5  -1  -4 13873.7 272.974  44
  -5   1   3 1996.20 209.690  53
   5  -1  -3 1682.16 170.549   7
   5  -1  -3 1869.43 86.0299  11
  -5   1   3 1656.13 173.772  63
   5  -1  -3 1847.61 81.4721 109
   5  -1  -3 1745.80 89.6087 114
  -5   1   3 1975.52 93.4139  47
   5  -1  -3 1915.76 94.1183  44
  -5   1   3 2048.99 100.768  96
  -5   1   2 4656.50 304.308  53
   5  -1  -2 4441.56 262.222   7
  -5   1   2 4271.30 251.914  63
  -5   1   2 4634.32 146.076  96
   5  -1  -2 4575.98 139.341 112
   5  -1  -2 4549.58 128.984 109
   5  -1  -2 4452.29 135.969 114
   5  -1  -2 4425.05 136.723  44
   5  -1  -2 4578.61 128.065  11
  -5   1   2 4494.32 136.312  17
   5  -1  -1 14851.1 255.990  90
   5  -1  -1 14841.4 242.841  91
  -5   1   1 14301.5 256.820  81
   5  -1  -1 15222.8 257.263  73
  -5   1   1 14032.6 429.303  63
   5  -1  -1 14393.1 246.816  11
  -5   1   1 14335.0 273.209  96
  -5   1   1 15248.2 536.639  53
   5  -1   0 6584.92 157.005  73
  -5   1   0 6124.31 160.742  75
  -5   1   0 6195.99 159.292  81
  -5   1   0 6045.46 161.887  96
   5  -1   0 6540.81 301.094   7
   5  -1   0 5988.35 283.060   3
   5  -1   0 6206.65 153.425  90
   5  -1   0 6368.07 147.079  91
  -5   1   0 6381.92 332.581  53
   5  -1   1 16.0546 52.6343  59
  -5   1  -1 95.0009 78.2971  53
   5  -1   1 159.453 72.8536   7
   5  -1   1 199.200 68.9946   3
  -5   1  -1 139.500 41.0310  96
   5  -1   1 143.307 38.7981  73
  -5   1  -1 148.218 39.7037  75
  -5   1  -1 115.156 39.4159  81
  -5   1  -2 1044.70 136.444  53
   5  -1   2 855.773 113.732   7
   5  -1   2 798.414 105.027   3
   5  -1   2 966.428 64.3983  90
  -5   1  -2 981.551 65.3540  96
  -5   1  -2 966.316 63.9342  75
  -5   1  -2 945.443 69.9553  81
   5  -1   3 5742.70 155.419  73
  -5   1  -3 5775.91 164.649  81
   5  -1   3 5087.81 251.232   7
  -5   1  -3 5255.93 271.087  53
   5  -1   3 5665.94 149.663  90
   5  -1   4 635.994 57.4402  90
  -5   1  -4 497.594 110.937   1
  -5   1  -5 11078.4 229.596 110
  -5   1  -5 10944.5 245.222  81
   5  -1   5 10506.5 215.624  90
  -5   1  -6 275.833 45.7565  41
  -5   1  -6 330.496 57.2162  50
  -5   1  -6 364.371 53.2942 110
   5  -1   6 266.332 48.1832  73
   5  -1   7 12538.6 237.161  73
  -5   1  -7 12208.1 242.193  21
  -5   1  -7 13079.5 261.013  30
  -5   1  -7 13096.2 256.123  50
  -5   1  -7 11800.4 230.326 110
  -5   1  -7 12087.8 232.254  41
  -5   1  -8 32316.5 458.235  21
  -5   1  -8 31189.3 439.745  10
  -5   1  -8 35069.9 471.036  50
  -5   1  -8 30991.7 434.170  41
  -5   1  -8 34645.3 478.818  30
  -5   1  -9 19144.4 304.600  30
  -5   1  -9 19060.9 299.215  18
  -5   1 -10 15.3753 31.1573  30
  -5   1 -10 75.0835 29.6122  48
  -5   1 -10 19.7562 29.1753  18
   5   0  -8 473.916 42.5172  28
   5   0  -8 470.748 39.7998  49
   5   0  -8 471.140 42.4660  42
   5   0  -7 9497.46 185.193  49
   5   0  -7 8499.87 167.964  43
   5   0  -6 3734.05 115.135  43
   5   0  -6 4069.19 130.505  49
   5   0  -6 3907.55 131.532  27
   5   0  -5 11347.8 213.016 125
   5   0  -5 11991.4 229.966 111
   5   0  -5 13013.3 256.475 114
  -5   0   5 12308.6 245.442  75
   5   0  -5 12999.4 255.311  49
  -5   0   5 12299.7 235.520  96
   5   0  -5 12980.1 258.826  44
   5   0  -5 11944.7 230.703  43
   5   0  -5 12123.1 228.305  11
   5   0  -5 12325.6 252.193  27
   5   0  -4 76423.4 912.543  27
   5   0  -4 75544.5 896.282 111
  -5   0   4 76148.2 906.303  75
  -5   0   4 74203.7 892.771  96
  -5   0   3 70636.0 1300.60  53
   5   0  -3 65309.2 1156.30   7
   5   0  -3 63766.2 1148.70   8
  -5   0   3 71140.1 848.908  96
   5   0  -3 69211.0 848.341  44
   5   0  -3 69823.2 838.210 112
   5   0  -3 69006.5 847.840 114
   5   0  -2 2297.96 186.999   7
   5   0  -2 2283.92 179.613   8
  -5   0   2 2585.27 106.477  96
  -5   0   2 2393.63 214.563  53
   5   0  -1 30670.1 409.352  91
  -5   0   1 31229.0 444.551  75
   5   0  -1 31488.2 699.695   7
   5   0  -1 31136.3 696.798   3
  -5   0   1 30509.6 440.637  96
  -5   0   1 31147.1 770.344  53
   5   0   0 81406.0 927.602  73
   5   0   0 81716.7 1265.11   7
   5   0   0 81946.8 1252.91   3
   5   0   0 82938.8 927.474  90
   5   0   0 83436.5 915.890  91
   5   0   1 31868.2 419.109  91
   5   0   1 31367.9 427.052  73
  -5   0  -1 30194.7 429.800  75
  -5   0  -1 30664.0 430.614  81
   5   0   1 31283.6 655.772   3
  -5   0  -1 31136.6 434.625  96
  -5   0  -1 31036.8 725.069  53
   5   0   2 127.593 34.6113  90
   5   0   2 22.6288 51.0734  64
   5   0   2 56.8360 33.9758  73
  -5   0  -2 66.2337 32.6305  75
  -5   0  -2 100.763 36.1386  81
   5   0   2 74.2790 56.3090   3
  -5   0  -2 44.7415 33.2493  96
  -5   0  -2 159.481 70.7563  53
  -5   0  -3 14845.7 271.132  81
  -5   0  -3 15035.4 256.472  75
   5   0   3 15096.8 260.445  73
  -5   0  -3 14450.2 445.125  53
   5   0   3 14314.6 251.826  90
   5   0   3 14323.7 391.195   3
   5   0   3 15103.2 438.415  64
   5   0   4 15070.1 265.828  73
  -5   0  -4 15140.0 281.624  81
   5   0   4 14459.9 253.848  90
  -5   0  -4 14830.4 475.989   1
   5   0   4 14726.5 456.216  64
   5   0   5 20953.5 335.610  73
  -5   0  -5 21635.9 361.909  81
   5   0   5 20698.9 578.270  64
  -5   0  -5 20792.5 576.006   1
   5   0   5 20366.0 320.469  90
  -5   0  -6 10622.9 208.935  32
   5   0   6 10983.1 220.443  73
   5   0   6 10413.4 418.760  64
  -5   0  -6 11294.4 237.682  50
  -5   0  -6 9780.72 382.469   1
  -5   0  -6 10500.6 218.594 110
  -5   0  -6 10218.3 214.555  21
  -5   0  -7 6095.23 167.443  21
  -5   0  -7 6632.89 178.554  46
  -5   0  -7 7072.14 184.123  50
  -5   0  -7 5734.21 150.545 110
  -5   0  -7 6129.17 155.442  32
  -5   0  -8 13758.8 269.652  21
  -5   0  -8 13501.1 263.285  10
  -5   0  -8 14084.8 271.457  50
  -5   0  -8 14323.6 273.422  46
  -5   0  -8 14366.4 282.631  30
  -5   0  -9 11041.8 220.753  46
  -5   0  -9 10240.7 206.897  40
  -5   0  -9 11069.5 229.719  30
  -5   0  -9 10516.1 221.293  21
  -5   0 -10 85.4044 34.0869  48
  -5   0 -10 19.2923 29.4034  40
  -5   0 -10 60.5501 41.8867  30
  -5   0 -10 50.7687 38.3314  18
  -5   0 -10 30.2800 36.8112  21
  -5   0 -11 11784.7 175.489  18
   5   1  -8 2377.07 70.9446  43
   5   1  -7 535.997 52.7118  49
   5   1  -7 483.054 50.1320  43
   5   1  -6 73.7362 45.7534  49
   5   1  -6 65.8760 40.7988  43
   5   1  -6 72.9891 41.7500 114
   5   1  -5 7887.41 193.757 114
   5   1  -5 7418.20 173.429 125
  -5  -1   5 7416.49 175.736  75
   5   1  -5 7669.89 191.864  44
   5   1  -5 7747.94 186.190  43
  -5  -1   4 1399.67 76.3597  96
   5   1  -4 1281.39 162.263   8
  -5  -1   4 1577.68 85.0149  75
   5   1  -4 1392.97 86.8603 114
   5   1  -4 1253.95 76.0541 125
   5   1  -4 1508.93 88.5302  44
   5   1  -4 1353.59 80.1130  43
   5   1  -3 3622.16 115.413 125
  -5  -1   3 3998.43 129.953  75
  -5  -1   3 3840.38 252.461  58
   5   1  -3 3816.88 123.086 112
   5   1  -3 3614.69 225.246   7
   5   1  -3 3511.15 235.900   3
   5   1  -3 3811.40 251.462   8
  -5  -1   3 3823.68 265.966  53
  -5  -1   3 3828.00 123.524  96
  -5  -1   2 184.274 83.2185  58
  -5  -1   2 159.064 41.1081  75
   5   1  -2 189.493 75.0267   7
   5   1  -2 152.667 75.9243   3
   5   1  -2 252.559 87.9128   8
  -5  -1   2 141.678 84.8637  53
  -5  -1   2 144.911 38.6497  96
   5   1  -1 25042.5 349.353  91
   5   1  -1 24249.4 333.779  84
  -5  -1   1 25100.3 588.650  58
   5   1  -1 25663.4 605.382   7
  -5  -1   1 25504.0 375.276  75
  -5  -1   1 24991.6 658.295  53
  -5  -1   1 24465.0 367.024  96
   5   1   0 72945.5 823.621  91
   5   1   0 70583.8 810.462  84
  -5  -1   0 73821.2 849.213  75
   5   1   0 75045.1 1160.85   3
  -5  -1   0 70898.7 841.573  96
   5   1   1 42795.7 707.365  64
  -5  -1  -1 42368.6 542.961  81
   5   1   1 45441.9 807.654   3
  -5  -1  -1 44833.1 875.931  53
   5   1   1 44295.1 539.908  91
   5   1   2 221.396 36.9399  90
  -5  -1  -2 193.048 38.7132  88
   5   1   2 207.762 59.2836  64
   5   1   2 204.801 35.9048  73
  -5  -1  -2 287.320 42.6909  75
  -5  -1  -2 337.900 42.6962  81
   5   1   2 187.349 67.5608   3
  -5  -1  -2 226.311 78.3741  53
  -5  -1  -2 288.343 41.7044  96
   5   1   3 84182.0 958.454  73
  -5  -1  -3 88355.4 984.108  81
   5   1   3 83840.5 1207.38   3
  -5  -1  -3 83493.9 946.392  88
   5   1   3 83684.0 953.794  90
   5   1   3 87542.4 1281.57  68
   5   1   3 85842.0 1238.73  64
  -5  -1  -4 124572. 1357.67  81
   5   1   4 120916. 1323.95  73
  -5  -1  -4 122898. 1725.02   1
  -5  -1  -4 122636. 1638.16   5
   5   1   4 118549. 1312.30  90
   5   1   4 123586. 1696.32  68
   5   1   4 121576. 1665.04  64
   5   1   5 40967.5 529.830  73
   5   1   5 41956.6 844.801  68
   5   1   5 43185.1 844.444  64
  -5  -1  -5 40922.8 818.299   5
  -5  -1  -5 42273.7 852.297   1
   5   1   5 39825.3 514.835  90
  -5  -1  -6 2288.79 95.8142  32
   5   1   6 2358.44 91.3411  73
   5   1   6 2651.08 209.065  68
  -5  -1  -6 2398.50 98.9262  21
   5   1   6 2326.45 192.439  56
  -5  -1  -6 2005.25 181.977   1
  -5  -1  -6 2244.89 194.984   5
  -5  -1  -7 4085.57 272.928   5
  -5  -1  -7 4794.70 142.934  32
  -5  -1  -7 4536.68 144.097  21
   5   1   7 4829.12 285.628  68
   5   1   7 4585.53 282.946  64
  -5  -1  -7 4701.27 145.812  46
  -5  -1  -7 5015.52 156.693  10
  -5  -1  -8 316.090 59.7334  10
  -5  -1  -8 278.974 50.9576  32
  -5  -1  -8 254.331 54.7892  21
  -5  -1  -8 273.441 52.7282  46
  -5  -1  -9 79.4398 48.0790  21
  -5  -1  -9 52.1876 42.1737  46
  -5  -1  -9 78.5683 42.7698  10
  -5  -1 -10 46.5022 39.2679  40
  -5  -1 -10 47.7550 43.9587  21
  -5  -1 -10 73.6774 45.9536  30
  -5  -1 -11 47.0561 28.4714  40
  -5  -1 -11 95.1670 32.8584  18
  -5  -1 -11 93.2020 35.8588  21
  -5  -1 -11 62.1327 33.1290  30
   5   2  -8 24708.3 315.712  43
   5   2  -8 24898.0 313.601  42
   5   2  -8 24751.0 308.123  28
   5   2  -7 12390.1 223.705  43
   5   2  -7 12902.8 221.257  28
   5   2  -6 80.2574 47.6710  27
   5   2  -6 64.8140 38.3113  20
   5   2  -6 61.7947 44.2313  43
   5   2  -6 67.0887 40.4697  49
   5   2  -6 83.3864 38.2306 114
  -5  -2   5 52479.0 671.475  88
   5   2  -5 52988.8 669.631 125
   5   2  -5 53610.0 664.436  49
   5   2  -5 52756.0 664.215  20
   5   2  -5 52955.8 677.305 114
   5   2  -5 51965.8 677.410  44
   5   2  -5 52539.9 684.833  43
   5   2  -5 54276.6 686.413  27
   5   2  -4 11791.8 243.455  27
  -5  -2   4 11097.5 220.414  75
   5   2  -4 11009.9 238.801 114
   5   2  -4 11476.9 226.312  49
   5   2  -4 10910.6 226.399 125
   5   2  -4 11614.4 243.837  44
   5   2  -4 11142.6 236.430  43
   5   2  -3 2730.74 206.345   3
   5   2  -3 2646.07 217.898   8
  -5  -2   3 2384.84 206.216  58
  -5  -2   3 2788.96 104.553  75
  -5  -2   3 2693.46 98.0487  96
   5   2  -3 2728.95 106.285 125
   5   2  -3 2665.25 107.478 121
   5   2  -3 2558.75 113.910  44
  -5  -2   2 9179.13 359.495  58
  -5  -2   2 9585.62 199.297  75
  -5  -2   2 9087.68 190.203  96
   5   2  -2 8960.60 341.987   7
   5   2  -2 9498.46 369.122   3
   5   2  -1 97.5853 28.0732  84
  -5  -2   1-20.5150 62.5538  58
  -5  -2   1 98.7870 38.4973  75
   5   2  -1 70.0716 47.3608  56
  -5  -2   1 49.6526 32.5962  96
   5   2  -1 39.3045 50.7155   9
  -5  -2   1 33.7924 49.7595   1
   5   2  -1 62.3182 67.4854   3
   5   2   0 16887.5 263.225  91
   5   2   0 16683.1 250.921  89
   5   2   0 17332.1 259.731  84
  -5  -2   0 16730.4 434.448  58
  -5  -2   0 16684.8 275.307  75
   5   2   0 15604.6 419.926  56
  -5  -2   0 15913.6 267.731  96
   5   2   0 17305.5 474.283   3
  -5  -2   0 16858.6 449.113   1
   5   2   1 26816.8 366.784  91
   5   2   1 26294.6 360.999  84
  -5  -2  -1 26961.4 535.545  58
  -5  -2  -1 27596.9 385.276  75
   5   2   1 26230.5 572.413  56
  -5  -2  -1 26406.5 377.287  96
  -5  -2  -1 27787.6 602.405   1
   5   2   1 28464.4 613.626   3
   5   2   2 1592.58 71.1737  73
  -5  -2  -2 1583.93 146.523   1
  -5  -2  -2 1589.95 73.0352  88
   5   2   2 1534.18 68.2699  91
   5   2   2 1426.12 123.775  68
   5   2   2 1445.83 113.240  64
   5   2   3 43336.3 546.665  73
  -5  -2  -3 45662.2 843.553   1
  -5  -2  -3 43314.0 728.152   5
  -5  -2  -3 44813.2 543.644  83
  -5  -2  -3 43690.9 551.448  88
   5   2   3 45051.9 546.212  91
   5   2   3 45871.3 804.751  68
   5   2   4 100161. 1100.93  91
   5   2   4 99317.5 1102.83  73
   5   2   4 100165. 1456.99  56
  -5  -2  -4 99449.4 1476.30   1
  -5  -2  -4 101327. 1390.71   5
   5   2   4 102722. 1454.88  68
   5   2   5 43182.2 544.318  73
   5   2   5 45743.1 869.962  56
  -5  -2  -5 44275.1 831.520   5
  -5  -2  -5 44546.0 876.940   1
  -5  -2  -6 345.575 50.4191  82
   5   2   6 347.770 87.5299  56
   5   2   6 486.597 103.723  68
  -5  -2  -6 311.372 91.0427   1
  -5  -2  -6 426.128 100.094   5
  -5  -2  -7 57394.8 729.064  10
   5   2   7 52686.7 663.870  91
  -5  -2  -7 56607.3 709.999  32
   5   2   7 57715.0 1088.80  68
   5   2   7 56243.2 1078.20  64
  -5  -2  -7 56702.9 716.146  50
  -5  -2  -7 55865.8 692.572  46
  -5  -2  -7 56893.4 715.570  21
  -5  -2  -7 51296.6 1011.15   1
  -5  -2  -7 54349.3 1077.37   5
  -5  -2  -8 36285.4 521.587  86
  -5  -2  -8 38204.6 529.990  32
  -5  -2  -8 35954.2 509.634  46
  -5  -2  -8 38274.5 533.411  50
  -5  -2  -8 38419.8 543.433  21
  -5  -2  -8 39368.0 547.439  10
  -5  -2  -9 19583.3 339.173  21
  -5  -2  -9 19164.4 329.092  10
  -5  -2  -9 18781.5 321.151  32
  -5  -2 -10 1404.16 82.7470  30
  -5  -2 -10 1455.34 85.8182  21
  -5  -2 -10 1408.76 80.7991  18
  -5  -2 -11 12223.2 212.400  40
  -5  -2 -11 11721.0 204.569  30
  -5  -2 -11 12307.8 218.646  21
  -5  -2 -11 11761.5 200.376  18
   5   3  -8 8455.58 139.182  43
   5   3  -7 12067.2 210.034  43
   5   3  -7 12204.4 193.434  28
   5   3  -6 1024.45 74.4608  43
   5   3  -6 950.181 64.7564  20
   5   3  -6 898.575 57.4174  37
   5   3  -5 34739.2 473.590  27
   5   3  -5 33066.2 468.126  20
   5   3  -5 32148.0 460.323  44
   5   3  -5 34622.3 493.945  43
   5   3  -5 32252.9 440.052  49
   5   3  -5 31800.5 457.237 114
   5   3  -5 34274.9 476.928 125
  -5  -3   4 39237.3 532.952  88
   5   3  -4 40244.4 541.168  27
   5   3  -4 39622.2 541.841 125
   5   3  -4 38735.9 545.228 121
   5   3  -4 38038.6 527.057  20
   5   3  -4 38846.0 540.817 114
   5   3  -4 39528.5 543.925  44
  -5  -3   3 19210.0 319.503  88
   5   3  -3 18772.3 318.076 125
  -5  -3   3 17530.0 549.859  58
   5   3  -3 18954.1 329.959  44
   5   3  -3 18996.9 318.206  27
   5   3  -3 16728.8 506.388   3
   5   3  -3 16656.8 523.113   9
  -5  -3   2 1341.21 72.1737  75
   5   3  -2 1190.51 126.500   7
   5   3  -2 1196.26 140.151   3
   5   3  -2 1123.37 134.411   9
  -5  -3   2 1247.70 146.289  58
  -5  -3   1 12947.9 406.497  58
  -5  -3   1 13133.4 235.835  75
   5   3  -1 11924.0 352.651  56
   5   3  -1 12321.7 388.256   9
   5   3  -1 13254.7 423.489   3
  -5  -3   1 13446.3 245.358  88
  -5  -3   0 23696.1 530.778  58
  -5  -3   0 24337.6 352.768  75
   5   3   0 22967.9 523.077  56
  -5  -3   0 23370.4 528.709   1
   5   3   0 22984.8 509.149   9
   5   3   0 23316.7 328.835  89
  -5  -3   0 24032.8 355.449  88
   5   3   0 24050.5 337.400  84
  -5  -3  -1 7763.45 264.312  58
  -5  -3  -1 8307.90 176.747  75
   5   3   1 8402.91 304.579  56
  -5  -3  -1 8351.58 303.819   1
   5   3   1 8644.62 165.985  89
   5   3   1 8602.60 168.154  84
   5   3   2-3.84571 54.2307  56
   5   3   2 67.9823 29.0029  91
  -5  -3  -2 36.6228 31.4063  83
  -5  -3  -2 34.3559 33.3793  88
   5   3   2 56.3051 28.5640  84
   5   3   2 51.8621 46.7682  68
  -5  -3  -2 47.3504 60.4900   1
   5   3   3 1497.57 69.2670  84
  -5  -3  -3 1365.32 70.5333  83
   5   3   3 1468.67 66.4126  91
  -5  -3  -3 1558.24 74.3820  88
  -5  -3  -3 1432.65 139.424   1
  -5  -3  -3 1313.40 114.245   5
   5   3   3 1411.21 126.081  68
   5   3   4 1745.97 155.147  56
  -5  -3  -4 1803.45 77.2326  83
   5   3   4 1663.91 70.6695  91
  -5  -3  -4 1665.54 139.828   5
  -5  -3  -4 1798.28 161.465   1
   5   3   4 1796.99 149.805  68
   5   3   5 3452.79 218.747  56
   5   3   5 3322.68 99.7692  91
  -5  -3  -5 3486.19 117.780  82
  -5  -3  -5 3088.53 217.664   1
  -5  -3  -5 3483.02 211.938   5
   5   3   5 3433.15 215.251  68
   5   3   6 745.771 51.1475  91
  -5  -3  -6 764.569 68.1049  82
   5   3   6 818.486 121.754  56
  -5  -3  -6 918.051 72.3983  10
  -5  -3  -6 851.598 129.732   1
  -5  -3  -6 783.585 121.116   5
  -5  -3  -7 13950.5 249.141 104
   5   3   7 14758.4 254.794  84
  -5  -3  -7 15465.8 285.271  35
  -5  -3  -7 15637.9 284.345  32
  -5  -3  -7 15087.0 275.328  82
  -5  -3  -7 14751.4 261.485  22
  -5  -3  -7 15229.1 275.987  50
   5   3   7 15644.9 515.477  68
  -5  -3  -7 14407.4 493.423   5
  -5  -3  -8 37827.7 532.707  86
  -5  -3  -8 36324.1 499.590  22
  -5  -3  -8 38483.6 535.691  21
  -5  -3  -8 37379.0 523.344  32
  -5  -3  -8 35834.8 519.574  34
  -5  -3  -8 33738.6 476.445  46
  -5  -3  -8 37492.9 534.941  10
  -5  -3  -8 35278.5 504.000  50
  -5  -3  -9 26796.8 415.919  86
  -5  -3  -9 27430.8 405.025  22
  -5  -3  -9 28038.5 438.146  21
  -5  -3  -9 27367.5 429.549  10
  -5  -3  -9 27430.2 421.100  32
  -5  -3 -10 258.044 57.1210  21
  -5  -3 -10 300.239 47.3238  22
  -5  -3 -10 317.763 50.4640  18
  -5  -3 -10 236.360 50.3632  30
  -5  -3 -11 20854.8 298.800  18
  -5  -3 -11 21259.9 306.221  30
  -5  -3 -12 15427.6 216.198  40
  -5  -3 -12 15108.9 219.285  21
   5   4  -7 1685.92 71.9330  43
   5   4  -7 1587.34 64.0088  20
   5   4  -6 483.995 58.8415  43
   5   4  -6 459.695 47.6629  28
   5   4  -6 375.646 45.9863  37
   5   4  -6 424.546 49.9904  20
   5   4  -5 4441.99 138.336  20
   5   4  -5 4940.74 153.889  43
   5   4  -5 5040.38 147.010 125
   5   4  -5 4427.91 128.534  27
   5   4  -4 5603.12 149.474  27
   5   4  -4 5397.08 150.555  44
   5   4  -4 5564.78 150.873  38
   5   4  -4 5521.39 156.125  20
   5   4  -4 5890.08 165.208 125
   5   4  -4 5896.86 167.355 121
   5   4  -4 5339.49 150.321 114
   5   4  -3 13674.8 485.689   9
   5   4  -3 14657.2 513.271   8
   5   4  -3 14355.5 262.327  27
  -5  -4   3 13311.5 484.953  58
  -5  -4   3 15279.3 273.398  88
   5   4  -3 14948.0 270.254  20
   5   4  -3 15714.2 285.994 125
   5   4  -3 15580.0 289.784 121
   5   4  -3 15371.1 283.340  44
   5   4  -3 15019.8 266.993  38
   5   4  -2 4595.01 255.766   3
   5   4  -2 4444.92 261.097   9
  -5  -4   2 5219.72 146.079  88
   5   4  -1 28653.1 657.843   9
   5   4  -1 30499.7 680.423   3
  -5  -4   1 30033.7 427.839  88
   5   4   0 123187. 1331.09  12
   5   4   0 122878. 1650.30  56
  -5  -4   0 120335. 1612.28   1
   5   4   0 125390. 1671.85   9
   5   4   0 127867. 1351.92  89
  -5  -4   0 128985. 1380.42  88
   5   4   1 51926.5 890.878  56
   5   4   1 51543.4 618.941  89
  -5  -4  -1 53412.9 645.176  88
   5   4   1 52265.3 625.729  84
   5   4   1 48870.3 829.721   9
  -5  -4  -1 51268.2 872.694   1
   5   4   1 51890.9 608.172  71
  -5  -4  -1 48646.8 809.000  58
   5   4   2 785.676 106.987  56
  -5  -4  -2 865.588 62.0723  83
   5   4   2 904.142 56.6284  89
   5   4   2 773.895 87.9641  68
  -5  -4  -2 825.047 91.3378   5
  -5  -4  -2 775.113 108.176   1
   5   4   3 45485.0 556.116  91
   5   4   3 44730.9 561.370  84
  -5  -4  -3 46107.3 583.121  88
  -5  -4  -3 45940.7 847.438   1
  -5  -4  -3 45300.6 769.249   5
   5   4   3 44001.2 770.830  68
   5   4   4 35941.5 699.641  68
  -5  -4  -4 33130.3 440.488  74
   5   4   4 36495.1 739.800  56
  -5  -4  -4 36096.4 747.725   1
  -5  -4  -4 36236.9 692.347   5
   5   4   4 33542.8 441.249  91
  -5  -4  -4 37017.2 472.576  83
   5   4   4 34524.2 452.843  84
   5   4   5 8064.56 162.748  91
   5   4   5 8488.72 173.925  84
   5   4   5 8631.87 336.647  68
   5   4   5 8831.85 355.985  67
  -5  -4  -5 8643.20 194.408  82
   5   4   5 8830.91 348.034  56
  -5  -4  -5 8793.64 336.597   5
  -5  -4  -5 8789.27 190.123  10
   5   4   6 57.1140 31.7688  84
  -5  -4  -6 228.261 51.5500  82
   5   4   6 161.793 77.9391  68
   5   4   6 39.7912 61.4045  56
  -5  -4  -6 196.260 46.7230  10
  -5  -4  -6 50.5779 62.4399   5
  -5  -4  -7 1026.21 80.7334  10
  -5  -4  -7 779.839 58.1639 104
   5   4   7 865.670 57.6129  84
  -5  -4  -7 924.556 77.1152  82
   5   4   7 949.419 147.981  67
  -5  -4  -7 1089.74 69.3762  50
   5   4   7 902.938 127.956  56
  -5  -4  -7 865.441 72.6111  35
  -5  -4  -7 817.486 131.777   5
  -5  -4  -7 844.941 65.4680  22
  -5  -4  -8 2671.20 103.791  50
  -5  -4  -8 2980.92 114.641  22
  -5  -4  -8 2845.15 116.905  34
  -5  -4  -8 3082.33 124.338  35
  -5  -4  -8 2848.15 125.904  86
   5   4   8 2800.96 98.4957  89
  -5  -4  -9 13135.0 255.097  22
  -5  -4  -9 13580.7 275.128  21
  -5  -4  -9 13223.0 265.375  34
  -5  -4  -9 13478.6 273.066  35
  -5  -4  -9 12680.6 267.286  86
  -5  -4 -10 944.559 68.0367  22
  -5  -4 -10 866.762 60.1000  18
  -5  -4 -10 940.920 67.3640  30
  -5  -4 -10 884.165 72.6074  34
  -5  -4 -10 746.563 65.2554  86
  -5  -4 -11 5848.84 137.780  22
  -5  -4 -11 5985.54 151.791  21
  -5  -4 -11 5680.81 147.096  40
  -5  -4 -12 9729.16 163.560  21
  -5  -4 -12 9659.15 160.839  40
   5   5  -7 454.972 31.7537  37
   5   5  -7 467.282 34.9510  20
   5   5  -6 1483.35 69.9014  37
   5   5  -6 1534.79 72.9693  20
   5   5  -5 5159.78 143.126 125
   5   5  -5 4918.41 142.227  20
  -5  -5   5 4829.45 133.895  74
   5   5  -4 2261.49 100.991  38
   5   5  -4 1925.57 81.1073  27
   5   5  -4 2073.00 98.8189  20
  -5  -5   4 2202.67 95.4520  83
   5   5  -4 2436.36 106.130 121
   5   5  -4 2228.55 103.163 125
   5   5  -3 874.242 71.0768  20
   5   5  -3 1008.90 78.3559 125
   5   5  -3 897.261 76.8303 121
   5   5  -3 731.931 61.8228  44
   5   5  -3 888.585 71.5277  38
   5   5  -2 3483.05 248.354   9
  -5  -5   2 4006.43 128.320  88
   5   5  -2 3851.28 133.732 121
   5   5  -2 4004.10 127.231 126
   5   5  -2 3838.19 130.262  44
   5   5  -2 3905.10 132.720  38
  -5  -5   1 175.573 43.0310  88
   5   5  -1 234.759 86.8138   9
   5   5  -1 242.407 81.2167   3
   5   5   0 20394.1 301.708  71
   5   5   0 20203.4 302.898  12
  -5  -5   0 22210.0 341.470  83
  -5  -5   0 21483.3 338.231  88
   5   5   0 19544.7 531.480   9
   5   5   1 23421.8 336.060  71
  -5  -5  -1 21492.3 520.397   1
   5   5   1 21915.9 543.278   9
   5   5   1 23654.9 337.794  12
  -5  -5  -1 24260.7 364.978  83
   5   5   1 24282.3 348.333  89
  -5  -5  -1 24060.2 365.782  88
   5   5   2 2524.17 184.366  56
   5   5   2 2628.66 91.7184  71
  -5  -5  -2 2467.71 176.917   1
  -5  -5  -3 34383.8 463.274  74
  -5  -5  -3 34220.6 720.330   1
  -5  -5  -3 34687.1 680.382   5
  -5  -5  -3 34752.7 473.642  83
   5   5   3 34982.1 456.228  89
   5   5   3 34699.7 457.875  84
   5   5   4 62710.2 735.186  89
   5   5   4 62455.3 736.327  84
   5   5   4 62850.3 1050.67  67
  -5  -5  -4 60187.5 732.823  74
  -5  -5  -4 64358.1 768.203  82
   5   5   4 62184.1 1076.38  56
  -5  -5  -4 62427.9 736.205  10
  -5  -5  -4 62276.2 1031.66   5
  -5  -5  -4 60581.6 1074.08   1
   5   5   5 33991.8 744.086  67
  -5  -5  -5 33394.2 725.597   5
   5   5   5 33571.5 744.216  56
   5   5   5 33972.1 451.523  89
   5   5   5 33429.1 449.824  84
  -5  -5  -5 34569.8 468.512  10
  -5  -5  -6 1635.12 94.2938  82
   5   5   6 1437.10 163.996  67
   5   5   6 1697.23 178.841  61
  -5  -5  -6 1582.34 88.4408  10
  -5  -5  -6 1438.52 156.887   5
   5   5   6 1546.42 74.8377  89
   5   5   6 1603.77 73.8272  84
   5   5   7 32213.7 444.479  89
  -5  -5  -7 33248.9 475.619  35
   5   5   7 32717.5 800.403  61
  -5  -5  -7 34183.3 481.613  22
  -5  -5  -7 31840.1 779.442   5
  -5  -5  -7 32196.4 463.990 105
  -5  -5  -7 35187.7 495.339  10
  -5  -5  -8 38873.1 546.031  10
  -5  -5  -8 37450.8 551.676  86
  -5  -5  -8 37915.6 527.467  32
  -5  -5  -8 37300.9 530.115  35
  -5  -5  -8 38145.6 528.008  22
  -5  -5  -9 8331.59 211.577  86
  -5  -5  -9 7974.19 194.038  34
  -5  -5  -9 8276.95 197.672  32
  -5  -5  -9 8443.57 207.001  35
  -5  -5  -9 8160.22 197.999  22
  -5  -5 -10 57.1775 46.0313  86
  -5  -5 -10 73.8854 48.0988  34
  -5  -5 -10 24.9341 43.8462  32
  -5  -5 -10 75.7940 54.1154  35
  -5  -5 -10 52.7929 44.9008  21
  -5  -5 -10 53.1743 44.5271  22
  -5  -5 -11 200.571 43.1168  40
  -5  -5 -11 243.317 44.7648  21
  -5  -5 -11 173.810 42.9649  22
  -5  -5 -12 166.916 27.7352  40
  -5  -5 -12 181.286 30.4233  21
   5   6  -7 2002.62 46.9240  43
   5   6  -7 1991.73 46.2647  20
   5   6  -6 60.6300 32.2501  43
   5   6  -6 67.7870 30.3639  37
   5   6  -6 89.7258 30.4830  20
   5   6  -5 9314.04 193.395  20
   5   6  -5 9726.27 203.688  43
   5   6  -4 19079.8 310.490  38
  -5  -6   4 17321.0 294.172  74
   5   6  -4 18506.3 300.972 125
   5   6  -4 17607.7 298.820 121
   5   6  -4 17562.1 305.421  20
  -5  -6   3 1439.54 87.8940  74
  -5  -6   3 1301.70 76.0304  83
   5   6  -3 1402.21 83.7888 125
   5   6  -3 1394.02 87.0083 121
   5   6  -3 1195.50 66.4450  97
   5   6  -3 1432.95 88.6756  38
  -5  -6   2 2787.98 110.085  83
   5   6  -2 3072.29 123.996  38
   5   6  -2 2872.96 105.116  97
   5   6  -2 2742.62 115.591 121
   5   6  -2 2707.68 111.865 125
  -5  -6   1 15174.3 252.965  29
   5   6  -1 15516.6 270.709 126
   5   6  -1 15885.8 286.136 115
  -5  -6   1 15874.6 281.654  83
   5   6   0 52.2181 68.6885   9
   5   6   0 45.6605 34.6331  12
   5   6   0 79.9539 57.7803  57
  -5  -6   0 50.4434 43.6525  83
   5   6   0 94.6050 44.4956 115
   5   6   1 180.861 40.9525  71
  -5  -6  -1 231.957 48.8892  83
   5   6   1 203.699 76.6645  57
  -5  -6  -1 229.726 44.1217  82
   5   6   1 133.433 39.8805  12
  -5  -6  -2 1024.58 72.9027  83
   5   6   2 1007.31 65.2322  12
  -5  -6  -2 974.741 68.8244  82
  -5  -6  -2 997.506 74.3111  74
   5   6   2 878.677 124.340  57
   5   6   2 1109.72 67.2559  71
   5   6   3 529.591 53.1807  71
  -5  -6  -3 630.901 62.1623  74
  -5  -6  -3 579.919 60.6661  82
   5   6   3 583.681 53.6773  89
   5   6   3 566.131 56.3305  12
  -5  -6  -3 500.747 54.8360  94
  -5  -6  -4 12691.7 228.058  94
   5   6   4 13757.8 239.937  89
  -5  -6  -4 12751.7 242.776  74
  -5  -6  -4 14036.3 262.769  82
  -5  -6  -4 13444.2 233.858  10
  -5  -6  -4 13654.9 438.255   5
   5   6   4 13200.6 417.410  67
   5   6   5 22015.3 337.992  89
  -5  -6  -5 23913.2 380.481  82
   5   6   5 21390.6 576.824  67
  -5  -6  -5 23478.9 354.325  10
  -5  -6  -5 22775.1 603.439   5
  -5  -6  -6 231.689 40.8839 119
  -5  -6  -6 336.999 51.9238 105
  -5  -6  -6 292.844 50.7488 100
  -5  -6  -6 263.410 39.9867 104
   5   6   6 329.264 43.9936  89
  -5  -6  -6 305.646 44.0349  29
   5   6   6 286.263 95.3228  67
   5   6   6 333.724 103.829  61
   5   6   6 261.881 91.8604  57
  -5  -6  -6 375.013 101.474   5
  -5  -6  -6 329.995 52.8525  10
  -5  -6  -7 22109.8 357.263  35
   5   6   7 21201.3 626.446  67
   5   6   7 20215.4 579.492  57
  -5  -6  -7 20402.9 612.295   5
  -5  -6  -7 23653.3 390.237  86
   5   6   7 20640.5 320.418  89
  -5  -6  -7 21406.7 347.771 105
  -5  -6  -7 22794.6 370.205  22
  -5  -6  -8 52128.4 669.686  22
   5   6   8 50127.8 635.663  12
  -5  -6  -8 51735.9 667.349  35
   5   6   9 15180.6 261.301  71
  -5  -6  -9 16100.0 293.393  22
  -5  -6  -9 16290.9 308.175  86
  -5  -6  -9 14428.4 272.440  34
  -5  -6  -9 15031.4 273.481  32
  -5  -6  -9 16177.1 297.669  35
  -5  -6 -10 1674.86 84.0161  34
  -5  -6 -10 1604.92 79.1330  32
  -5  -6 -10 1881.98 96.4928  35
  -5  -6 -10 1706.34 88.8003  22
  -5  -6 -10 1777.48 90.8293  21
  -5  -6 -11 13742.7 229.923  40
  -5  -6 -11 14298.6 234.446  34
  -5  -6 -11 14082.9 239.035  21
  -5  -6 -12 12315.3 184.050  22
   5   7  -6 1059.20 41.4072  43
   5   7  -6 1155.19 44.9236  20
   5   7  -6 1191.62 46.0170  37
   5   7  -5 3207.81 98.1091  43
   5   7  -5 3263.85 97.2250  20
  -5  -7   4 18758.8 294.282  94
   5   7  -4 18434.2 279.556 125
   5   7  -4 18883.6 303.561  20
   5   7  -3 7385.21 169.376 125
   5   7  -3 7663.80 180.769 121
  -5  -7   3 7507.28 176.020  74
   5   7  -3 7351.54 156.536  97
   5   7  -2 533.297 56.9405  97
   5   7  -2 587.031 65.1763 121
   5   7  -2 443.893 56.3107 125
  -5  -7   2 560.594 67.4627  74
   5   7  -2 623.079 70.0377  38
  -5  -7   2 475.273 53.7201  83
   5   7  -1 18230.8 319.943 115
  -5  -7   1 17913.9 288.183  29
  -5  -7   0 18111.0 287.370 120
   5   7   0 18912.1 320.413 122
   5   7   0 18636.4 304.270 126
   5   7   0 15122.4 473.809  57
   5   7   0 17919.5 306.861  39
  -5  -7   0 18866.4 317.585  83
  -5  -7   0 19909.1 332.763  74
   5   7   0 16529.8 543.010   9
   5   7   0 18945.7 300.027  12
  -5  -7   0 18470.9 298.460  29
   5   7   0 19185.2 324.307 115
   5   7   1 2861.14 112.289 115
   5   7   1 2698.84 110.231  39
  -5  -7  -1 2999.29 115.982  83
  -5  -7  -1 3139.14 123.915  74
  -5  -7  -1 2862.72 103.045 120
   5   7   1 2430.11 193.298  57
  -5  -7  -1 2662.23 103.062  29
   5   7   1 3188.25 110.703  12
   5   7   2 1716.91 86.6218  12
   5   7   2 1559.86 87.0701 113
   5   7   2 1744.79 87.1067 115
  -5  -7  -2 1541.22 88.0553  94
  -5  -7  -2 1661.56 91.7079  83
  -5  -7  -2 1523.24 80.6616  29
   5   7   2 1497.30 73.1075  78
  -5  -7  -2 1639.03 84.4243  82
   5   7   2 1719.08 85.3835  71
   5   7   2 1539.74 163.079  57
  -5  -7  -2 1541.28 80.3599 120
   5   7   2 1558.20 84.4535 122
   5   7   2 1437.48 84.6927  39
  -5  -7  -3 23088.4 352.459 120
   5   7   3 22812.8 363.379 122
   5   7   3 23708.1 617.790  57
  -5  -7  -3 24345.3 364.645  94
  -5  -7  -3 22609.9 347.892  29
  -5  -7  -3 25242.0 382.258  74
  -5  -7  -3 24557.3 377.856  82
   5   7   3 24884.4 367.800  71
   5   7   3 23105.9 365.270 113
   5   7   3 24543.6 367.166  12
   5   7   3 22354.9 367.241  39
  -5  -7  -4 274.353 50.3302 120
   5   7   4 334.597 101.029  57
   5   7   4 252.809 49.6396 113
  -5  -7  -4 260.822 50.2104 100
  -5  -7  -4 286.419 51.5211  94
  -5  -7  -4 298.216 47.6468  29
  -5  -7  -4 384.282 46.8363  79
  -5  -7  -4 354.063 57.7975  74
  -5  -7  -4 344.480 59.5404  82
   5   7   4 274.629 78.9444  67
   5   7   4 347.941 53.4593  12
   5   7   4 283.902 54.4390  39
  -5  -7  -5 2566.28 93.9735 119
   5   7   5 2443.14 204.836  57
  -5  -7  -5 2544.38 212.780   5
   5   7   5 2639.82 103.665 113
  -5  -7  -5 2571.89 95.4380  94
  -5  -7  -5 2702.92 105.290 100
  -5  -7  -5 2808.92 108.535 105
  -5  -7  -5 2540.95 95.1923  29
  -5  -7  -5 3050.80 124.548  82
   5   7   5 2411.79 191.544  67
   5   7   5 2835.46 109.258  71
   5   7   5 2764.50 110.682  12
   5   7   5 2782.23 113.182  39
   5   7   6 6730.81 171.720  39
  -5  -7  -6 6588.11 165.795 100
  -5  -7  -6 6847.12 172.104 105
  -5  -7  -6 7261.05 190.696  86
  -5  -7  -6 6216.56 147.158  29
   5   7   6 6243.20 318.275  67
   5   7   6 5891.44 320.834  61
   5   7   6 6954.83 170.977  71
  -5  -7  -6 6114.59 141.720 119
  -5  -7  -6 6488.28 333.483   5
   5   7   6 6028.38 315.002  57
   5   7   6 7025.96 172.933  12
   5   7   7 1396.69 80.9207  71
  -5  -7  -7 1349.40 86.2870 105
  -5  -7  -7 1402.88 95.6314  86
   5   7   7 1431.99 83.0315  12
  -5  -7  -8 18230.4 309.000  32
  -5  -7  -8 20013.4 337.021  35
   5   7   8 19177.3 313.633  71
  -5  -7  -8 20504.5 346.703  22
  -5  -7  -8 20555.3 358.780  86
   5   7   8 19229.4 311.426  12
  -5  -7  -9 6393.13 160.390  34
  -5  -7  -9 6575.07 156.714  32
  -5  -7  -9 7427.20 185.297  35
  -5  -7  -9 7472.78 186.155  22
   5   7   9 6807.71 155.143  71
  -5  -7  -9 7133.52 190.670  86
  -5  -7  -9 7411.23 174.970 105
  -5  -7 -10 100.614 38.3278  34
  -5  -7 -10 132.547 52.5032  35
  -5  -7 -10 36.8493 37.6907  21
  -5  -7 -10 70.9825 45.2595  22
  -5  -7 -11 9598.56 169.891  34
  -5  -7 -11 10945.0 192.632  35
  -5  -7 -11 10532.9 186.658  22
  -5  -7 -11 9139.04 171.623  21
  -5  -7 -12 13706.5 188.825  22
   5   8  -5 304.110 32.6347  37
   5   8  -5 267.402 30.1966  20
   5   8  -4 2576.21 88.6023  38
   5   8  -4 2281.46 82.9120  43
  -5  -8   4 2023.15 74.3845  94
   5   8  -4 2477.24 87.3777  20
  -5  -8   4 2254.69 80.1232  79
  -5  -8   3 7272.60 164.487  94
   5   8  -3 7798.46 176.344  38
   5   8  -2 593.418 51.5930 125
   5   8  -2 743.201 65.4404 121
  -5  -8   2 668.405 52.9967  29
   5   8  -2 664.842 58.4120  97
  -5  -8   2 704.714 69.4648  94
  -5  -8   2 678.289 63.3970  74
   5   8  -2 813.669 75.6894  38
   5   8  -1 5754.66 153.413  97
  -5  -8   1 5815.25 164.377  94
  -5  -8   1 5453.57 141.247  29
  -5  -8   1 5759.00 160.382  74
  -5  -8   0 19497.2 331.811  74
  -5  -8   0 18259.4 294.678 120
   5   8   0 18485.6 319.862 122
  -5  -8   0 18397.5 304.428  29
   5   8   0 19984.2 326.014  97
  -5  -8   0 19647.5 333.258  94
   5   8   0 17946.5 306.947  39
   5   8   0 19538.8 332.014 115
  -5  -8  -1 28602.8 426.391  74
  -5  -8  -1 26451.0 388.075 120
   5   8   1 26940.4 412.958 122
   5   8   1 25106.5 384.315 126
   5   8   1 26378.8 405.315  39
   5   8   1 27806.3 400.651  12
   5   8   1 27438.6 416.017 115
   5   8   2 433.222 61.3825 115
   5   8   2 353.607 60.9910 113
  -5  -8  -2 329.187 54.9184  29
  -5  -8  -2 496.542 70.2274  74
   5   8   2 354.486 46.5285  78
  -5  -8  -2 386.384 57.4176 120
  -5  -8  -2 339.912 100.522   2
  -5  -8  -2 396.375 66.0718  94
   5   8   2 407.396 63.0006  39
   5   8   2 405.760 57.8956  12
  -5  -8  -3 11145.6 223.055  79
   5   8   3 11460.5 217.970  78
  -5  -8  -3 12031.7 245.014  74
  -5  -8  -3 10499.9 205.800 106
   5   8   3 11097.9 225.717 115
   5   8   3 11276.2 236.059 113
  -5  -8  -3 10988.5 222.473 120
   5   8   3 11157.3 234.625 122
  -5  -8  -3 10686.3 210.675 100
  -5  -8  -3 11946.3 236.254  94
  -5  -8  -3 11007.7 219.386  29
  -5  -8  -4 16885.7 285.136  94
  -5  -8  -4 15250.3 271.644 100
  -5  -8  -4 15631.4 271.118  29
  -5  -8  -4 16248.6 270.331  79
   5   8   4 17107.4 293.324  71
   5   8   4 16481.9 301.049  39
  -5  -8  -4 16213.0 282.358 120
   5   8   4 16795.8 293.667  12
  -5  -8  -4 15626.3 270.723 106
   5   8   4 16025.7 292.353 113
   5   8   5 1261.12 81.5211 113
  -5  -8  -5 1374.85 82.1421  86
  -5  -8  -5 1118.63 70.9314  29
   5   8   5 1471.11 85.2592  71
  -5  -8  -5 1289.79 79.1207 100
  -5  -8  -5 1204.31 79.5746 120
  -5  -8  -5 1124.24 68.6316 119
   5   8   5 1264.81 85.5729  39
   5   8   5 1376.19 84.3277  12
   5   8   6 3220.56 116.411 113
  -5  -8  -6 3486.03 128.164  86
  -5  -8  -6 2923.68 99.9064  29
   5   8   6 3374.58 120.814  71
  -5  -8  -6 3181.50 117.200 100
  -5  -8  -6 3295.65 121.570 105
  -5  -8  -6 2934.03 94.7123 119
   5   8   6 3533.36 127.530  39
   5   8   6 3512.85 121.450  12
  -5  -8  -7 3593.59 133.546  86
  -5  -8  -7 3111.19 104.382  32
   5   8   7 3512.25 119.628  71
  -5  -8  -7 3560.60 124.805 105
   5   8   7 3449.02 118.760  12
   5   8   7 3296.86 118.982  39
   5   8   8 204.754 45.8342  71
   5   8   8 280.522 46.8011  12
  -5  -8  -8 248.109 40.7837  32
  -5  -8  -8 265.063 54.6386  35
  -5  -8  -8 336.816 62.4913  86
  -5  -8  -8 272.042 56.4345  22
   5   8   9 54.6267 40.2239  78
  -5  -8  -9 67.3068 46.8781  35
  -5  -8  -9 58.4610 49.0647 105
  -5  -8 -10 1206.41 59.0065  34
   5   8  10 1285.48 62.0252  78
  -5  -8 -10 1271.09 65.0913  21
  -5  -8 -11 202.169 37.5130  35
  -5  -8 -11 173.917 25.6227  34
   5   9  -4 900.765 43.7253  20
   5   9  -3 1039.29 59.8851  20
  -5  -9   3 938.793 55.2143  79
  -5  -9   3 854.120 51.3143  94
  -5  -9   2 2423.37 92.8251  94
   5   9  -2 2279.98 82.5677 121
  -5  -9   2 2447.47 94.9454  79
  -5  -9   2 2481.17 76.4329  29
   5   9  -1 111.391 52.6264  38
   5   9  -1 91.6674 42.7644  97
  -5  -9   1 75.6865 47.7524  94
   5   9  -1 132.908 42.7053 121
  -5  -9   1 90.1394 50.3999  79
  -5  -9   1 96.3653 41.2549  29
   5   9   0 1449.61 88.6379 115
  -5  -9   0 1466.20 75.1514 120
   5   9   0 1561.03 85.6112  97
  -5  -9   0 1527.81 90.1463  94
   5   9   0 1354.41 75.2712  39
  -5  -9   0 1449.31 79.5232  29
  -5  -9  -1 7489.96 184.588  79
   5   9   1 7506.88 186.627 115
  -5  -9  -1 7228.48 168.750 120
   5   9   1 7225.64 180.359 122
   5   9   1 7753.84 183.990  97
   5   9   1 7058.88 175.320  39
  -5  -9  -1 7228.85 171.497  29
  -5  -9  -2 71.9034 50.9626  79
   5   9   2 14.9629 35.3405  78
   5   9   2 28.2023 50.5674 115
  -5  -9  -2 37.4396 46.7029 120
   5   9   2 26.9919 51.2317 122
  -5  -9  -2 10.5196 53.5004  94
   5   9   2 22.8380 48.7065  39
  -5  -9  -2 95.0187 50.2780  29
  -5  -9  -3 18631.9 305.913  79
   5   9   3 18980.1 298.315  78
  -5  -9  -3 17257.3 284.700 106
   5   9   3 18337.9 312.865 115
   5   9   3 18336.2 320.485 113
  -5  -9  -3 19463.9 318.935  94
  -5  -9  -3 17996.6 290.925 100
  -5  -9  -3 18805.4 309.083 120
  -5  -9  -3 18352.7 300.331  29
  -5  -9  -3 17580.6 285.449  93
  -5  -9  -4 22964.1 348.418  29
  -5  -9  -4 22535.4 346.090  79
   5   9   4 24482.1 361.157  78
  -5  -9  -4 22084.6 345.357 106
   5   9   4 22337.5 354.853 115
   5   9   4 23758.9 376.269 113
   5   9   4 24836.2 383.091 122
  -5  -9  -4 23830.4 363.612  94
  -5  -9  -4 22705.9 350.940 100
   5   9   4 23600.9 381.421  39
   5   9   4 24518.7 372.902  12
  -5  -9  -5 16410.5 273.324  29
   5   9   5 18172.7 299.359  78
   5   9   5 17500.5 305.653 113
  -5  -9  -5 17427.7 293.118 120
  -5  -9  -5 16337.5 265.017 119
   5   9   5 17396.7 311.111  39
  -5  -9  -5 17232.0 291.606 100
   5   9   5 18351.3 304.331  12
  -5  -9  -6 245.570 44.4414  29
  -5  -9  -6 266.101 54.8042 100
  -5  -9  -6 281.995 57.6073 105
   5   9   6 277.740 54.1793 113
   5   9   6 303.798 52.7345  12
  -5  -9  -6 247.286 48.6196  86
   5   9   6 286.628 58.0445  39
   5   9   7 2830.73 109.084  39
  -5  -9  -7 2995.01 112.132 105
   5   9   7 2645.07 101.276 113
   5   9   7 2831.93 109.136  78
  -5  -9  -7 2903.71 110.908  86
   5   9   7 2738.26 101.278  12
  -5  -9  -8 15194.0 252.931 100
   5   9   8 15461.9 259.757  78
  -5  -9  -9 4606.69 123.533 105
  -5  -9  -9 4849.36 131.225  22
   5   9   9 4534.08 119.134  78
  -5  -9  -9 4661.80 127.235  35
  -5  -9 -10 390.997 41.6435  22
   5   9  10 275.993 33.2989  78
  -5  -9 -10 346.337 44.2660  35
  -5  -9 -11 2332.11 64.0185  35
  -5  -9 -11 2150.75 59.7030  22
   5  10  -3 1873.15 55.3526  20
   5  10  -2 690.444 48.1799  38
  -5 -10   2 639.452 44.0925  79
  -5 -10   2 581.491 32.3163  29
   5  10  -1 2548.24 91.9776  38
  -5 -10   1 2284.35 83.6178  94
  -5 -10   1 2320.97 83.7704  93
  -5 -10   1 2531.09 78.2557  29
  -5 -10   1 2352.94 85.3507  79
  -5 -10   0 1832.09 83.6362  79
   5  10   0 1995.90 90.2132 115
  -5 -10   0 1761.20 78.6749  93
  -5 -10   0 1778.52 82.3584  94
  -5 -10   0 1911.29 74.2382 120
  -5 -10   0 1990.11 79.4800  29
   5  10   0 1671.73 72.6180  13
  -5 -10  -1 16.9197 38.6512  93
  -5 -10  -1 15.3452 42.0898  79
   5  10   1 3.50253 45.1453 115
  -5 -10  -1-0.94270 40.6213 120
   5  10   1 67.4725 41.0469 122
  -5 -10  -1 52.3299 43.8634  94
   5  10   1 24.2799 41.0659  97
   5  10   1 12.9825 39.6040  39
  -5 -10  -1 8.71232 43.0264  29
  -5 -10  -2 1425.84 73.4546  93
  -5 -10  -2 1483.84 81.1570  79
   5  10   2 1461.20 84.6989 115
  -5 -10  -2 1565.93 80.2775 120
   5  10   2 1541.24 82.6910 122
   5  10   2 1472.84 79.1048  97
   5  10   2 1555.12 84.0878  39
  -5 -10  -2 1522.99 78.7551  29
  -5 -10  -3 466.218 48.0176  93
  -5 -10  -3 534.932 57.1392  79
   5  10   3 551.335 52.1706  78
  -5 -10  -3 499.778 50.0118 106
   5  10   3 563.969 61.6119 115
  -5 -10  -3 558.258 61.7940 120
   5  10   3 523.767 62.8435 122
  -5 -10  -3 472.738 57.7731  29
   5  10   3 512.696 65.2863  39
   5  10   3 555.154 58.3165  97
  -5 -10  -3 525.930 51.3320 100
   5  10   4 200.811 44.6438  78
   5  10   4 207.105 55.3827 113
   5  10   4 178.225 47.2358 115
  -5 -10  -4 187.582 47.5881  29
   5  10   4 230.861 57.3616  39
   5  10   4 264.058 46.2535  97
  -5 -10  -4 223.808 47.2121 100
   5  10   5 3476.80 112.918  78
   5  10   5 3340.95 105.999 115
   5  10   5 3737.98 124.215 113
  -5 -10  -5 3595.45 114.394 120
  -5 -10  -5 3309.80 95.2267 119
   5  10   5 3858.91 127.023 122
   5  10   5 3337.64 103.124  97
  -5 -10  -5 3608.96 113.977 100
   5  10   5 3632.35 126.355  39
  -5 -10  -5 3267.15 101.514  29
  -5 -10  -6 3172.36 91.6113  29
  -5 -10  -6 3667.42 114.468 100
  -5 -10  -6 3549.85 116.183 105
   5  10   6 3401.10 116.487 113
   5  10   6 3660.70 121.302 122
   5  10   6 3386.57 109.721  12
   5  10   6 3617.28 123.004  39
  -5 -10  -7 87.2525 41.6673  22
   5  10   7 94.5257 40.7412  78
   5  10   7 50.9429 38.5365 113
   5  10   7 27.0992 43.0347  39
  -5 -10  -7 97.0751 48.2343 105
  -5 -10  -7 78.1363 44.6487 100
  -5 -10  -8 11354.4 196.976  35
   5  10   8 11352.5 199.480  78
  -5 -10  -8 11853.7 208.724  22
   5  10   8 10599.8 183.440 113
   5  10   8 10707.2 187.106  39
  -5 -10  -8 11402.2 196.265 100
  -5 -10  -9 12365.9 199.113  22
  -5 -10  -9 12491.2 195.246 105
   5  10   9 11921.6 186.127 122
  -5 -10  -9 12240.4 195.449  35
  -5 -10 -10 71.1757 21.7983  22
  -5 -10 -10 69.1339 24.2381  35
   5  11  -1 5442.74 102.014  38
  -5 -11   1 5302.91 88.7868  29
  -5 -11   0 9671.96 166.754  79
   5  11   0 10081.1 170.558  38
  -5 -11   0 9907.56 150.100 120
  -5 -11  -1 1990.58 71.6835  93
  -5 -11  -1 2458.60 79.3728  29
   5  11   1 2249.43 85.3220 115
  -5 -11  -1 2220.78 74.0872 120
   5  11   1 2142.00 75.7044  97
   5  11   1 2280.87 83.4643  38
   5  11   1 2052.40 73.3263  13
   5  11   2 533.385 47.9750  13
   5  11   2 551.806 55.1207 115
  -5 -11  -2 581.164 50.9353 120
   5  11   2 471.013 47.2374 122
  -5 -11  -2 437.367 42.4603  93
   5  11   2 592.403 51.0541  39
   5  11   2 496.102 45.6373  97
   5  11   3 5705.24 129.812  97
  -5 -11  -3 5725.46 120.410 100
  -5 -11  -3 6064.45 137.819 120
   5  11   3 5954.74 138.977 122
   5  11   3 5966.39 139.458 115
  -5 -11  -3 5939.08 131.968  29
   5  11   3 6024.95 143.849  39
   5  11   4 2999.11 89.6249  97
  -5 -11  -4 3166.43 92.5230 100
   5  11   4 3101.45 93.9037  78
   5  11   4 3466.10 108.765 122
  -5 -11  -4 3047.58 84.2534 119
   5  11   4 3181.05 98.4737 115
   5  11   4 3328.12 107.860 113
  -5 -11  -4 3125.35 92.0875  29
  -5 -11  -5 451.952 41.6480  29
   5  11   5 428.612 45.9781  78
  -5 -11  -5 467.754 48.9834 100
  -5 -11  -5 498.420 50.0971 105
   5  11   5 439.237 55.2085  39
   5  11   5 383.042 41.6041 115
   5  11   5 494.905 54.7727 113
   5  11   6 1981.23 76.5055  78
   5  11   6 1830.73 67.9527  80
  -5 -11  -6 2163.12 78.4927 100
  -5 -11  -6 2274.04 82.5557 105
   5  11   6 2236.63 85.1257 122
   5  11   6 2181.84 86.0880  39
   5  11   6 2089.61 81.7598 113
   5  11   7 894.050 52.5331  78
   5  11   7 845.617 48.8342  80
  -5 -11  -7 846.910 51.9536  22
  -5 -11  -7 916.420 54.6110 100
   5  11   7 1007.86 58.5129 122
   5  11   7 894.735 55.3214  39
  -5 -11  -7 905.840 56.2360 105
   5  11   7 916.468 53.8320 113
  -5 -11  -8 5266.03 107.639  22
   5  11   8 4965.28 99.3244  39
  -5 -11  -8 5046.44 99.0538  35
   5  11   8 5315.51 110.813  78
   5  11   8 5262.09 109.991  80
   5  11   9 3953.39 74.7760 122
  -5 -11  -9 3846.72 75.0924  22
  -5 -12  -1 4034.26 76.5263  29
  -5 -12  -1 4189.11 76.3245 119
   5  12   2 16.0204 22.1542  38
   5  12   2 19.7480 25.7314 115
  -5 -12  -2 25.7754 21.5864 119
   5  12   3 3732.08 86.9526 115
   5  12   3 3596.79 84.9132  39
  -5 -12  -4 12709.1 175.683 100
  -5 -12  -4 13307.7 179.797 105
  -5 -12  -4 12964.4 178.860  29
   5  12   4 13287.4 192.295 122
   5  12   4 12273.8 182.838 115
   5  12   4 13494.8 198.918  39
   5  12   4 12258.7 190.999  13
   5  12   5 4765.43 101.839 122
  -5 -12  -5 4599.74 91.8215 100
  -5 -12  -5 4676.80 92.7969 105
   5  12   5 4860.40 105.420  39
  -5 -12  -6 183.698 23.9729  22
  -5 -12  -6 216.615 29.8638 105
   5  12   6 209.744 33.2284  39
  -5 -12  -6 232.465 29.3473 100
   5  12   7 2049.94 58.0960 122
  -5 -12  -7 2005.45 55.3910 105
   5  12   7 1886.97 53.9366  39
   5  12   8 292.304 19.8184 122
  -6   6   3 3929.19 67.5837  24
   6  -6  -3 3819.65 64.1754 109
  -6   6   2 5721.88 99.9484  24
   6  -6  -2 5588.90 93.5562 109
  -6   6   1 841.614 40.8172  24
   6  -6  -1 760.725 32.5682  16
   6  -6  -1 796.220 38.0695 109
  -6   6   1 909.023 40.0761 128
  -6   6   0 2695.58 68.2284  24
   6  -6   0 2643.34 63.7394 108
   6  -6   0 2739.86 65.9140 109
   6  -6   0 2789.04 65.9106  16
   6  -6   1 10920.2 157.505 109
   6  -6   1 11714.1 165.815  16
   6  -6   2 4497.31 80.9973 108
   6  -6   2 4418.26 78.5546  16
   6  -6   3 368.852 22.0602 108
  -6   6  -3 391.833 23.5841 128
   6  -5  -4 3894.11 71.2377  49
  -6   5   4 4366.53 88.6880  99
  -6   5   4 4245.61 80.7572  24
   6  -5  -4 4028.66 74.8104 109
   6  -5  -3 3617.58 79.7049  49
  -6   5   3 3708.86 92.4930  99
  -6   5   3 3442.36 88.0184  96
  -6   5   3 3586.62 90.9524  24
   6  -5  -3 3449.45 82.9882 109
  -6   5   2 47.0431 33.6824  24
  -6   5   2 30.0223 27.1381  47
  -6   5   2 19.8001 24.0370  96
  -6   5   2 14.8722 28.1199  98
   6  -5  -2 23.7880 22.5174  11
   6  -5  -1 749.401 43.2699  16
   6  -5  -1 659.231 44.7553  11
  -6   5   1 731.266 49.7149  81
  -6   5   1 750.544 53.3670  47
  -6   5   1 782.865 51.8230  99
  -6   5   1 795.421 51.2679  98
   6  -5  -1 749.951 49.8166 109
   6  -5  -1 710.181 42.9656 108
   6  -5   0 16.2342 30.8832 109
   6  -5   0 19.1046 27.2664 108
  -6   5   0 16.9263 30.7335  99
  -6   5   0 51.0883 34.0701  98
   6  -5   0 6.28247 24.6657  90
  -6   5   0 17.0979 30.6664  81
  -6   5   0 26.5134 33.5538  24
   6  -5   0 37.7385 31.3377 127
   6  -5   0 4.71464 26.7870  11
   6  -5   0 31.7395 30.9317  16
  -6   5   0 12.1384 35.5715  47
  -6   5  -1 4928.36 111.223  99
   6  -5   1 4812.93 116.752  90
   6  -5   1 4379.97 105.441  73
  -6   5  -1 5060.75 131.929  81
  -6   5  -1 4833.92 114.164  24
  -6   5  -1 5178.50 128.612  47
   6  -5   1 5072.07 114.988 109
   6  -5   1 5021.27 114.166 108
   6  -5   1 4351.58 109.325  11
   6  -5   1 4938.96 120.130 127
   6  -5   2 7928.84 151.765 127
  -6   5  -2 8046.41 159.000  47
   6  -5   2 7721.00 140.846 109
  -6   5  -2 7696.77 164.907  81
   6  -5   2 7915.26 144.970  16
   6  -5   3 29.5173 19.9581  91
   6  -5   3 13.1690 23.7839  90
   6  -5   3 38.3939 24.1360  73
  -6   5  -3 33.2026 31.0870 128
   6  -5   3 6.80542 25.2493 127
  -6   5  -3 28.9124 25.0289  46
   6  -5   3 9.88572 21.6802  11
   6  -5   3 64.9792 27.4890  16
   6  -5   3 30.2453 23.0285 109
   6  -5   3 22.3924 28.0825 108
  -6   5  -4 6899.07 115.383 128
   6  -5   4 6709.52 115.684 108
   6  -5   4 6150.91 104.921  16
  -6   5  -4 6076.28 109.184  46
   6  -5   5 12211.0 149.516 108
  -6   5  -5 10296.4 143.637  46
  -6   4   5 2081.03 62.0147  99
   6  -4  -5 2140.79 60.9242  49
   6  -4  -4 14729.3 219.992  11
   6  -4  -4 16727.0 234.056  49
  -6   4   4 16037.5 245.200  75
  -6   4   4 15934.7 245.383  96
  -6   4   4 16057.9 240.145  99
  -6   4   4 14531.1 216.400  98
  -6   4   3 19813.1 299.649  75
  -6   4   3 18242.2 273.961  47
   6  -4  -3 20542.4 295.457 111
   6  -4  -3 20469.6 282.595 109
   6  -4  -3 18958.8 278.325  11
  -6   4   3 20245.9 303.677  96
  -6   4   3 19460.4 281.672  98
  -6   4   2 8968.97 183.403  75
   6  -4  -2 8838.69 166.606 127
  -6   4   2 8804.96 181.090  47
   6  -4  -2 9698.82 180.085 109
   6  -4  -2 9284.02 182.307 111
   6  -4  -2 8907.58 172.995  11
   6  -4  -2 8339.61 153.958  16
  -6   4   2 8923.18 186.666  96
  -6   4   2 9228.67 179.888  98
   6  -4  -1 7330.93 165.818  33
  -6   4   1 7061.39 160.284  75
  -6   4   1 7075.01 166.688  81
   6  -4  -1 7561.23 161.027 127
  -6   4   1 7536.98 172.953  47
   6  -4  -1 7159.71 159.622 111
   6  -4  -1 7147.24 146.606 108
   6  -4  -1 7199.74 158.174  11
  -6   4   1 7831.12 172.200  99
  -6   4   1 7361.39 167.139  96
  -6   4   1 7553.17 165.878  98
   6  -4   0 15970.4 263.981  90
  -6   4   0 15601.9 280.946  81
   6  -4   0 15234.5 249.813  73
   6  -4   0 16055.6 266.018 127
  -6   4   0 17099.9 287.131  47
   6  -4   0 16861.9 268.368 109
   6  -4   0 14711.2 249.285 111
  -6   4   0 15112.4 251.318 110
   6  -4   0 15986.8 252.946 108
   6  -4   0 15159.1 256.384  11
  -6   4   0 16664.8 271.809  99
  -6   4   0 16692.1 273.907  98
  -6   4   0 15233.2 259.003  96
  -6   4  -1 7881.24 167.620  99
   6  -4   1 7786.78 173.212  90
   6  -4   1 7521.44 166.202  73
  -6   4  -1 7731.30 188.781  81
  -6   4  -1 8110.80 186.877  47
   6  -4   1 7683.73 168.424 109
  -6   4  -1 7374.43 165.930 110
   6  -4   1 7505.58 175.061  33
   6  -4   1 7267.17 162.642  11
  -6   4  -2 5.27794 37.7033  98
   6  -4   2 5.50290 28.5041  91
   6  -4   2 56.0002 33.5736  73
  -6   4  -2 30.0752 39.4215  81
   6  -4   2 24.2819 35.6689 127
  -6   4  -2 43.6040 37.7758 110
   6  -4   2 46.4591 37.2881 109
  -6   4  -2 59.4348 45.3797  47
   6  -4   2 21.9173 36.4335  33
   6  -4   3 1164.72 67.2202  73
   6  -4   3 1064.94 62.7934 127
  -6   4  -3 1037.25 67.5728  47
   6  -4   3 1052.26 60.8695 109
  -6   4  -3 1110.02 69.4105 110
   6  -4   3 1157.03 66.7585  90
   6  -4   3 1079.28 63.4139  33
  -6   4  -4 380.922 44.7062 128
   6  -4   4 353.496 41.2623 127
  -6   4  -4 299.472 41.5377  47
   6  -4   4 317.947 37.6986 109
   6  -4   4 331.448 42.7010  73
  -6   4  -4 391.523 48.4328  81
   6  -4   4 309.780 39.7372  90
   6  -4   5 3325.39 91.2776  90
   6  -4   5 3272.61 83.6225 127
   6  -4   5 3178.73 77.5349 109
   6  -4   5 3283.11 79.4720  16
  -6   4  -5 3566.12 97.4094  46
   6  -4   5 3518.23 99.5636  73
   6  -4   6 3946.04 80.9817 108
   6  -4   6 3802.92 91.6851  91
  -6   4  -7 49.7972 15.1555  48
   6  -3  -6 262.074 29.6931  49
  -6   3   6 240.354 23.4947  99
  -6   3   5 159.534 33.8951  75
  -6   3   5 151.730 31.8317  96
  -6   3   5 142.809 27.6491  98
   6  -3  -5 163.149 36.7361  49
   6  -3  -4 4025.02 104.293  11
  -6   3   4 3812.19 99.4265 118
  -6   3   4 4303.12 123.022  96
  -6   3   4 4170.83 109.968  98
   6  -3  -4 3870.82 94.3736  27
   6  -3  -3 26515.5 367.272  27
  -6   3   3 29540.6 422.681  75
  -6   3   3 28022.0 392.803 118
  -6   3   3 27484.7 393.353  47
   6  -3  -3 29031.8 386.120 109
   6  -3  -3 31464.3 418.398 111
  -6   3   3 29777.8 424.690  96
   6  -3  -3 28245.7 386.506  11
   6  -3  -2 14472.3 250.757  33
   6  -3  -2 13708.4 232.161  27
  -6   3   2 14963.3 274.427  75
   6  -3  -2 14436.1 240.187 127
  -6   3   2 14768.1 261.945 118
  -6   3   2 14463.8 264.615  47
   6  -3  -2 14981.0 253.077 109
   6  -3  -2 15392.3 267.847 111
  -6   3   2 15000.2 276.844  96
   6  -3  -2 14409.7 247.531  11
  -6   3   1 3786.01 130.012  96
  -6   3   1 3940.30 128.380  98
   6  -3  -1 3634.03 120.365  33
  -6   3   1 3733.04 127.976  75
  -6   3   1 3655.72 122.089  81
  -6   3   1 3746.64 125.925 118
   6  -3  -1 3609.92 114.129 127
   6  -3  -1 3967.98 122.917 109
   6  -3  -1 3591.61 121.701 111
[truncated: 133,920 more chars]
