# Supplementary material for: Synthesis, crystal structure and thermal properties of poly[[μ-1,2-bis­(pyridin-4-yl)ethene-κ2 N:N′-μ-bromido-copper(I)] 1,2-bis­(pyridin-4-yl)ethene 0.25-solvate]
Source: Acta Crystallogr E Crystallogr Commun. 2023 Oct 19;79(Pt 11):1028–32. doi: 10.1107/S205698902300885X (PMC10626962; doi:10.1107/S205698902300885X)
Supplement: Supplementary file 2 [file e-79-01028-Isup2.hkl]

data_I                                                                          
_shelx_title ' amm11_a.res in P-1'                                              
_shelx_refln_list_code          4                                               
_shelx_F_calc_maximum      183.15                                               
_exptl_crystal_F_000       368.00                                               
_reflns_d_resolution_high  0.7827                                               
                                                                                
loop_                                                                           
 _space_group_symop_operation_xyz                                               
 'x, y, z'                                                                      
 '-x, -y, -z'                                                                   
                                                                                
_cell_length_a     7.7421                                                       
_cell_length_b    10.1612                                                       
_cell_length_c    10.1749                                                       
_cell_angle_alpha  72.143                                                       
_cell_angle_beta   73.252                                                       
_cell_angle_gamma  68.004                                                       
                                                                                
_shelx_F_squared_multiplier     1.000                                           
                                                                                
loop_                                                                           
 _refln_index_h                                                                 
 _refln_index_k                                                                 
 _refln_index_l                                                                 
 _refln_F_squared_calc                                                          
 _refln_F_squared_meas                                                          
 _refln_F_squared_sigma                                                         
 _refln_observed_status                                                         
   1   0   0       3347.79       3397.92        17.62 o                         
   2   0   0       2896.31       2956.68        17.11 o                         
   3   0   0        254.97        336.07         4.27 o                         
   4   0   0       2465.36       2438.26        25.58 o                         
   5   0   0       2817.61       2867.17        15.92 o                         
   6   0   0       1715.73       1701.08        12.16 o                         
   7   0   0        512.00        512.67         8.81 o                         
   8   0   0         48.81         49.84         1.38 o                         
  -8   1   0         16.61         19.21         0.56 o                         
  -7   1   0         58.24         75.22         1.24 o                         
  -6   1   0        214.19        200.76         2.68 o                         
  -5   1   0        220.82        218.09         2.16 o                         
  -4   1   0         50.74         36.44         0.92 o                         
  -3   1   0         45.37         39.76         1.72 o                         
  -2   1   0       1276.65       1318.37        10.90 o                         
  -1   1   0       8240.95       8593.67       124.85 o                         
   0   1   0       3810.39       3852.31       172.00 o                         
   1   1   0       3033.45       2860.03        21.38 o                         
   2   1   0          3.16          3.89         0.79 o                         
   3   1   0        210.39        203.84         2.85 o                         
   4   1   0       5273.70       5345.97        69.03 o                         
   5   1   0       2572.08       2519.46        27.54 o                         
   6   1   0       1840.26       1841.19         8.74 o                         
   7   1   0         23.28         30.88         1.05 o                         
   8   1   0         48.86         55.16         1.07 o                         
   9   1   0        303.04        288.61         5.42 o                         
  -8   2   0         55.51         57.59         1.13 o                         
  -7   2   0         13.36         18.44         0.62 o                         
  -6   2   0         95.79        112.91         1.24 o                         
  -5   2   0       1118.56       1131.77         7.57 o                         
  -4   2   0       1194.16       1199.62        14.90 o                         
  -3   2   0       1328.28       1432.24        16.46 o                         
  -2   2   0         82.65         79.31         1.94 o                         
  -1   2   0          4.21          7.53         0.95 o                         
   0   2   0        116.96        137.70         2.65 o                         
   1   2   0        246.53        236.89         3.12 o                         
   2   2   0       2162.24       2295.05        15.91 o                         
   3   2   0        107.17        116.97         3.61 o                         
   4   2   0         49.98         46.61         1.52 o                         
   5   2   0        578.62        580.85         4.83 o                         
   6   2   0        122.75        117.63         1.48 o                         
   7   2   0          3.81          4.54         0.77 o                         
   8   2   0         23.53         26.92         0.83 o                         
   9   2   0         86.33         80.23         1.36 o                         
  -7   3   0         54.69         53.96         0.99 o                         
  -6   3   0       1332.31       1353.22        11.33 o                         
  -5   3   0       2391.80       2417.26        35.41 o                         
  -4   3   0       1708.70       1658.44        21.30 o                         
  -3   3   0        287.07        259.56         2.37 o                         
  -2   3   0       2142.84       2274.66        18.16 o                         
  -1   3   0       5377.94       5569.52        36.73 o                         
   0   3   0       4893.85       4924.72        45.95 o                         
   1   3   0      33544.24      33269.21       207.48 o                         
   2   3   0        262.89        253.69         4.42 o                         
   3   3   0          0.07          1.47         0.72 o                         
   4   3   0        317.83        276.40         5.11 o                         
   5   3   0        884.18        825.40         5.80 o                         
   6   3   0        740.20        735.28         9.77 o                         
   7   3   0        177.55        173.55         1.92 o                         
   8   3   0         50.97         52.63         1.49 o                         
   9   3   0         42.96         38.54         0.65 o                         
  -7   4   0        104.39        108.10         2.15 o                         
  -6   4   0        524.87        551.83         6.50 o                         
  -5   4   0       1271.23       1281.75        10.67 o                         
  -4   4   0        431.06        425.62         5.73 o                         
  -3   4   0         94.13         81.81         1.36 o                         
  -2   4   0       1248.07       1244.86        11.30 o                         
  -1   4   0       3590.85       3776.23        37.51 o                         
   0   4   0       5895.32       5942.26        68.20 o                         
   1   4   0       6940.73       7001.30        31.51 o                         
   2   4   0        158.41        137.46         3.68 o                         
   3   4   0        595.99        592.74         7.19 o                         
   4   4   0       1407.90       1328.45         8.81 o                         
   5   4   0       4694.83       4354.21        41.08 o                         
   6   4   0        779.84        708.98        10.66 o                         
   7   4   0        376.54        388.67         3.18 o                         
   8   4   0         52.37         55.65         1.31 o                         
   9   4   0        228.08        214.32         4.46 o                         
  -7   5   0         24.42         19.24         1.48 o                         
  -6   5   0          0.08          0.73         0.32 o                         
  -5   5   0          0.50          1.10         0.38 o                         
  -4   5   0         51.62         45.94         0.88 o                         
  -3   5   0        458.42        454.53         5.28 o                         
  -2   5   0        490.36        491.03         4.70 o                         
  -1   5   0        580.69        578.16         6.35 o                         
   0   5   0        635.34        669.92         9.93 o                         
   1   5   0       1067.60       1156.03         8.24 o                         
   2   5   0         30.84         39.10         2.05 o                         
   3   5   0       1502.59       1620.57        18.15 o                         
   4   5   0        844.50        826.14        10.01 o                         
   5   5   0        757.98        727.12        15.48 o                         
   6   5   0       1068.13       1013.08        10.63 o                         
   7   5   0         77.11         74.94         1.20 o                         
   8   5   0         35.33         31.80         0.78 o                         
   9   5   0         77.33         68.77         1.00 o                         
  -6   6   0        109.79         94.54         1.15 o                         
  -5   6   0        535.35        533.52         6.88 o                         
  -4   6   0        802.84        827.96         8.81 o                         
  -3   6   0        216.94        219.87         2.89 o                         
  -2   6   0         18.60         20.32         0.89 o                         
  -1   6   0       1069.86       1088.97         5.26 o                         
   0   6   0        719.89        672.36         7.78 o                         
   1   6   0        535.90        507.09         5.77 o                         
   2   6   0       2385.66       2407.65        33.58 o                         
   3   6   0         13.06          8.18         0.60 o                         
   4   6   0          6.54          7.64         0.78 o                         
   5   6   0          0.52          2.21         0.71 o                         
   6   6   0         29.47         25.19         1.04 o                         
   7   6   0         28.74         25.67         0.70 o                         
   8   6   0         17.10         15.42         0.63 o                         
   9   6   0         95.09         79.34         0.98 o                         
  -5   7   0        654.88        599.38        14.80 o                         
  -4   7   0        659.07        655.65         9.60 o                         
  -3   7   0          3.72          5.23         0.55 o                         
  -2   7   0         33.44         33.64         0.79 o                         
  -1   7   0       1889.72       1864.79        17.98 o                         
   0   7   0       1934.91       1991.65        20.17 o                         
   1   7   0       1148.71       1134.08         6.54 o                         
   2   7   0       1011.30       1025.19         7.15 o                         
   3   7   0        210.00        234.41         3.58 o                         
   4   7   0        596.42        591.66         9.47 o                         
   5   7   0        663.56        645.60         9.75 o                         
   6   7   0        677.04        654.88        14.13 o                         
   7   7   0         45.03         41.15         0.97 o                         
   8   7   0          3.66          6.11         0.49 o                         
   9   7   0         50.01         31.96         1.53 o                         
  -4   8   0         43.90         41.16         0.77 o                         
  -3   8   0         30.02         28.91         0.85 o                         
  -2   8   0        550.37        566.53         3.88 o                         
  -1   8   0        856.30        862.41         7.62 o                         
   0   8   0       1024.87       1071.93         9.23 o                         
   1   8   0        236.04        248.13         2.78 o                         
   2   8   0        249.52        278.51         3.70 o                         
   3   8   0        140.40        123.48         1.28 o                         
   4   8   0       1308.69       1292.90        18.06 o                         
   5   8   0        660.46        659.08         9.17 o                         
   6   8   0        441.30        439.46        13.31 o                         
   7   8   0         90.01         88.29         1.21 o                         
   8   8   0          3.42          2.83         0.47 o                         
  -3   9   0        127.81        116.81         4.20 o                         
  -2   9   0        141.90        144.45         1.58 o                         
  -1   9   0          0.18          1.01         0.48 o                         
   0   9   0         44.39         34.17         0.98 o                         
   1   9   0          0.49          4.88         0.63 o                         
   2   9   0         70.39         56.81         1.49 o                         
   3   9   0        371.88        348.10         4.91 o                         
   4   9   0        194.24        181.54         4.17 o                         
   5   9   0         50.21         50.96         1.16 o                         
   6   9   0         24.25         28.01         0.99 o                         
   7   9   0          1.18          1.66         0.46 o                         
   8   9   0         27.49         14.17         1.16 o                         
  -2  10   0         58.75         55.17         1.46 o                         
  -1  10   0         10.83          8.32         0.58 o                         
   0  10   0        495.96        492.46         7.25 o                         
   1  10   0        383.11        399.21         4.57 o                         
   2  10   0         44.84         34.75         0.93 o                         
   3  10   0         82.96         75.17         1.90 o                         
   4  10   0         52.75         65.30         1.12 o                         
   5  10   0         61.84         64.30         1.42 o                         
   6  10   0         38.24         35.55         1.21 o                         
   7  10   0         55.51         45.80         0.82 o                         
  -1  11   0        355.55        310.68         2.44 o                         
   0  11   0        491.91        480.96        16.22 o                         
   1  11   0        158.52        175.07         5.12 o                         
   2  11   0          3.23          4.65         0.46 o                         
   3  11   0          5.20          7.10         0.49 o                         
   4  11   0        146.47        144.26         2.10 o                         
   5  11   0        364.11        344.05         3.51 o                         
   6  11   0        114.48        100.49         3.91 o                         
   1  12   0          9.00         10.74         0.70 o                         
   2  12   0          5.57          2.69         0.35 o                         
   3  12   0         47.73         39.18         1.01 o                         
   4  12   0        149.61        115.40         1.57 o                         
  -5 -11   1        157.71        186.63         2.43 o                         
  -4 -11   1         51.40        106.17         2.39 o                         
  -3 -11   1        184.40        256.21         3.86 o                         
  -2 -11   1        154.14        203.58         3.28 o                         
  -1 -11   1          8.64          6.05         0.43 o                         
   0 -11   1        169.19        162.00        12.63 o                         
   1 -11   1        173.27        112.78         1.94 o                         
  -7 -10   1          0.47          0.58         0.34 o                         
  -6 -10   1         52.97         57.72         2.00 o                         
  -5 -10   1         63.70         83.91         1.85 o                         
  -4 -10   1        224.34        271.98         3.33 o                         
  -3 -10   1        274.37        312.16         2.88 o                         
  -2 -10   1         48.17         47.66         1.03 o                         
  -1 -10   1         41.78         46.19         1.04 o                         
   0 -10   1        183.88        215.04         3.17 o                         
   1 -10   1        159.59        174.59         3.05 o                         
   2 -10   1        183.25        172.55         1.63 o                         
  -7  -9   1          1.68          2.82         0.48 o                         
  -6  -9   1        114.28        110.46         2.12 o                         
  -5  -9   1          3.92          3.49         0.65 o                         
  -4  -9   1         34.26         52.83         1.10 o                         
  -3  -9   1          0.88          7.96         0.84 o                         
  -2  -9   1         82.52        123.59         1.73 o                         
  -1  -9   1        187.12        235.75         3.19 o                         
   0  -9   1        109.60        136.72         2.67 o                         
   1  -9   1        226.50        233.90         3.91 o                         
   2  -9   1          3.61          2.74         0.53 o                         
   3  -9   1          1.91          2.45         0.49 o                         
  -8  -8   1        127.28        102.80         4.22 o                         
  -7  -8   1        104.02         95.34         1.51 o                         
  -6  -8   1          4.85          3.05         0.59 o                         
  -5  -8   1        163.29        197.74         2.68 o                         
  -4  -8   1       1136.27       1277.21        19.70 o                         
  -3  -8   1          8.59         21.96         1.06 o                         
  -2  -8   1        390.68        455.07         5.82 o                         
  -1  -8   1         19.03         26.51         0.81 o                         
   0  -8   1        150.30        161.39         2.66 o                         
   1  -8   1        459.46        478.78         6.85 o                         
   2  -8   1        419.50        446.67         5.77 o                         
   3  -8   1        125.62        127.46         2.18 o                         
   4  -8   1         20.29         20.43         0.52 o                         
  -8  -7   1        197.62        181.27         5.45 o                         
  -7  -7   1        111.29         99.65         2.02 o                         
  -6  -7   1         98.53         99.65         1.81 o                         
  -5  -7   1        636.42        628.27         7.45 o                         
  -4  -7   1        879.84        882.06        11.16 o                         
  -3  -7   1       1384.00       1470.69         9.79 o                         
  -2  -7   1        434.55        478.67         5.00 o                         
  -1  -7   1         19.12         26.87         1.06 o                         
   0  -7   1       1296.34       1324.48        10.68 o                         
   1  -7   1        996.53       1013.17        11.84 o                         
   2  -7   1        837.03        869.11        10.37 o                         
   3  -7   1        309.85        327.74         2.86 o                         
   4  -7   1          3.89          2.99         0.45 o                         
   5  -7   1        150.22        134.43         4.86 o                         
  -8  -6   1         13.82         11.47         0.52 o                         
  -7  -6   1         31.79         35.71         1.04 o                         
  -6  -6   1         13.78         11.87         0.66 o                         
  -5  -6   1        563.59        542.43         5.37 o                         
  -4  -6   1        295.38        277.95         3.79 o                         
  -3  -6   1        109.27         86.81         2.41 o                         
  -2  -6   1         18.00         13.92         0.79 o                         
  -1  -6   1        110.41        103.99         1.52 o                         
   0  -6   1        669.46        652.71         8.86 o                         
   1  -6   1       1915.85       1922.58        11.75 o                         
   2  -6   1        855.87        846.28         7.99 o                         
   3  -6   1         66.23         70.44         1.20 o                         
   4  -6   1         52.07         47.35         1.04 o                         
   5  -6   1        363.14        358.39         2.43 o                         
   6  -6   1        449.64        393.53        13.81 o                         
  -9  -5   1         98.30         75.99         3.98 o                         
  -8  -5   1        117.86        120.36         1.74 o                         
  -7  -5   1         78.50         76.58         2.17 o                         
  -6  -5   1         12.22          9.65         0.63 o                         
  -5  -5   1          7.22          7.05         1.21 o                         
  -4  -5   1        219.31        197.38         5.37 o                         
  -3  -5   1       1755.73       1722.52        32.22 o                         
  -2  -5   1       1653.39       1845.57        20.28 o                         
  -1  -5   1        189.95        176.16         4.62 o                         
   0  -5   1          0.67          1.52         0.76 o                         
   1  -5   1        177.51        191.87         4.01 o                         
   2  -5   1         99.31        109.31         2.37 o                         
   3  -5   1         91.21         94.10         1.10 o                         
   4  -5   1        111.56        112.64         1.39 o                         
   5  -5   1         30.92         35.79         0.78 o                         
   6  -5   1        162.52        168.66         2.47 o                         
   7  -5   1         41.36         23.69         0.84 o                         
  -9  -4   1        371.92        332.38         4.15 o                         
  -8  -4   1        356.87        356.59         3.62 o                         
  -7  -4   1        191.19        191.34         4.18 o                         
  -6  -4   1         48.24         46.38         1.40 o                         
  -5  -4   1       1128.03       1037.83        16.82 o                         
  -4  -4   1       2931.15       2677.91        24.82 o                         
  -3  -4   1       2592.32       2507.34        47.40 o                         
  -2  -4   1       1077.56       1012.77        10.17 o                         
  -1  -4   1         34.64         32.02         1.34 o                         
   0  -4   1        679.85        636.21        11.11 o                         
   1  -4   1       4933.10       5036.22        42.47 o                         
   2  -4   1        915.71        832.93        13.90 o                         
   3  -4   1        832.04        798.36         5.81 o                         
   4  -4   1          0.66          1.84         0.42 o                         
   5  -4   1         26.62         31.30         0.85 o                         
   6  -4   1        269.67        265.94         2.57 o                         
   7  -4   1        108.79        107.33         1.28 o                         
  -9  -3   1        149.57        121.83         1.85 o                         
  -8  -3   1         27.70         28.15         0.69 o                         
  -7  -3   1         71.29         65.79         1.35 o                         
  -6  -3   1         40.33         40.68         1.11 o                         
  -5  -3   1        495.09        451.75         6.85 o                         
  -4  -3   1       3262.28       3061.27        31.61 o                         
  -3  -3   1       2533.77       2466.71        31.62 o                         
  -2  -3   1        352.83        318.40         4.57 o                         
  -1  -3   1        927.39        922.72         8.46 o                         
   0  -3   1       1375.24       1281.98        13.78 o                         
   1  -3   1       4559.48       4367.07        89.96 o                         
   2  -3   1       7098.76       7119.00        50.09 o                         
   3  -3   1        540.08        488.81         3.92 o                         
   4  -3   1         47.91         48.86         1.05 o                         
   5  -3   1        995.18       1004.69        20.96 o                         
   6  -3   1       1347.20       1334.04         9.51 o                         
   7  -3   1        637.35        690.43        10.65 o                         
   8  -3   1        217.90        175.72         1.62 o                         
  -9  -2   1         78.73         61.97         3.60 o                         
  -8  -2   1         22.52         25.65         0.85 o                         
  -7  -2   1          5.07          7.75         0.70 o                         
  -6  -2   1         38.73         37.48         0.91 o                         
  -5  -2   1          0.97          2.14         0.51 o                         
  -4  -2   1        945.83       1008.54        13.20 o                         
  -3  -2   1        201.63        229.91         3.68 o                         
  -2  -2   1        533.56        523.03         4.66 o                         
  -1  -2   1       8967.04       9079.46        53.57 o                         
   0  -2   1       1533.26       1502.55        24.71 o                         
   1  -2   1       1283.99       1321.57        12.56 o                         
   2  -2   1        239.81        195.14         3.30 o                         
   3  -2   1         53.11         42.41         2.96 o                         
   4  -2   1        146.43        139.95         2.03 o                         
   5  -2   1        872.69        879.62        13.24 o                         
   6  -2   1        739.59        788.55         4.81 o                         
   7  -2   1        686.24        717.18        10.64 o                         
   8  -2   1        115.56        119.69         2.41 o                         
  -9  -1   1        345.13        235.41         8.61 o                         
  -8  -1   1        450.99        498.17         5.52 o                         
  -7  -1   1         32.05         39.48         1.03 o                         
  -6  -1   1         10.10          9.87         0.68 o                         
  -5  -1   1        921.61        866.04         5.91 o                         
  -4  -1   1       1905.79       1762.76        17.15 o                         
  -3  -1   1       1379.85       1297.82        23.86 o                         
  -2  -1   1       1206.18       1192.12        10.71 o                         
  -1  -1   1        402.57        440.37         3.69 o                         
   0  -1   1       1330.23       1320.59         7.52 o                         
   1  -1   1        946.89        949.18         8.44 o                         
   2  -1   1       2161.57       2191.98        15.68 o                         
   3  -1   1         13.06         23.64         1.28 o                         
   4  -1   1        241.70        226.37         2.86 o                         
   5  -1   1          1.92          4.46         0.59 o                         
   6  -1   1         11.04          5.47         0.55 o                         
   7  -1   1          0.21          0.84         0.43 o                         
   8  -1   1          4.79          5.61         0.43 o                         
  -8   0   1        360.82        408.67         9.24 o                         
  -7   0   1         18.61         25.61         0.81 o                         
  -6   0   1        144.92        149.00         2.11 o                         
  -5   0   1       1098.15       1075.85         7.42 o                         
  -4   0   1       2840.05       2602.05        43.78 o                         
  -3   0   1       5591.97       5588.27        70.62 o                         
  -2   0   1       2049.93       2121.17        17.49 o                         
  -1   0   1       2104.23       2038.91        20.71 o                         
   0   0   1       5888.99       5340.63        53.45 o                         
   1   0   1       4082.27       4115.05        20.95 o                         
   2   0   1       6928.48       6873.84        87.61 o                         
   3   0   1       2392.37       2544.65        18.63 o                         
   4   0   1        128.67        145.58         3.17 o                         
   5   0   1       1069.91       1081.39         6.20 o                         
   6   0   1       1256.08       1303.02        10.23 o                         
   7   0   1       1155.48       1187.86        14.47 o                         
   8   0   1        120.64        147.51         1.74 o                         
   9   0   1          7.85          5.27         0.39 o                         
  -8   1   1          1.94          2.41         0.49 o                         
  -7   1   1          8.16          8.11         0.54 o                         
  -6   1   1         27.46         37.24         0.84 o                         
  -5   1   1        505.08        510.03         5.10 o                         
  -4   1   1       1310.54       1268.11        12.20 o                         
  -3   1   1       3807.73       3995.02        34.28 o                         
  -2   1   1        647.39        656.88         7.77 o                         
  -1   1   1        318.94        341.65         4.73 o                         
   0   1   1         79.26        104.72         3.21 o                         
   1   1   1       3997.22       4298.06        37.39 o                         
   2   1   1       4244.35       4192.44        32.06 o                         
   3   1   1        964.26        925.84         7.33 o                         
   4   1   1        523.38        535.32         7.33 o                         
   5   1   1       1618.38       1521.09        19.79 o                         
   6   1   1       2899.25       2882.81        19.25 o                         
   7   1   1       1113.75       1125.43        11.45 o                         
   8   1   1        349.75        373.29         8.88 o                         
   9   1   1          1.31          2.39         0.41 o                         
  -8   2   1        170.11        178.75         2.35 o                         
  -7   2   1         66.83         76.11         1.16 o                         
  -6   2   1         61.13         51.48         0.85 o                         
  -5   2   1          1.76          2.27         0.35 o                         
  -4   2   1        667.36        627.22         4.91 o                         
  -3   2   1          5.39          3.18         0.79 o                         
  -2   2   1         10.85          7.88         0.79 o                         
  -1   2   1        986.89       1020.33         9.53 o                         
   0   2   1       2457.80       2682.39        10.65 o                         
   1   2   1       1462.66       1472.21        66.07 o                         
   2   2   1          9.38         10.48         0.84 o                         
   3   2   1        158.61        180.43         4.01 o                         
   4   2   1         37.55         42.87         1.51 o                         
   5   2   1        963.64        937.13         8.32 o                         
   6   2   1        549.75        562.09         5.89 o                         
   7   2   1        398.52        396.69         5.13 o                         
   8   2   1         82.59         90.76         3.03 o                         
   9   2   1          0.97          1.13         0.41 o                         
  -7   3   1        147.67        176.96         1.90 o                         
  -6   3   1        145.47        129.11         1.20 o                         
  -5   3   1       1140.19       1156.03         9.18 o                         
  -4   3   1       1570.82       1510.88        12.41 o                         
  -3   3   1       1579.73       1399.09         8.79 o                         
  -2   3   1        584.97        568.77         9.07 o                         
  -1   3   1         17.96         29.12         1.90 o                         
   0   3   1       3697.22       3874.57        35.29 o                         
   1   3   1       7754.75       7930.50        41.69 o                         
   2   3   1        609.57        575.94         6.39 o                         
   3   3   1        923.33        902.66         6.95 o                         
   4   3   1         17.67         18.00         1.70 o                         
   5   3   1        289.76        293.42         3.34 o                         
   6   3   1        370.85        368.03         6.05 o                         
   7   3   1        152.30        169.62         1.47 o                         
   8   3   1        304.96        311.04         7.04 o                         
   9   3   1          2.60          1.67         0.43 o                         
  -7   4   1          0.47          1.76         0.40 o                         
  -6   4   1        249.41        255.45         2.21 o                         
  -5   4   1        605.81        624.05         3.77 o                         
  -4   4   1       1362.75       1363.11        12.83 o                         
  -3   4   1       2329.65       2213.98        19.26 o                         
  -2   4   1       1329.52       1325.97         6.03 o                         
  -1   4   1        480.07        462.64         6.93 o                         
   0   4   1       3246.60       3187.52        23.02 o                         
   1   4   1       3519.71       3196.85        25.16 o                         
   2   4   1       3392.36       3177.64        22.23 o                         
   3   4   1        868.55        857.56         9.36 o                         
   4   4   1         69.73         70.95         1.74 o                         
   5   4   1       1826.84       1792.78        15.12 o                         
   6   4   1       1855.29       1760.46        16.86 o                         
   7   4   1       1372.64       1401.54         7.50 o                         
   8   4   1        171.64        183.37         2.93 o                         
   9   4   1          3.24          3.95         0.37 o                         
  -6   5   1         32.64         25.72         0.59 o                         
  -5   5   1         13.31         16.08         0.53 o                         
  -4   5   1        330.10        326.19         3.25 o                         
  -3   5   1         60.36         61.26         2.08 o                         
  -2   5   1         36.83         45.60         0.93 o                         
  -1   5   1         75.02         56.42         1.17 o                         
   0   5   1       2435.51       2418.55        25.04 o                         
   1   5   1        641.46        538.14         6.79 o                         
   2   5   1       1717.63       1727.39        31.41 o                         
   3   5   1         96.24         90.22         4.33 o                         
   4   5   1        356.52        381.64         3.52 o                         
   5   5   1        833.31        821.79        11.79 o                         
   6   5   1       1421.12       1390.81        13.95 o                         
   7   5   1        909.19        948.18         4.75 o                         
   8   5   1        202.02        214.63         4.25 o                         
   9   5   1          3.84          3.80         0.42 o                         
  -6   6   1         24.97         28.62         0.97 o                         
  -5   6   1        262.23        246.56         3.03 o                         
  -4   6   1        451.93        450.89         4.01 o                         
  -3   6   1        360.95        362.74         3.05 o                         
  -2   6   1         22.08         22.17         1.49 o                         
  -1   6   1         32.64         28.28         1.31 o                         
   0   6   1          1.49          3.37         0.60 o                         
   1   6   1        875.21        968.69        10.60 o                         
   2   6   1        534.75        576.97         4.42 o                         
   3   6   1         24.07         20.25         0.69 o                         
   4   6   1        142.12        152.10         2.43 o                         
   5   6   1          7.80          6.89         0.72 o                         
   6   6   1         97.45         85.96         2.15 o                         
   7   6   1          0.05          0.94         0.49 o                         
   8   6   1          8.68          9.50         0.56 o                         
   9   6   1        105.11         95.35         1.69 o                         
  -5   7   1        490.29        458.22         4.86 o                         
  -4   7   1        833.25        825.00        10.46 o                         
  -3   7   1        433.10        451.13         3.25 o                         
  -2   7   1        776.47        765.78         3.62 o                         
  -1   7   1         38.66         40.66         0.78 o                         
   0   7   1        934.91        971.98         6.30 o                         
   1   7   1       1714.79       1767.18        17.66 o                         
   2   7   1       1403.05       1403.96        17.77 o                         
   3   7   1        318.78        303.61         2.77 o                         
   4   7   1          2.02          4.74         0.68 o                         
   5   7   1        100.40        100.74         2.63 o                         
   6   7   1        800.50        810.86        10.14 o                         
   7   7   1        226.34        218.13         3.44 o                         
   8   7   1         92.54         93.31         1.30 o                         
   9   7   1         13.25          8.88         0.48 o                         
  -4   8   1        140.10        132.54         2.28 o                         
  -3   8   1        354.20        351.96         2.37 o                         
  -2   8   1        137.42        152.31         1.52 o                         
  -1   8   1        109.55        126.55         1.42 o                         
   0   8   1        684.59        729.84         3.56 o                         
   1   8   1       2063.89       2231.32         9.94 o                         
   2   8   1        957.03        960.27         8.96 o                         
   3   8   1        119.89        119.28         2.39 o                         
   4   8   1         59.83         69.93         1.49 o                         
   5   8   1        881.87        937.42        12.00 o                         
   6   8   1        623.19        634.00         9.28 o                         
   7   8   1        557.88        543.60         9.31 o                         
   8   8   1        203.61        188.86         3.25 o                         
   9   8   1          1.68          0.80         0.50 o                         
  -3   9   1         35.31         30.97         1.01 o                         
  -2   9   1         64.49         68.76         1.23 o                         
  -1   9   1          2.07          2.12         0.49 o                         
   0   9   1        199.15        200.69         1.78 o                         
   1   9   1        142.55        149.40         1.48 o                         
   2   9   1         42.03         66.17         1.08 o                         
   3   9   1         21.21         31.50         0.71 o                         
   4   9   1        102.65        125.91         1.50 o                         
   5   9   1        225.35        255.77         2.76 o                         
   6   9   1        148.14        160.78         2.20 o                         
   7   9   1        111.33        106.57         1.85 o                         
   8   9   1          6.03          3.10         0.37 o                         
  -2  10   1         43.17         43.12         2.01 o                         
  -1  10   1        195.35        181.03         4.32 o                         
   0  10   1        140.53        167.02         2.27 o                         
   1  10   1         72.80         94.10         1.12 o                         
   2  10   1        235.55        316.35         3.16 o                         
   3  10   1        173.12        227.56         2.56 o                         
   4  10   1         34.29         50.56         1.07 o                         
   5  10   1          0.49          0.77         0.48 o                         
   6  10   1          2.19          2.15         0.81 o                         
   7  10   1         55.04         50.33         1.93 o                         
   8  10   1          7.23          2.89         0.31 o                         
  -1  11   1        180.55        173.90         3.87 o                         
   0  11   1        175.58        221.45         8.16 o                         
   1  11   1        413.26        517.39         8.11 o                         
   2  11   1        376.20        484.51         6.55 o                         
   3  11   1        209.41        234.93         2.98 o                         
   4  11   1         26.39         27.15         0.97 o                         
   5  11   1         62.47         76.44         1.68 o                         
   6  11   1        298.56        301.28        12.09 o                         
   7  11   1        115.36         87.27         1.10 o                         
   1  12   1        126.60        122.02         1.24 o                         
   2  12   1        106.37        111.26         1.38 o                         
   3  12   1         23.19         31.70         1.95 o                         
   4  12   1         26.97         45.62         1.18 o                         
   5  12   1        120.81        143.12         2.69 o                         
  -4 -11   2          9.92          4.46         0.67 o                         
  -3 -11   2        210.25        190.70         2.70 o                         
  -2 -11   2        284.56        304.34         2.83 o                         
  -1 -11   2         84.06         89.77         4.10 o                         
   0 -11   2         27.12         25.28         2.10 o                         
  -6 -10   2          0.37          2.37         0.37 o                         
  -5 -10   2         20.00         21.75         1.01 o                         
  -4 -10   2        637.93        585.33         5.85 o                         
  -3 -10   2        316.23        323.49         5.80 o                         
  -2 -10   2        262.82        285.72         2.51 o                         
  -1 -10   2        147.53        169.14         2.73 o                         
   0 -10   2          0.08          0.36         0.35 o                         
   1 -10   2         81.75         75.48         0.90 o                         
   2 -10   2        236.75        182.65         2.36 o                         
  -7  -9   2          6.92          4.69         0.53 o                         
  -6  -9   2         29.39         25.07         0.67 o                         
  -5  -9   2        102.22         83.87         1.49 o                         
  -4  -9   2         38.51         41.43         1.16 o                         
  -3  -9   2        101.19        100.87         1.55 o                         
  -2  -9   2          0.90          1.94         0.62 o                         
  -1  -9   2          7.79          9.66         0.61 o                         
   0  -9   2        189.47        195.16         2.66 o                         
   1  -9   2        205.24        234.25         1.99 o                         
   2  -9   2        192.09        201.83         4.49 o                         
   3  -9   2        115.71        111.77         1.74 o                         
  -7  -8   2        352.45        319.88         8.78 o                         
  -6  -8   2        158.65        165.52         1.98 o                         
  -5  -8   2         17.55         23.88         0.80 o                         
  -4  -8   2         27.36         20.81         0.75 o                         
  -3  -8   2         29.86         28.21         0.95 o                         
  -2  -8   2        625.43        618.12        13.70 o                         
  -1  -8   2        593.04        615.06         5.15 o                         
   0  -8   2          5.05          7.88         0.72 o                         
   1  -8   2         36.88         40.71         1.17 o                         
   2  -8   2          9.08         10.88         0.58 o                         
   3  -8   2         34.36         30.98         0.99 o                         
   4  -8   2         17.97         18.46         0.89 o                         
  -8  -7   2        248.76        172.39        14.23 o                         
  -7  -7   2        495.95        475.03        21.93 o                         
  -6  -7   2         36.20         42.82         0.92 o                         
  -5  -7   2         21.75         18.56         0.86 o                         
  -4  -7   2         93.10         78.72         1.75 o                         
  -3  -7   2       3304.34       3318.42        27.30 o                         
  -2  -7   2       1565.92       1612.62         8.82 o                         
  -1  -7   2        661.64        657.05        16.68 o                         
   0  -7   2        169.57        181.45         2.77 o                         
   1  -7   2        203.88        201.25         4.17 o                         
   2  -7   2        796.38        813.22        12.24 o                         
   3  -7   2        495.36        515.36         8.45 o                         
   4  -7   2        494.93        513.38         7.11 o                         
   5  -7   2         42.50         45.30         1.14 o                         
  -8  -6   2         57.63         50.17         2.20 o                         
  -7  -6   2         46.69         47.54         1.39 o                         
  -6  -6   2          2.56          2.56         0.64 o                         
  -5  -6   2         99.20         98.64         1.89 o                         
  -4  -6   2        422.66        389.06         6.66 o                         
  -3  -6   2       1083.17       1158.99        19.17 o                         
  -2  -6   2        888.73        893.62        10.36 o                         
  -1  -6   2        386.86        392.96         4.19 o                         
   0  -6   2         14.97         16.27         1.92 o                         
   1  -6   2       1261.36       1221.96        10.70 o                         
   2  -6   2       1201.52       1177.75        18.69 o                         
   3  -6   2       1290.86       1276.47        15.52 o                         
   4  -6   2        260.84        266.06         3.95 o                         
   5  -6   2         30.20         26.07         0.72 o                         
   6  -6   2        178.04        155.07         1.96 o                         
  -8  -5   2         78.38         75.38         1.15 o                         
  -7  -5   2        278.19        268.76         5.87 o                         
  -6  -5   2        214.95        215.84         4.69 o                         
  -5  -5   2        147.95        135.83         1.98 o                         
  -4  -5   2          0.57          0.46         0.83 o                         
  -3  -5   2         32.13         32.90         4.45 o                         
  -2  -5   2        311.24        318.59         8.57 o                         
  -1  -5   2        537.23        538.57         6.05 o                         
   0  -5   2        167.84        156.81         5.97 o                         
   1  -5   2         23.11         20.56         1.46 o                         
   2  -5   2        404.51        419.39         6.12 o                         
   3  -5   2         95.18         89.58         1.11 o                         
   4  -5   2         15.28         18.80         0.75 o                         
   5  -5   2         14.48         11.99         0.57 o                         
   6  -5   2        273.52        273.55         2.36 o                         
  -8  -4   2        666.58        642.97        10.24 o                         
  -7  -4   2        766.35        778.15         6.96 o                         
  -6  -4   2        827.67        827.16         9.47 o                         
  -5  -4   2        167.47        172.97         9.44 o                         
  -4  -4   2        739.74        739.47         8.41 o                         
  -3  -4   2       1715.53       1665.23        22.00 o                         
  -2  -4   2       7044.53       7262.13        54.80 o                         
  -1  -4   2       2001.23       2082.60        21.34 o                         
   0  -4   2        373.17        379.04        27.17 o                         
   1  -4   2         94.62         73.91         2.78 o                         
   2  -4   2        506.52        429.13         5.25 o                         
   3  -4   2        963.65        931.90         6.99 o                         
   4  -4   2        138.06        130.27         1.79 o                         
   5  -4   2         84.17         75.74         1.23 o                         
   6  -4   2          0.09          1.09         0.42 o                         
   7  -4   2         19.88         23.99         0.63 o                         
  -8  -3   2        557.83        539.45         8.54 o                         
  -7  -3   2        401.95        416.79         3.61 o                         
  -6  -3   2        280.27        271.72         5.73 o                         
  -5  -3   2         42.01         44.02         1.72 o                         
  -4  -3   2       1936.75       2027.33        28.43 o                         
  -3  -3   2       3142.46       3105.28        56.17 o                         
  -2  -3   2       6571.12       6581.44        57.48 o                         
  -1  -3   2        864.38        802.53         7.05 o                         
   0  -3   2        121.06        117.63         4.28 o                         
   1  -3   2       1934.96       1908.64        18.59 o                         
   2  -3   2       6401.91       6201.67       215.63 o                         
   3  -3   2       2965.24       2738.84        19.70 o                         
   4  -3   2       1171.43       1080.07        17.92 o                         
   5  -3   2          2.51          5.33         0.49 o                         
   6  -3   2        192.97        215.39         1.79 o                         
   7  -3   2        672.88        758.60         4.82 o                         
  -8  -2   2         32.70         28.58         0.71 o                         
  -7  -2   2         14.91         15.95         0.73 o                         
  -6  -2   2         36.49         32.88         0.98 o                         
  -5  -2   2        298.72        323.32         4.00 o                         
  -4  -2   2        618.43        600.39        10.67 o                         
  -3  -2   2        731.61        674.37        15.32 o                         
  -2  -2   2        946.82        941.06         9.24 o                         
  -1  -2   2       3890.13       3903.71        21.91 o                         
   0  -2   2       1183.61       1234.50        18.36 o                         
   1  -2   2        986.83       1012.23        10.80 o                         
   2  -2   2       2524.39       2449.84        23.82 o                         
   3  -2   2       2557.59       2391.28        43.80 o                         
   4  -2   2        719.30        685.14         4.20 o                         
   5  -2   2         18.39         16.97         0.64 o                         
   6  -2   2          6.34         12.86         0.63 o                         
   7  -2   2       1037.22       1113.45        17.65 o                         
   8  -2   2        477.90        526.57        22.43 o                         
  -8  -1   2        259.30        282.54         2.42 o                         
  -7  -1   2        747.25        769.13         5.79 o                         
  -6  -1   2        612.61        601.89         5.14 o                         
  -5  -1   2          5.80          5.82         0.77 o                         
  -4  -1   2        773.62        753.49         9.95 o                         
  -3  -1   2       1455.07       1483.20        13.85 o                         
  -2  -1   2       2265.20       2197.44        21.19 o                         
  -1  -1   2       3796.28       3802.66        18.25 o                         
   0  -1   2       1463.89       1543.63        18.81 o                         
   1  -1   2        421.01        422.54         3.69 o                         
   2  -1   2         57.21         56.69         1.44 o                         
   3  -1   2        223.46        234.85         4.13 o                         
   4  -1   2         70.38         80.77         1.42 o                         
   5  -1   2         33.25         33.12         1.03 o                         
   6  -1   2         51.98         52.95         1.29 o                         
   7  -1   2         77.88         92.98         1.81 o                         
   8  -1   2         34.66         37.44         0.80 o                         
  -8   0   2        661.84        722.70        11.14 o                         
  -7   0   2       1167.39       1217.14         6.89 o                         
  -6   0   2        231.03        219.20         2.65 o                         
  -5   0   2         88.22         85.76         2.71 o                         
  -4   0   2       2338.04       2220.19        52.51 o                         
  -3   0   2       5846.69       6000.28        35.53 o                         
  -2   0   2       5070.65       4990.44        23.16 o                         
  -1   0   2       5924.73       5907.53        52.09 o                         
   0   0   2       1772.94       1865.30        22.13 o                         
   1   0   2        783.60        776.91         4.65 o                         
   2   0   2       4424.71       4382.67        24.50 o                         
   3   0   2       6593.51       6707.12        39.65 o                         
   4   0   2        702.29        710.92         7.64 o                         
   5   0   2          1.41          2.78         0.48 o                         
   6   0   2        572.83        563.01         5.61 o                         
   7   0   2        407.12        420.91         5.50 o                         
   8   0   2        297.68        348.80         5.63 o                         
   9   0   2        107.18        110.87         3.11 o                         
  -8   1   2         75.40         65.89         1.47 o                         
  -7   1   2        444.41        434.06         5.47 o                         
  -6   1   2        121.69        123.79         1.53 o                         
  -5   1   2        163.48        157.31         1.69 o                         
  -4   1   2       2129.34       2144.60        18.59 o                         
  -3   1   2       4897.26       5067.62        51.83 o                         
  -2   1   2       3609.38       3625.18        22.03 o                         
  -1   1   2       1826.41       1860.33        17.21 o                         
   0   1   2       2781.92       2952.54         7.80 o                         
   1   1   2       8212.28       8501.41       126.48 o                         
   2   1   2       7556.50       7437.32        58.66 o                         
   3   1   2       5573.97       5409.80        33.08 o                         
   4   1   2       2050.93       2003.78        15.94 o                         
   5   1   2          6.85          8.80         0.59 o                         
   6   1   2        764.19        742.80         4.42 o                         
   7   1   2        303.33        353.39         3.98 o                         
   8   1   2       1186.28       1286.36        22.37 o                         
   9   1   2        180.15        212.11         3.35 o                         
  -8   2   2         53.61         47.87         0.93 o                         
  -7   2   2         53.07         58.77         0.98 o                         
  -6   2   2        101.42        107.18         1.44 o                         
  -5   2   2        315.14        299.28         3.45 o                         
  -4   2   2         45.54         40.45         1.42 o                         
  -3   2   2          1.48          6.25         1.75 o                         
  -2   2   2          0.77          1.94         1.10 o                         
  -1   2   2        150.30        187.01         3.40 o                         
   0   2   2       3231.30       3572.79        76.47 o                         
   1   2   2        893.48       1020.10        37.58 o                         
   2   2   2       3347.29       3391.78        27.63 o                         
   3   2   2       1360.84       1345.07        13.41 o                         
   4   2   2       1181.56       1177.43        10.86 o                         
   5   2   2         41.29         53.91         1.24 o                         
   6   2   2        260.76        246.56         3.03 o                         
   7   2   2        442.95        451.57         2.96 o                         
   8   2   2        494.48        531.45         7.84 o                         
   9   2   2        129.08        146.37         2.56 o                         
  -7   3   2        634.30        737.14        10.83 o                         
  -6   3   2        510.22        509.16         4.19 o                         
  -5   3   2         18.12         21.28         0.59 o                         
  -4   3   2         22.05         22.58         0.85 o                         
  -3   3   2       2564.41       2443.37        34.19 o                         
  -2   3   2       2929.54       2988.32        23.77 o                         
  -1   3   2       1250.90       1248.65        19.07 o                         
   0   3   2        112.82        113.77         2.34 o                         
   1   3   2        400.12        446.88         4.64 o                         
   2   3   2        881.69        895.83        10.55 o                         
   3   3   2        527.23        536.04         5.83 o                         
   4   3   2        358.42        355.35         5.58 o                         
   5   3   2          1.21          1.54         0.47 o                         
   6   3   2         87.16         94.48         1.51 o                         
   7   3   2        223.10        233.28         2.10 o                         
   8   3   2          4.84          6.12         0.59 o                         
   9   3   2          1.71          3.25         0.51 o                         
  -7   4   2        172.89        146.60         2.00 o                         
  -6   4   2        315.49        312.63         3.26 o                         
  -5   4   2         46.89         46.79         0.82 o                         
  -4   4   2        979.16        937.14         8.67 o                         
  -3   4   2       4989.59       4842.16        34.24 o                         
  -2   4   2       3876.88       3809.59        43.71 o                         
  -1   4   2       1361.55       1253.29        25.28 o                         
   0   4   2        274.78        319.67         4.45 o                         
   1   4   2       2066.45       2101.02        15.64 o                         
   2   4   2       5103.89       5275.98        50.45 o                         
   3   4   2       4495.85       4520.11        30.81 o                         
   4   4   2       1791.12       1776.22        16.25 o                         
   5   4   2         28.10         29.55         1.10 o                         
   6   4   2        429.62        435.00         6.91 o                         
   7   4   2        663.64        667.19         3.52 o                         
   8   4   2        143.11        148.75         4.40 o                         
   9   4   2        204.11        199.12         5.36 o                         
  -6   5   2          0.68          0.91         0.41 o                         
  -5   5   2         30.68         31.93         0.68 o                         
  -4   5   2        851.55        844.24         7.85 o                         
  -3   5   2         97.26         96.76         1.04 o                         
  -2   5   2       1272.48       1221.84         7.06 o                         
  -1   5   2         60.12         42.37         0.88 o                         
   0   5   2        333.11        384.62         5.74 o                         
   1   5   2       1836.72       1940.81        22.76 o                         
   2   5   2       2833.66       2918.51        23.04 o                         
   3   5   2       3513.32       3381.39        27.81 o                         
   4   5   2        433.38        416.12         4.06 o                         
   5   5   2         73.89         89.93         2.59 o                         
   6   5   2        814.36        816.85        10.34 o                         
   7   5   2       1204.72       1154.98         6.60 o                         
   8   5   2        328.94        350.67         5.86 o                         
   9   5   2        295.58        287.12         2.73 o                         
  -6   6   2        188.30        196.64         2.38 o                         
  -5   6   2        104.61        100.11         1.60 o                         
  -4   6   2         18.86         22.05         0.62 o                         
  -3   6   2         20.37         19.54         0.62 o                         
  -2   6   2        328.57        329.51         4.02 o                         
  -1   6   2        105.88        117.34         2.07 o                         
   0   6   2        274.46        282.45         4.04 o                         
   1   6   2         30.60         27.92         1.05 o                         
   2   6   2        145.92        143.13         1.81 o                         
   3   6   2         32.23         30.71         0.84 o                         
   4   6   2        107.00        104.93         1.43 o                         
   5   6   2         39.31         35.44         1.05 o                         
   6   6   2         36.91         39.85         0.84 o                         
   7   6   2         95.68         91.69         1.24 o                         
   8   6   2          1.27          3.05         0.46 o                         
   9   6   2         24.75         26.88         1.28 o                         
  -5   7   2          1.17          4.10         0.49 o                         
  -4   7   2        298.80        296.48         2.93 o                         
  -3   7   2        706.00        700.45         5.13 o                         
  -2   7   2       2271.05       2258.55         9.19 o                         
  -1   7   2        713.63        715.41         5.49 o                         
   0   7   2          1.82          1.94         0.51 o                         
   1   7   2         48.22         35.19         3.38 o                         
   2   7   2       1333.63       1328.27        11.06 o                         
   3   7   2        787.62        787.13         5.57 o                         
   4   7   2        480.31        488.46         5.51 o                         
   5   7   2         58.09         55.46         0.84 o                         
   6   7   2          0.13          1.64         0.56 o                         
   7   7   2        202.80        203.49         2.01 o                         
   8   7   2         36.93         32.45         0.73 o                         
   9   7   2          0.30          1.19         0.47 o                         
  -4   8   2        222.04        205.88         3.49 o                         
  -3   8   2        888.55        880.70         7.64 o                         
  -2   8   2        169.28        182.53         2.19 o                         
  -1   8   2        494.52        517.07         4.26 o                         
   0   8   2         72.14         75.08         1.08 o                         
   1   8   2        778.07        758.06         6.35 o                         
   2   8   2       1512.01       1550.04        11.44 o                         
   3   8   2       1086.40       1095.35        12.13 o                         
   4   8   2        599.27        586.80         5.00 o                         
   5   8   2         15.27         13.63         0.67 o                         
   6   8   2        153.62        144.54         1.55 o                         
   7   8   2        495.49        497.24         7.59 o                         
   8   8   2        508.41        490.16         5.54 o                         
   9   8   2         29.96         26.66         0.64 o                         
  -3   9   2         62.39         59.37         2.76 o                         
  -2   9   2         76.87         81.45         2.42 o                         
  -1   9   2          2.85          2.61         0.53 o                         
   0   9   2         60.05         64.61         1.04 o                         
   1   9   2        578.42        596.32         3.62 o                         
   2   9   2        103.86        120.36         1.61 o                         
   3   9   2        358.47        394.76         2.45 o                         
   4   9   2         46.47         47.42         0.90 o                         
   5   9   2          0.27          1.30         0.58 o                         
   6   9   2        105.01        116.98         1.44 o                         
   7   9   2        261.93        284.59         7.08 o                         
   8   9   2        158.49        169.46         2.56 o                         
  -2  10   2         93.54         84.81         1.07 o                         
  -1  10   2        435.12        446.91         3.05 o                         
   0  10   2         79.39         84.05         1.12 o                         
   1  10   2          3.65          3.63         0.48 o                         
   2  10   2          0.55          0.92         0.41 o                         
   3  10   2        110.34         98.42         1.27 o                         
   4  10   2         40.18         36.93         0.78 o                         
   5  10   2         48.61         52.29         0.99 o                         
   6  10   2         60.89         64.85         1.15 o                         
   7  10   2         13.17         18.51         1.08 o                         
   8  10   2          5.11          2.42         0.43 o                         
  -1  11   2         18.32         24.78         0.54 o                         
   0  11   2         16.90         29.89         0.71 o                         
   1  11   2         70.65         57.50         1.25 o                         
   2  11   2        307.53        302.02         4.27 o                         
   3  11   2        345.86        341.17         3.50 o                         
   4  11   2         78.54         79.14         1.19 o                         
   5  11   2         18.33         18.16         0.67 o                         
   6  11   2         64.66         60.55         1.84 o                         
   7  11   2         28.18         23.31         0.84 o                         
   0  12   2          1.97          0.91         0.38 o                         
   1  12   2        165.64        163.61         2.20 o                         
   2  12   2        317.93        331.51         2.91 o                         
   3  12   2         56.72         71.96         1.37 o                         
   4  12   2         48.72         62.26         1.23 o                         
   5  12   2          0.08          0.72         0.46 o                         
   6  12   2         30.34         29.45         0.68 o                         
  -2 -11   3         80.17         79.83         1.81 o                         
  -5 -10   3         98.20         65.17         1.93 o                         
  -4 -10   3        104.04        111.16         1.60 o                         
  -3 -10   3         79.43        111.50         4.14 o                         
  -2 -10   3        264.89        333.96         4.25 o                         
  -1 -10   3        519.45        551.37        11.72 o                         
   0 -10   3        199.17        200.10         4.74 o                         
   1 -10   3         30.62         20.83         0.77 o                         
  -6  -9   3          0.64          0.03         0.42 o                         
  -5  -9   3         21.66         32.73         1.53 o                         
  -4  -9   3          0.54          4.53         0.59 o                         
  -3  -9   3        108.67        132.38         1.98 o                         
  -2  -9   3         99.39        113.19         2.59 o                         
  -1  -9   3         85.12         82.77         2.94 o                         
   0  -9   3          2.67          3.60         0.46 o                         
   1  -9   3          4.18          3.36         0.35 o                         
   2  -9   3        298.48        259.50         6.03 o                         
   3  -9   3        220.31        137.50         7.68 o                         
  -7  -8   3        120.05        101.19         5.56 o                         
  -6  -8   3         92.16        101.53         3.00 o                         
  -5  -8   3        236.86        261.87         9.15 o                         
  -4  -8   3         71.22         69.76         1.79 o                         
  -3  -8   3         52.25         43.18         0.94 o                         
  -2  -8   3         78.62        101.94         2.05 o                         
  -1  -8   3        116.73        133.71         1.72 o                         
   0  -8   3         60.33         69.15         1.11 o                         
   1  -8   3        104.50        109.93         1.67 o                         
   2  -8   3         52.30         50.02         1.01 o                         
   3  -8   3         80.43         59.83         1.20 o                         
   4  -8   3          7.92          9.18         0.54 o                         
  -7  -7   3        226.84        226.25         2.75 o                         
  -6  -7   3        368.14        379.11         3.53 o                         
  -5  -7   3        275.35        259.81         2.96 o                         
  -4  -7   3         73.98         56.32         1.40 o                         
  -3  -7   3        951.60       1020.85        13.67 o                         
  -2  -7   3        755.54        831.56         8.10 o                         
  -1  -7   3       1643.11       1699.74        26.71 o                         
   0  -7   3        932.19        955.32         8.63 o                         
   1  -7   3        165.65        154.17         2.82 o                         
   2  -7   3          6.33          9.31         0.57 o                         
   3  -7   3        185.35        195.27         4.04 o                         
   4  -7   3        966.19        911.64        22.55 o                         
   5  -7   3        138.15        108.49        15.05 o                         
  -7  -6   3        166.01        148.06         3.88 o                         
  -6  -6   3        371.08        352.51         8.17 o                         
  -5  -6   3         55.26         46.90         1.23 o                         
  -4  -6   3          4.83          7.54         0.64 o                         
  -3  -6   3        212.02        199.18         3.76 o                         
  -2  -6   3       1348.94       1371.90        26.94 o                         
  -1  -6   3        886.12        886.26         9.68 o                         
   0  -6   3        997.98       1015.82        10.99 o                         
   1  -6   3        120.75        126.96         2.49 o                         
   2  -6   3        213.46        213.16         4.31 o                         
   3  -6   3       1320.73       1386.21        14.92 o                         
   4  -6   3       1200.39       1218.11        19.17 o                         
   5  -6   3        387.45        379.95         4.65 o                         
   6  -6   3         17.77         13.22         0.56 o                         
  -8  -5   3         10.93          6.68         0.70 o                         
  -7  -5   3         85.85         86.42         1.27 o                         
  -6  -5   3         95.61         92.33         2.27 o                         
  -5  -5   3         36.18         30.45         1.11 o                         
  -4  -5   3        162.74        147.83         2.33 o                         
  -3  -5   3        113.62         95.25         3.59 o                         
  -2  -5   3        534.24        535.93         5.27 o                         
  -1  -5   3         20.73         17.95         0.98 o                         
   0  -5   3         23.55         31.42         3.30 o                         
   1  -5   3          0.75          3.05         0.95 o                         
   2  -5   3        378.35        382.10         4.54 o                         
   3  -5   3        730.22        722.66         5.52 o                         
   4  -5   3        836.42        818.88        12.79 o                         
   5  -5   3        100.93        103.61         2.08 o                         
   6  -5   3          0.34          0.94         0.27 o                         
  -8  -4   3        172.22        144.17        15.32 o                         
  -7  -4   3        462.12        484.79         4.80 o                         
  -6  -4   3        486.38        483.89         5.05 o                         
  -5  -4   3        545.03        522.80         6.99 o                         
  -4  -4   3         72.10         67.88         3.87 o                         
  -3  -4   3        194.63        189.97         7.56 o                         
  -2  -4   3       2762.75       2715.01        48.40 o                         
  -1  -4   3       1792.51       1690.13        44.76 o                         
   0  -4   3       1392.48       1429.56        17.10 o                         
   1  -4   3        481.13        433.21        12.34 o                         
   2  -4   3          0.86          2.80         0.68 o                         
   3  -4   3        108.26         99.74         1.76 o                         
   4  -4   3         42.86         43.16         1.27 o                         
   5  -4   3        889.03        887.77        12.69 o                         
   6  -4   3         32.19         38.10         0.86 o                         
   7  -4   3         17.39         15.90         0.50 o                         
  -8  -3   3        213.41        212.43         2.90 o                         
  -7  -3   3        328.35        345.12         7.10 o                         
  -6  -3   3       1804.53       1829.48        29.68 o                         
  -5  -3   3        655.37        646.41        13.07 o                         
  -4  -3   3          0.03          1.82         1.12 o                         
  -3  -3   3        517.61        478.86         8.13 o                         
  -2  -3   3       3114.72       2872.20        28.75 o                         
  -1  -3   3       5991.48       5799.22        41.65 o                         
   0  -3   3       1947.13       1920.55        15.65 o                         
   1  -3   3        563.74        596.70        11.52 o                         
   2  -3   3       2329.12       2298.27        21.53 o                         
   3  -3   3       1750.60       1602.06        14.69 o                         
   4  -3   3       2687.15       2585.82        37.47 o                         
   5  -3   3       1688.63       1792.26        11.58 o                         
   6  -3   3        154.57        162.09         1.75 o                         
   7  -3   3         22.38         23.72         0.64 o                         
  -8  -2   3         13.54         13.24         0.81 o                         
  -7  -2   3        207.16        220.26         5.17 o                         
  -6  -2   3         10.81         11.53         0.70 o                         
  -5  -2   3         96.50         93.27         1.53 o                         
  -4  -2   3         91.16         76.68         2.03 o                         
  -3  -2   3        656.92        652.18         9.75 o                         
  -2  -2   3       3137.23       3108.10        32.71 o                         
  -1  -2   3       4379.94       4398.51        33.78 o                         
   0  -2   3       1105.50       1067.41         8.76 o                         
   1  -2   3        155.42        159.13         6.73 o                         
   2  -2   3        990.22        912.09        13.06 o                         
   3  -2   3       3631.48       3345.19        30.33 o                         
   4  -2   3       3637.50       3451.27        47.99 o                         
   5  -2   3       2620.13       2719.13        14.47 o                         
   6  -2   3         83.45         89.06         1.44 o                         
   7  -2   3        187.91        190.11         2.19 o                         
   8  -2   3        295.28        290.78         2.69 o                         
  -8  -1   3         76.36         71.31         4.00 o                         
  -7  -1   3        251.53        265.81         2.49 o                         
  -6  -1   3        457.50        477.08         4.18 o                         
  -5  -1   3        146.81        131.76         1.86 o                         
  -4  -1   3         77.15         65.55         2.14 o                         
  -3  -1   3         10.40         14.47         1.21 o                         
  -2  -1   3        399.99        382.72         4.24 o                         
  -1  -1   3        179.23        158.06         2.43 o                         
   0  -1   3        493.13        450.31         4.46 o                         
   1  -1   3        167.45        172.88         2.27 o                         
   2  -1   3        665.86        723.06         6.63 o                         
   3  -1   3        150.67        147.25         4.28 o                         
   4  -1   3        388.45        356.77         4.28 o                         
   5  -1   3        193.91        195.74         4.23 o                         
   6  -1   3        284.33        288.41         2.61 o                         
   7  -1   3         94.16        117.94         1.81 o                         
   8  -1   3        251.19        279.25         3.47 o                         
  -8   0   3        215.42        198.93         4.39 o                         
  -7   0   3       1175.75       1265.68         7.47 o                         
  -6   0   3        770.90        801.56         5.49 o                         
  -5   0   3       2366.17       2397.38        28.47 o                         
  -4   0   3         47.45         40.47         1.83 o                         
  -3   0   3       1204.55       1214.63         9.09 o                         
  -2   0   3       2391.29       2300.41        17.49 o                         
  -1   0   3       4674.65       4378.80        19.33 o                         
   0   0   3       7056.73       7063.49        42.82 o                         
   1   0   3         71.97         71.05         1.29 o                         
   2   0   3         96.59         71.94         1.41 o                         
   3   0   3       3817.87       3970.19        31.63 o                         
   4   0   3       1695.64       1593.63        13.81 o                         
   5   0   3        523.65        514.11         4.50 o                         
   6   0   3        826.25        835.92         8.90 o                         
   7   0   3          0.07          1.42         0.54 o                         
   8   0   3         29.31         37.65         0.88 o                         
   9   0   3          0.91          1.66         0.28 o                         
  -8   1   3         71.86         55.44         1.55 o                         
  -7   1   3        302.79        336.22         3.05 o                         
  -6   1   3        951.79       1017.41         8.06 o                         
  -5   1   3         62.72         65.50         1.39 o                         
  -4   1   3          0.58          2.30         0.63 o                         
  -3   1   3       1688.16       1668.06        18.80 o                         
  -2   1   3       3896.49       3824.74        23.76 o                         
  -1   1   3      13748.03      13805.83        78.34 o                         
   0   1   3       2582.84       2607.12        25.73 o                         
   1   1   3        457.46        443.06         6.52 o                         
   2   1   3       3585.38       3661.89        23.46 o                         
   3   1   3       9104.15       9541.15        89.38 o                         
   4   1   3       6284.31       6237.80        44.75 o                         
   5   1   3       3003.07       2962.98        23.74 o                         
   6   1   3       1137.50       1134.06        11.27 o                         
   7   1   3         78.19         77.49         1.29 o                         
   8   1   3        667.26        715.39         5.44 o                         
   9   1   3        283.22        295.26         3.78 o                         
  -7   2   3          1.54          2.72         0.46 o                         
  -6   2   3          4.17          4.66         0.52 o                         
  -5   2   3        141.59        142.75         1.53 o                         
  -4   2   3         12.73         12.11         0.77 o                         
  -3   2   3        648.09        615.61         6.96 o                         
  -2   2   3       1215.44       1298.68        12.88 o                         
  -1   2   3         66.46         50.98         1.45 o                         
   0   2   3       4655.17       5029.79        62.44 o                         
   1   2   3        949.09        968.30         7.07 o                         
   2   2   3       1489.18       1591.04        32.16 o                         
   3   2   3       2865.01       3032.43        22.27 o                         
   4   2   3       2296.27       2301.47        23.12 o                         
   5   2   3       1606.21       1544.88        13.51 o                         
   6   2   3         93.89         93.93         1.87 o                         
   7   2   3        587.64        626.74         6.89 o                         
   8   2   3        731.89        796.58         6.85 o                         
   9   2   3        531.77        527.78        20.74 o                         
  -7   3   3        490.44        519.85        28.53 o                         
  -6   3   3        962.01        999.14        15.69 o                         
  -5   3   3        216.97        225.61         3.81 o                         
  -4   3   3        936.36        953.16        10.07 o                         
  -3   3   3        228.68        237.61         4.75 o                         
  -2   3   3       1072.50       1086.12        10.13 o                         
  -1   3   3        545.73        523.60         7.17 o                         
   0   3   3       1764.40       1800.61        15.45 o                         
   1   3   3        664.09        713.81         6.23 o                         
   2   3   3         59.17         69.00         2.16 o                         
   3   3   3        240.33        304.02         5.13 o                         
   4   3   3        519.44        574.58         6.93 o                         
   5   3   3         48.98         50.68         1.10 o                         
   6   3   3         19.04         18.24         0.93 o                         
   7   3   3        466.58        469.83         2.99 o                         
   8   3   3         45.81         51.45         0.94 o                         
   9   3   3         64.57         61.90         2.12 o                         
  -6   4   3        665.49        684.29         9.62 o                         
  -5   4   3        553.84        575.02         7.83 o                         
  -4   4   3         16.60         14.35         0.55 o                         
  -3   4   3       1012.04        975.91        11.02 o                         
  -2   4   3       4585.00       4458.39        76.71 o                         
  -1   4   3       3434.30       3279.01        57.05 o                         
   0   4   3       4828.03       4997.17        29.75 o                         
   1   4   3        428.62        463.50         6.19 o                         
   2   4   3        782.75        758.20         8.31 o                         
   3   4   3       4844.47       5045.67        71.46 o                         
   4   4   3       5187.32       5370.50        32.55 o                         
   5   4   3       1639.91       1576.17         9.26 o                         
   6   4   3        132.99        143.66         2.50 o                         
   7   4   3        177.49        189.48         2.05 o                         
   8   4   3        154.52        164.84         3.22 o                         
   9   4   3        279.46        277.42         3.40 o                         
  -6   5   3        119.25        123.88         1.60 o                         
  -5   5   3         20.15         23.32         0.73 o                         
  -4   5   3        246.60        240.41         3.29 o                         
  -3   5   3        131.95        130.08         2.02 o                         
  -2   5   3       2316.60       2275.42        19.75 o                         
  -1   5   3       2790.21       2792.09        30.41 o                         
   0   5   3        504.70        464.22        19.29 o                         
   1   5   3        308.29        362.50         6.17 o                         
   2   5   3       1943.37       1962.98        16.12 o                         
   3   5   3       4215.48       4214.66        44.81 o                         
   4   5   3       3369.54       3192.81        21.34 o                         
   5   5   3       1239.03       1206.10         7.29 o                         
   6   5   3        256.26        254.28         4.31 o                         
   7   5   3        203.35        212.73         2.16 o                         
   8   5   3        791.95        848.10        10.65 o                         
   9   5   3        632.09        630.97        13.01 o                         
  -6   6   3        207.24        134.73         1.91 o                         
  -5   6   3        161.55        160.21         4.06 o                         
  -4   6   3         59.41         65.77         1.50 o                         
  -3   6   3        492.57        493.11         7.04 o                         
  -2   6   3         15.44         19.10         0.69 o                         
  -1   6   3         50.48         43.54         1.18 o                         
   0   6   3          2.15          2.54         0.47 o                         
   1   6   3         29.94         18.30         0.79 o                         
   2   6   3        886.35        894.91         7.21 o                         
   3   6   3        329.08        318.94         2.66 o                         
   4   6   3       1290.64       1308.89         8.58 o                         
   5   6   3         23.48         19.65         0.80 o                         
   6   6   3         11.88         13.29         0.66 o                         
   7   6   3          5.98          7.15         0.55 o                         
   8   6   3        468.92        483.38         9.95 o                         
   9   6   3        272.92        270.78         3.72 o                         
  -5   7   3        325.27        303.51         5.27 o                         
  -4   7   3         13.22         14.13         0.65 o                         
  -3   7   3        131.81        131.23         1.70 o                         
  -2   7   3       1265.39       1269.88        12.37 o                         
  -1   7   3       1456.88       1459.45         9.21 o                         
   0   7   3        573.87        551.89         5.56 o                         
   1   7   3        602.92        608.78         4.28 o                         
   2   7   3          1.79          2.74         0.62 o                         
   3   7   3        309.06        288.10         2.25 o                         
   4   7   3        621.23        637.34         4.12 o                         
   5   7   3        848.47        826.63         9.65 o                         
   6   7   3         33.06         30.21         0.96 o                         
   7   7   3          0.99          1.55         0.55 o                         
   8   7   3        285.80        268.47         4.73 o                         
   9   7   3         20.14         21.82         0.69 o                         
  -4   8   3          9.09          6.48         0.51 o                         
  -3   8   3        452.64        448.07         4.93 o                         
  -2   8   3        409.53        410.19         3.63 o                         
  -1   8   3       1839.91       1849.40        16.54 o                         
   0   8   3        564.11        555.95         4.16 o                         
   1   8   3          0.10          1.72         0.47 o                         
   2   8   3        205.06        218.73         2.40 o                         
   3   8   3       1451.80       1488.31        12.37 o                         
   4   8   3       1778.63       1801.35        11.70 o                         
   5   8   3        425.70        389.30         3.70 o                         
   6   8   3        152.34        132.15         2.99 o                         
   7   8   3         43.68         45.01         1.25 o                         
   8   8   3        239.29        243.09         4.90 o                         
   9   8   3        156.60        122.91         2.81 o                         
  -3   9   3        183.01        152.29         2.29 o                         
  -2   9   3        519.91        481.95         7.86 o                         
  -1   9   3        215.20        210.51         2.36 o                         
   0   9   3          0.40          0.96         0.41 o                         
   1   9   3         41.53         49.53         0.87 o                         
   2   9   3        134.52        144.24         1.57 o                         
   3   9   3       1176.61       1257.83        11.98 o                         
   4   9   3        543.41        568.35         5.74 o                         
   5   9   3        631.72        638.72         5.49 o                         
   6   9   3         24.44         23.73         0.87 o                         
   7   9   3         67.20         66.88         1.57 o                         
   8   9   3         82.63         69.30         1.87 o                         
   9   9   3        176.77         95.08         4.08 o                         
  -2  10   3         24.93         28.50         1.01 o                         
  -1  10   3        285.33        307.61         2.54 o                         
   0  10   3        181.40        207.44         2.42 o                         
   1  10   3         99.88        119.12         1.36 o                         
   2  10   3        164.35        168.42         2.52 o                         
   3  10   3         35.17         35.91         0.77 o                         
   4  10   3          0.00          0.55         0.50 o                         
   5  10   3         19.41         18.20         0.59 o                         
   6  10   3        144.48        129.97         2.55 o                         
   7  10   3         37.00         29.56         0.93 o                         
   8  10   3          9.49          6.07         0.40 o                         
  -1  11   3        161.60        147.83         1.78 o                         
   0  11   3        454.72        437.90         2.79 o                         
   1  11   3          2.75          1.27         0.50 o                         
   2  11   3         18.82         30.45         0.83 o                         
   3  11   3         99.67        136.81         1.49 o                         
   4  11   3        227.21        258.91         2.40 o                         
   5  11   3        198.47        205.35         1.76 o                         
   6  11   3         14.26          8.41         0.64 o                         
   7  11   3          7.04          3.05         0.54 o                         
   0  12   3         62.05         30.21         0.91 o                         
   1  12   3          4.61         11.39         0.55 o                         
   2  12   3        143.05        194.33         2.34 o                         
   3  12   3        101.66        141.51         1.87 o                         
   4  12   3        386.55        439.54         3.25 o                         
   5  12   3        125.62        127.48         2.35 o                         
   6  12   3         61.49         46.95         0.92 o                         
  -4 -10   4         24.34         28.26         1.18 o                         
  -3 -10   4         53.73         44.57         4.73 o                         
  -2 -10   4          3.56          6.77         0.70 o                         
  -1 -10   4        228.68        240.70         2.90 o                         
   0 -10   4        232.12        230.54         3.86 o                         
  -5  -9   4         25.01         31.34         1.52 o                         
  -4  -9   4        128.90        146.49         2.60 o                         
  -3  -9   4          3.95          2.59         0.61 o                         
  -2  -9   4         88.40         93.27         2.39 o                         
  -1  -9   4        169.37        198.23         6.57 o                         
   0  -9   4        337.11        367.05         6.29 o                         
   1  -9   4        110.08        103.95         1.87 o                         
   2  -9   4          6.02          4.00         0.48 o                         
  -6  -8   4          0.23         -0.10         0.49 o                         
  -5  -8   4         83.57         80.53         2.81 o                         
  -4  -8   4        172.98        158.45         2.44 o                         
  -3  -8   4         65.15         67.18         2.32 o                         
  -2  -8   4         80.18         81.74         1.87 o                         
  -1  -8   4          0.66          3.05         0.77 o                         
   0  -8   4         80.31         64.80         1.39 o                         
   1  -8   4         55.06         60.13         0.87 o                         
   2  -8   4         78.04         90.84         1.49 o                         
   3  -8   4         25.38         34.36         0.74 o                         
  -7  -7   4         27.12         19.55         1.10 o                         
  -6  -7   4        123.19        118.05         6.84 o                         
  -5  -7   4        621.63        649.98         5.86 o                         
  -4  -7   4        412.97        442.23        10.40 o                         
  -3  -7   4         10.54         12.13         0.78 o                         
  -2  -7   4          1.80          1.68         0.53 o                         
  -1  -7   4        148.90        155.57         2.24 o                         
   0  -7   4        809.80        869.42        12.78 o                         
   1  -7   4        495.08        542.01         3.94 o                         
   2  -7   4        175.98        202.90         2.21 o                         
   3  -7   4         14.36         12.06         0.75 o                         
   4  -7   4         72.79         61.78         1.57 o                         
   5  -7   4         36.00         25.17         0.89 o                         
  -7  -6   4         98.69         93.01         2.65 o                         
  -6  -6   4        367.22        362.21        12.74 o                         
  -5  -6   4        576.10        627.03        10.85 o                         
  -4  -6   4        507.90        501.54         5.12 o                         
  -3  -6   4         80.33         85.39         1.83 o                         
  -2  -6   4         97.95         89.03         1.79 o                         
  -1  -6   4       1194.06       1184.77        23.33 o                         
   0  -6   4        967.94       1017.52        14.66 o                         
   1  -6   4       1303.39       1331.97         7.80 o                         
   2  -6   4        183.56        190.90         2.33 o                         
   3  -6   4        275.10        265.33         3.86 o                         
   4  -6   4        113.08        109.31         2.11 o                         
   5  -6   4        569.68        514.26        14.81 o                         
  -7  -5   4          6.74          4.65         0.59 o                         
  -6  -5   4         28.99         26.96         1.25 o                         
  -5  -5   4         73.10         75.65         2.03 o                         
  -4  -5   4         15.90         16.57         1.02 o                         
  -3  -5   4         79.31         75.56         1.82 o                         
  -2  -5   4        142.38        136.57         5.15 o                         
  -1  -5   4        445.00        421.83        20.43 o                         
   0  -5   4        454.05        441.47        14.20 o                         
   1  -5   4        714.16        710.22        11.74 o                         
   2  -5   4          0.15          1.66         0.54 o                         
   3  -5   4        298.06        297.27         3.38 o                         
   4  -5   4        232.14        232.81         2.60 o                         
   5  -5   4        467.54        472.78         7.88 o                         
   6  -5   4        241.85        224.50         6.94 o                         
  -7  -4   4          6.88          4.59         0.48 o                         
  -6  -4   4        329.66        338.14         4.65 o                         
  -5  -4   4        204.57        194.62         2.36 o                         
  -4  -4   4        859.25        818.89        11.17 o                         
  -3  -4   4         85.65         77.41         3.82 o                         
  -2  -4   4        130.29        147.65         5.73 o                         
  -1  -4   4        183.18        180.14         5.73 o                         
   0  -4   4        392.85        363.90        16.57 o                         
   1  -4   4        149.65        147.72         3.70 o                         
   2  -4   4        122.73        110.97         2.83 o                         
   3  -4   4         73.40         67.77         1.13 o                         
   4  -4   4        116.47        126.37         1.65 o                         
   5  -4   4         30.62         32.02         0.93 o                         
   6  -4   4         14.88         11.82         0.55 o                         
   7  -4   4         39.99         33.78         0.68 o                         
  -7  -3   4         55.61         57.75         1.67 o                         
  -6  -3   4        915.83        954.96         6.75 o                         
  -5  -3   4       1400.94       1363.26         7.77 o                         
  -4  -3   4       1180.85       1095.00        11.57 o                         
  -3  -3   4        602.41        571.10        11.74 o                         
  -2  -3   4        718.33        773.17        14.24 o                         
  -1  -3   4       1663.62       1538.40        18.57 o                         
   0  -3   4       3355.98       3114.09        74.56 o                         
   1  -3   4       1658.75       1614.25        18.95 o                         
   2  -3   4        709.09        695.54         5.96 o                         
   3  -3   4        152.40        136.28         2.10 o                         
   4  -3   4       1162.54       1114.46        11.06 o                         
   5  -3   4        530.30        540.49         7.22 o                         
   6  -3   4        409.87        417.02         3.56 o                         
   7  -3   4         73.39         80.17         1.10 o                         
  -7  -2   4        271.41        291.26         3.21 o                         
  -6  -2   4         66.90         68.22         1.13 o                         
  -5  -2   4        415.70        392.74         4.08 o                         
  -4  -2   4        754.52        695.47        18.21 o                         
  -3  -2   4          4.13          9.01         1.35 o                         
  -2  -2   4        932.38        995.97        11.61 o                         
  -1  -2   4       2139.30       2042.10        17.56 o                         
   0  -2   4       4603.87       4327.18        22.78 o                         
   1  -2   4       1622.77       1510.65        24.28 o                         
   2  -2   4        928.72        909.60        14.68 o                         
   3  -2   4        192.12        168.01         2.45 o                         
   4  -2   4       2730.66       2615.23        33.96 o                         
   5  -2   4       1040.24       1035.44        12.73 o                         
   6  -2   4        940.88        982.91         5.56 o                         
   7  -2   4        122.08        134.22         1.59 o                         
   8  -2   4         85.93         92.51         1.82 o                         
  -7  -1   4          1.19          1.43         0.73 o                         
  -6  -1   4         14.45         15.88         0.92 o                         
  -5  -1   4         54.02         49.01         1.28 o                         
  -4  -1   4          1.41          2.91         0.85 o                         
  -3  -1   4        249.76        254.92         5.00 o                         
  -2  -1   4         16.20         20.15         1.70 o                         
  -1  -1   4         41.32         62.20         2.28 o                         
   0  -1   4         50.15         44.58         1.20 o                         
   1  -1   4         52.71         60.04         1.17 o                         
   2  -1   4        529.86        589.30         6.47 o                         
   3  -1   4         61.07         53.57         1.71 o                         
   4  -1   4        719.77        694.56        13.18 o                         
   5  -1   4         19.08         21.29         2.41 o                         
   6  -1   4         64.34         70.02         1.63 o                         
   7  -1   4         76.17         80.82         1.64 o                         
   8  -1   4        114.30        129.39         2.57 o                         
  -7   0   4         64.00         67.79         1.58 o                         
  -6   0   4        305.06        329.39         3.92 o                         
  -5   0   4       2538.46       2629.53        15.69 o                         
  -4   0   4        576.43        545.81        12.21 o                         
  -3   0   4        211.50        195.50         3.74 o                         
  -2   0   4         10.29          6.16         0.89 o                         
  -1   0   4       4227.66       4085.49        21.83 o                         
   0   0   4       2213.80       2076.55        19.95 o                         
   1   0   4       1050.25        991.65        11.98 o                         
   2   0   4        230.20        212.03         3.03 o                         
   3   0   4         44.69         44.32         2.20 o                         
   4   0   4        574.43        540.87         5.44 o                         
   5   0   4        513.63        516.89         4.85 o                         
   6   0   4         49.32         46.36         1.09 o                         
   7   0   4          1.26          2.17         0.60 o                         
   8   0   4          1.42          3.68         0.50 o                         
   9   0   4          3.15          4.61         0.28 o                         
  -7   1   4        109.77        117.60         1.84 o                         
  -6   1   4       1003.54       1076.25         7.91 o                         
  -5   1   4        479.88        490.73         4.65 o                         
  -4   1   4        772.09        775.15         7.91 o                         
  -3   1   4        133.36        138.82         3.41 o                         
  -2   1   4       1094.94       1082.24         9.65 o                         
  -1   1   4       7128.82       7050.16       107.49 o                         
   0   1   4       7475.65       7206.59        78.58 o                         
   1   1   4       6162.94       6124.92        44.29 o                         
   2   1   4         17.08         39.18         1.53 o                         
   3   1   4          8.36          6.17         0.91 o                         
   4   1   4       2223.83       2182.13        23.29 o                         
   5   1   4       4227.80       4242.66        21.73 o                         
   6   1   4        999.45       1034.46        11.52 o                         
   7   1   4        116.54        117.80         2.06 o                         
   8   1   4         54.29         54.35         1.29 o                         
   9   1   4        192.47        195.49         7.74 o                         
  -7   2   4         10.14         10.29         0.68 o                         
  -6   2   4        118.80        128.01         1.80 o                         
  -5   2   4         87.35         86.28         1.36 o                         
  -4   2   4        144.77        145.90         1.91 o                         
  -3   2   4        163.09        182.79         3.30 o                         
  -2   2   4        706.37        764.14         6.38 o                         
  -1   2   4       1053.78        947.58         7.07 o                         
   0   2   4        314.15        266.76         2.97 o                         
   1   2   4       1925.97       1896.16        11.42 o                         
   2   2   4        184.69        200.40         4.33 o                         
   3   2   4          4.00          3.03         0.82 o                         
   4   2   4       1362.57       1384.82        12.36 o                         
   5   2   4       3511.87       3493.09        18.42 o                         
   6   2   4         41.84         44.73         0.93 o                         
   7   2   4         60.76         70.99         1.26 o                         
   8   2   4         41.16         42.13         1.02 o                         
   9   2   4        583.65        662.47         6.60 o                         
  -7   3   4          9.78          9.78         0.60 o                         
  -6   3   4        144.66        139.67         2.79 o                         
  -5   3   4        209.18        218.56         6.59 o                         
  -4   3   4       1303.84       1297.00        15.08 o                         
  -3   3   4          7.26          6.91         0.80 o                         
  -2   3   4          1.82          6.11         1.40 o                         
  -1   3   4         86.46         68.95         2.13 o                         
   0   3   4        274.84        309.94         4.52 o                         
   1   3   4        587.97        589.00         5.77 o                         
   2   3   4          8.48         12.41         1.41 o                         
   3   3   4         16.13         19.59         1.93 o                         
   4   3   4         11.68          8.11         1.38 o                         
   5   3   4         62.40         60.41         1.49 o                         
   6   3   4         92.52         94.53         2.17 o                         
   7   3   4          4.32          5.05         0.61 o                         
   8   3   4          0.52          1.24         0.49 o                         
   9   3   4         80.83         84.94         2.85 o                         
  -6   4   4        530.59        544.39        10.90 o                         
  -5   4   4        974.35       1060.54         7.40 o                         
  -4   4   4        328.98        359.39         4.73 o                         
  -3   4   4          1.64          5.21         0.60 o                         
  -2   4   4        314.98        323.48         3.82 o                         
  -1   4   4       2027.46       2014.84        14.48 o                         
   0   4   4       9668.17      10447.37        58.16 o                         
   1   4   4       1245.06       1232.83        12.00 o                         
   2   4   4        808.03        803.26         8.98 o                         
   3   4   4       1325.73       1469.91        33.58 o                         
   4   4   4        580.70        567.71         5.73 o                         
   5   4   4       1295.63       1218.38        17.35 o                         
   6   4   4       1141.07       1114.07        12.44 o                         
   7   4   4        202.16        198.64         2.09 o                         
   8   4   4         53.78         56.30         0.99 o                         
   9   4   4         46.38         44.97         1.44 o                         
  -6   5   4        168.23        143.08         3.46 o                         
  -5   5   4        595.30        619.46         4.36 o                         
  -4   5   4        231.18        224.03         6.51 o                         
  -3   5   4         41.95         42.48         1.35 o                         
  -2   5   4        207.42        195.36         2.60 o                         
  -1   5   4       2389.72       2381.54        26.45 o                         
   0   5   4       2259.16       2103.07        30.45 o                         
   1   5   4       1618.33       1520.87        21.55 o                         
   2   5   4        171.38        147.87         3.88 o                         
   3   5   4        664.38        703.55         6.94 o                         
   4   5   4        915.91        882.04        10.59 o                         
   5   5   4       2215.80       2167.67         9.94 o                         
   6   5   4       2044.52       2011.53        20.48 o                         
   7   5   4        132.02        132.77         2.08 o                         
   8   5   4         14.59         14.85         0.66 o                         
   9   5   4        336.10        347.77         5.86 o                         
  -5   6   4          2.68          2.51         0.40 o                         
  -4   6   4         44.14         44.91         1.29 o                         
  -3   6   4        419.35        412.49         4.93 o                         
  -2   6   4         10.54         15.42         0.68 o                         
  -1   6   4        470.83        449.02         8.73 o                         
   0   6   4        368.34        346.89         5.08 o                         
   1   6   4         10.75          4.70         0.69 o                         
   2   6   4         33.59         36.84         0.81 o                         
   3   6   4        207.93        194.18         2.04 o                         
   4   6   4       1068.44       1070.95         8.88 o                         
   5   6   4        482.44        463.96         5.91 o                         
   6   6   4        658.99        656.63         8.22 o                         
   7   6   4         54.07         54.03         1.15 o                         
   8   6   4         94.93         95.97         1.15 o                         
   9   6   4        125.19        123.45         1.95 o                         
  -5   7   4        293.27        228.63        11.42 o                         
  -4   7   4        213.31        217.09         3.84 o                         
  -3   7   4         37.79         42.89         1.41 o                         
  -2   7   4        100.48        111.28         1.68 o                         
  -1   7   4        353.94        367.80         5.27 o                         
   0   7   4        305.58        322.05         3.05 o                         
   1   7   4       1732.82       1800.33        15.48 o                         
   2   7   4         51.05         41.05         1.12 o                         
   3   7   4          5.55          4.28         0.50 o                         
   4   7   4        352.74        377.98         3.59 o                         
   5   7   4         11.48         10.88         0.55 o                         
   6   7   4        118.05        114.33         1.36 o                         
   7   7   4         77.06         73.70         1.28 o                         
   8   7   4        135.55        133.49         3.02 o                         
   9   7   4          4.62          3.26         0.49 o                         
  -4   8   4        285.48        258.11         3.78 o                         
  -3   8   4         27.95         31.17         0.90 o                         
  -2   8   4        171.28        170.68         2.98 o                         
  -1   8   4        456.09        459.13         3.92 o                         
   0   8   4       1570.57       1580.94        10.36 o                         
   1   8   4        940.07        921.21         6.49 o                         
   2   8   4        126.03        114.17         1.41 o                         
   3   8   4        105.65        112.86         1.22 o                         
   4   8   4        789.02        825.98         5.21 o                         
   5   8   4        535.71        564.19         5.54 o                         
   6   8   4        351.49        356.98         3.46 o                         
   7   8   4        307.27        333.40         3.49 o                         
   8   8   4        201.57        187.17         3.30 o                         
   9   8   4         29.68         22.01         1.00 o                         
  -3   9   4         98.65         94.38         1.35 o                         
  -2   9   4        315.61        297.85         8.23 o                         
  -1   9   4        155.63        154.43         2.08 o                         
   0   9   4        629.98        650.01         4.58 o                         
   1   9   4        258.05        269.27         2.38 o                         
   2   9   4         12.37         13.80         0.81 o                         
   3   9   4        259.70        274.18         3.19 o                         
   4   9   4        843.39        894.16         4.67 o                         
   5   9   4        775.51        814.31         9.00 o                         
   6   9   4        290.84        298.73         3.32 o                         
   7   9   4         99.85        101.97         1.75 o                         
   8   9   4         38.50         38.54         0.87 o                         
   9   9   4        121.34         87.19         1.76 o                         
  -2  10   4         31.85         42.15         1.28 o                         
  -1  10   4          7.25          4.02         0.52 o                         
   0  10   4         12.31          8.21         0.59 o                         
   1  10   4          4.67          7.64         0.51 o                         
   2  10   4        271.70        275.17         2.22 o                         
   3  10   4         84.07         86.14         1.60 o                         
   4  10   4         39.83         41.29         0.96 o                         
   5  10   4          4.88          7.53         0.64 o                         
   6  10   4          0.94          1.07         0.45 o                         
   7  10   4          1.61          3.77         0.49 o                         
   8  10   4         47.77         47.24         0.86 o                         
  -1  11   4        214.61        181.03         2.34 o                         
   0  11   4         86.08         89.99         1.53 o                         
   1  11   4        355.55        394.01         2.78 o                         
   2  11   4        161.21        183.83         1.70 o                         
   3  11   4          0.18          1.20         0.48 o                         
   4  11   4         41.11         41.21         0.85 o                         
   5  11   4         93.76        110.01         1.43 o                         
   6  11   4         34.51         49.38         0.92 o                         
   7  11   4         38.77         46.24         1.02 o                         
   1  12   4         95.07        106.86         4.13 o                         
   2  12   4         12.03         18.78         0.78 o                         
   3  12   4         71.46         73.99         1.06 o                         
   4  12   4        157.66        172.19         1.51 o                         
   5  12   4        422.07        448.99         5.90 o                         
   6  12   4        121.11        119.36         1.78 o                         
  -4  -9   5        289.32        211.12        15.52 o                         
  -3  -9   5        116.25         96.84         4.97 o                         
  -2  -9   5          6.64          4.88         0.64 o                         
  -1  -9   5         47.08         41.25         1.11 o                         
   0  -9   5        158.28        126.89         7.38 o                         
   1  -9   5        229.13        161.18        21.90 o                         
  -5  -8   5          7.62          9.93         0.77 o                         
  -4  -8   5          0.03          0.99         0.80 o                         
  -3  -8   5         65.99         79.76         1.79 o                         
  -2  -8   5        114.68        113.73         2.46 o                         
  -1  -8   5        191.08        182.11         3.64 o                         
   0  -8   5        152.64        145.83         1.82 o                         
   1  -8   5         55.43         45.24         0.90 o                         
   2  -8   5         73.28         61.43         1.31 o                         
   3  -8   5         17.41         12.48         0.64 o                         
  -6  -7   5         40.23         30.50         4.61 o                         
  -5  -7   5         89.22        112.60         2.40 o                         
  -4  -7   5        259.65        295.81         6.92 o                         
  -3  -7   5        473.83        524.97         5.35 o                         
  -2  -7   5        209.56        236.10         3.00 o                         
  -1  -7   5         55.81         52.73         1.16 o                         
   0  -7   5        149.44        151.84         1.96 o                         
   1  -7   5        326.47        326.86         2.42 o                         
   2  -7   5        147.23        142.23         2.12 o                         
   3  -7   5        177.79        161.75         2.24 o                         
   4  -7   5         48.63         37.07         1.64 o                         
  -6  -6   5        186.65        157.38         2.41 o                         
  -5  -6   5        323.36        331.02         7.17 o                         
  -4  -6   5        941.25       1011.07        19.34 o                         
  -3  -6   5       1120.11       1128.80        12.36 o                         
  -2  -6   5        308.19        310.05         4.19 o                         
  -1  -6   5          2.32          4.13         0.75 o                         
   0  -6   5       1007.43       1024.22         8.10 o                         
   1  -6   5       1200.83       1209.10        10.74 o                         
   2  -6   5        643.16        647.80         6.89 o                         
   3  -6   5        651.54        656.18         5.76 o                         
   4  -6   5         53.85         48.56         1.22 o                         
   5  -6   5        179.46        159.26         3.28 o                         
  -7  -5   5         10.56          6.08         0.76 o                         
  -6  -5   5        198.16        178.45         4.29 o                         
  -5  -5   5        184.66        172.80         3.10 o                         
  -4  -5   5         39.40         42.25         1.38 o                         
  -3  -5   5        240.14        229.63         2.72 o                         
  -2  -5   5          0.06          0.77         0.70 o                         
  -1  -5   5        511.85        509.34         4.68 o                         
   0  -5   5        646.17        623.63         7.53 o                         
   1  -5   5       1398.58       1374.33        12.69 o                         
   2  -5   5        794.62        732.07         4.85 o                         
   3  -5   5         99.29        102.66         1.93 o                         
   4  -5   5         42.11         39.96         0.92 o                         
   5  -5   5        428.52        410.90         6.72 o                         
   6  -5   5        542.79        393.05        33.31 o                         
  -7  -4   5        265.40        189.65         3.42 o                         
  -6  -4   5         81.57         81.02         2.33 o                         
  -5  -4   5        151.36        163.41         5.58 o                         
  -4  -4   5        274.01        275.15         2.72 o                         
  -3  -4   5         90.13         73.55         1.36 o                         
  -2  -4   5        432.10        408.12        13.04 o                         
  -1  -4   5          7.72          7.35         1.27 o                         
   0  -4   5        336.36        356.19         8.37 o                         
   1  -4   5        108.24        105.35         4.07 o                         
   2  -4   5         80.82         89.03         1.87 o                         
   3  -4   5          1.65          5.24         0.57 o                         
   4  -4   5         89.42         93.09         1.41 o                         
   5  -4   5        117.29        113.46         1.68 o                         
   6  -4   5        116.34        116.16         1.82 o                         
  -7  -3   5         87.77         64.87         1.77 o                         
  -6  -3   5        126.57        132.00         2.58 o                         
  -5  -3   5       1117.55       1156.82        15.46 o                         
  -4  -3   5       1597.37       1525.84        12.07 o                         
  -3  -3   5       2436.54       2393.85        15.17 o                         
  -2  -3   5       1077.53       1053.54        18.55 o                         
  -1  -3   5         11.41         14.63         1.19 o                         
   0  -3   5        946.34        800.10        12.19 o                         
   1  -3   5       3231.98       3193.10        40.41 o                         
   2  -3   5       2336.07       2261.48        38.91 o                         
   3  -3   5        286.14        288.76         3.09 o                         
   4  -3   5        403.32        396.91         5.22 o                         
   5  -3   5         25.01         22.01         0.80 o                         
   6  -3   5        225.57        229.73         4.07 o                         
   7  -3   5         93.01         83.32         1.54 o                         
  -7  -2   5         36.60         31.89         4.91 o                         
  -6  -2   5         15.22         14.37         0.71 o                         
  -5  -2   5       1731.47       1842.40         8.30 o                         
  -4  -2   5       1597.61       1545.70        15.31 o                         
  -3  -2   5        819.76        825.12        22.86 o                         
  -2  -2   5        628.97        645.89        14.65 o                         
  -1  -2   5         95.01         90.13         2.83 o                         
   0  -2   5       3465.71       3269.13        28.08 o                         
   1  -2   5       3665.17       3457.43        29.67 o                         
   2  -2   5       4229.24       4002.45        43.87 o                         
   3  -2   5        907.31        864.38         8.55 o                         
   4  -2   5        102.42        105.05         1.76 o                         
   5  -2   5        770.51        825.15         6.55 o                         
   6  -2   5       1495.87       1574.76        13.48 o                         
   7  -2   5        773.86        847.88         5.88 o                         
   8  -2   5        232.73        227.89         2.45 o                         
  -7  -1   5         43.47         35.00         7.38 o                         
  -6  -1   5        320.41        335.40        10.37 o                         
  -5  -1   5        257.84        265.02         2.97 o                         
  -4  -1   5         26.97         31.27         0.88 o                         
  -3  -1   5         13.13         10.85         1.43 o                         
  -2  -1   5        257.59        311.84         5.51 o                         
  -1  -1   5        730.15        724.37        15.05 o                         
   0  -1   5        358.03        332.02         5.18 o                         
   1  -1   5       3748.77       3670.48        26.91 o                         
   2  -1   5        341.28        295.39         6.95 o                         
   3  -1   5         93.93         82.08         1.75 o                         
   4  -1   5         41.98         38.98         1.79 o                         
   5  -1   5        369.01        376.81         5.63 o                         
   6  -1   5       1240.79       1274.55        13.10 o                         
   7  -1   5        728.11        815.51         5.48 o                         
   8  -1   5         60.99         56.03         0.98 o                         
  -7   0   5         53.13         51.04         2.29 o                         
  -6   0   5          2.43          3.63         0.89 o                         
  -5   0   5        441.91        427.79         4.56 o                         
  -4   0   5       2011.66       1997.78         9.75 o                         
  -3   0   5       1380.12       1273.33        14.44 o                         
  -2   0   5       1278.20       1303.57        13.55 o                         
  -1   0   5         51.38         61.54         2.83 o                         
   0   0   5        157.84        122.15         4.24 o                         
   1   0   5        930.82        910.62        11.68 o                         
   2   0   5       1878.53       1924.49        15.29 o                         
   3   0   5        850.38        846.39         6.63 o                         
   4   0   5         25.44         24.91         1.13 o                         
   5   0   5        760.96        727.51         6.13 o                         
   6   0   5         12.23         14.01         1.05 o                         
   7   0   5          8.10          9.12         0.84 o                         
   8   0   5         16.12         23.89         0.70 o                         
  -7   1   5         20.51         18.42         1.70 o                         
  -6   1   5        199.21        209.59         3.48 o                         
  -5   1   5        360.98        368.14         3.45 o                         
  -4   1   5       4475.04       4436.83        28.91 o                         
  -3   1   5       3181.67       3067.68        25.06 o                         
  -2   1   5        585.18        567.69         5.78 o                         
  -1   1   5          8.57          5.96         0.76 o                         
   0   1   5       1565.41       1404.50        22.60 o                         
   1   1   5       7147.21       6954.73        44.14 o                         
   2   1   5       3905.96       3692.88        36.56 o                         
   3   1   5       1957.38       2046.83        13.99 o                         
   4   1   5         11.25         14.05         0.85 o                         
   5   1   5       1437.06       1431.51        14.78 o                         
   6   1   5       1066.63       1089.13        11.70 o                         
   7   1   5        918.11        951.46         6.99 o                         
   8   1   5        179.55        210.36         3.13 o                         
   9   1   5          6.14         11.94         0.68 o                         
  -7   2   5         42.29         38.81         1.23 o                         
  -6   2   5        229.85        237.53         2.58 o                         
  -5   2   5        712.82        745.44         6.78 o                         
  -4   2   5       1986.76       1988.95        28.05 o                         
  -3   2   5        793.04        790.05         6.63 o                         
  -2   2   5          0.03          1.39         0.68 o                         
  -1   2   5         96.28        144.48         4.49 o                         
   0   2   5       5232.36       5199.16        27.13 o                         
   1   2   5       3899.69       3890.40        36.25 o                         
   2   2   5       6647.00       6786.83        44.41 o                         
   3   2   5        839.33        791.87         7.53 o                         
   4   2   5        133.50        136.22         2.49 o                         
   5   2   5       1567.83       1534.65        15.90 o                         
   6   2   5       1269.08       1280.29        11.47 o                         
   7   2   5       1902.64       1923.16        23.51 o                         
   8   2   5        339.94        366.68         3.90 o                         
   9   2   5         10.07         12.50         0.65 o                         
  -6   3   5          6.20          5.33         0.56 o                         
  -5   3   5         12.09         12.83         0.75 o                         
  -4   3   5         87.52         89.47         2.18 o                         
  -3   3   5        469.71        455.49         6.09 o                         
  -2   3   5        275.41        258.66         3.78 o                         
  -1   3   5        552.97        613.70         5.71 o                         
   0   3   5          4.45          5.09         0.79 o                         
   1   3   5        489.67        548.48         5.55 o                         
   2   3   5        164.88        181.39         5.31 o                         
   3   3   5        471.05        567.10         8.13 o                         
   4   3   5        225.63        229.25         3.31 o                         
   5   3   5        119.59        117.83         2.16 o                         
   6   3   5       1958.57       1898.32         7.98 o                         
   7   3   5        134.12        143.76         1.91 o                         
   8   3   5        181.59        183.59         1.99 o                         
   9   3   5          0.16          0.35         0.51 o                         
  -6   4   5         72.72         73.48         1.51 o                         
  -5   4   5        437.24        451.49         5.88 o                         
  -4   4   5        758.28        810.33         6.38 o                         
  -3   4   5       3078.21       3218.49        38.73 o                         
  -2   4   5        907.44        910.94        11.40 o                         
  -1   4   5         50.25         47.23         1.37 o                         
   0   4   5        121.48         92.43         1.97 o                         
   1   4   5       2318.66       2286.38        19.70 o                         
   2   4   5       1726.17       1868.22        17.57 o                         
   3   4   5        202.41        180.87         2.77 o                         
   4   4   5        139.62        165.57         4.25 o                         
   5   4   5        288.71        296.96         3.00 o                         
   6   4   5        399.61        421.20         5.28 o                         
   7   4   5        176.56        193.82         1.90 o                         
   8   4   5         32.46         39.49         0.84 o                         
   9   4   5          0.14          0.80         0.44 o                         
  -5   5   5        759.92        787.19         4.10 o                         
  -4   5   5       1113.60       1213.03         9.61 o                         
  -3   5   5       2178.68       2283.11        23.47 o                         
  -2   5   5        463.13        469.30         4.91 o                         
  -1   5   5        570.98        533.01         5.40 o                         
   0   5   5       1293.39       1185.16         9.73 o                         
   1   5   5       3927.03       3991.24        31.77 o                         
   2   5   5       3835.47       3818.69        26.71 o                         
   3   5   5       1669.29       1658.30        22.75 o                         
   4   5   5          7.76          9.68         0.68 o                         
   5   5   5       1120.12       1179.14         7.80 o                         
   6   5   5       1900.06       1932.51        23.88 o                         
   7   5   5        364.48        396.79         4.41 o                         
   8   5   5        457.53        483.53         3.57 o                         
   9   5   5          0.02          0.76         0.48 o                         
  -5   6   5        104.44         81.49         2.18 o                         
  -4   6   5         20.96         17.97         0.64 o                         
  -3   6   5         96.50        100.30         2.31 o                         
  -2   6   5        149.57        145.83         2.10 o                         
  -1   6   5        304.73        315.65         4.33 o                         
   0   6   5        725.83        732.25        11.74 o                         
   1   6   5       1201.09       1183.23        24.96 o                         
   2   6   5       1029.15       1010.39        11.24 o                         
   3   6   5        187.65        190.18         2.49 o                         
   4   6   5        432.95        487.57         4.29 o                         
   5   6   5        757.54        796.78        14.31 o                         
   6   6   5        842.12        829.46        13.06 o                         
   7   6   5       1279.11       1353.65        18.51 o                         
   8   6   5         67.27         69.20         1.44 o                         
   9   6   5          0.86          0.53         0.61 o                         
  -4   7   5        131.50        116.69         1.51 o                         
  -3   7   5        190.76        220.81         2.41 o                         
  -2   7   5        518.32        550.27         4.37 o                         
  -1   7   5        209.58        210.46         3.61 o                         
   0   7   5         18.30         19.35         0.69 o                         
   1   7   5         19.42         19.79         1.40 o                         
   2   7   5        167.89        166.16         2.67 o                         
   3   7   5         11.21         13.29         0.91 o                         
   4   7   5         26.10         24.89         1.07 o                         
   5   7   5         93.89         93.72         1.48 o                         
   6   7   5         10.04         10.87         0.68 o                         
   7   7   5         10.04          8.87         0.64 o                         
   8   7   5         20.56         18.06         0.70 o                         
   9   7   5          5.53          5.54         0.57 o                         
  -4   8   5        607.02        463.89         5.18 o                         
  -3   8   5        485.89        496.40         5.67 o                         
  -2   8   5        566.95        597.67         4.61 o                         
  -1   8   5          0.53          2.11         0.49 o                         
   0   8   5        922.41        881.19         7.37 o                         
   1   8   5        899.13        870.06         6.13 o                         
   2   8   5        898.64        875.47         6.60 o                         
   3   8   5        578.70        571.05         4.07 o                         
   4   8   5         23.43         24.09         0.78 o                         
   5   8   5         46.29         44.25         1.11 o                         
   6   8   5        550.77        553.14         3.40 o                         
   7   8   5        265.05        256.17         2.27 o                         
   8   8   5          1.94          1.93         0.48 o                         
   9   8   5         40.82         31.73         0.94 o                         
  -3   9   5         13.30          9.68         0.53 o                         
  -2   9   5         56.75         54.67         1.24 o                         
  -1   9   5        217.35        229.99         2.69 o                         
   0   9   5        681.52        688.35         8.72 o                         
   1   9   5        718.86        732.21         6.95 o                         
   2   9   5        671.75        681.43         5.89 o                         
   3   9   5        191.43        178.60         2.33 o                         
   4   9   5         70.90         67.18         1.22 o                         
   5   9   5        593.76        602.63         6.95 o                         
   6   9   5        400.51        393.84         3.81 o                         
   7   9   5        494.61        462.20         6.69 o                         
   8   9   5        147.61        126.85         3.41 o                         
   9   9   5          6.49          4.57         0.36 o                         
  -2  10   5         17.22         15.40         0.53 o                         
  -1  10   5        170.90        157.94         1.92 o                         
   0  10   5        194.72        174.11         3.79 o                         
   1  10   5         61.59         52.86         1.11 o                         
   2  10   5         16.01         13.63         0.62 o                         
   3  10   5         20.55         25.58         1.01 o                         
   4  10   5          0.98          1.15         0.63 o                         
   5  10   5        123.71        121.56         1.97 o                         
   6  10   5        247.01        245.25         3.36 o                         
   7  10   5         38.31         38.68         1.04 o                         
   8  10   5          6.79          5.51         0.40 o                         
  -1  11   5         56.82         31.34         1.86 o                         
   0  11   5          2.25          5.24         0.52 o                         
   1  11   5        260.33        273.93         2.92 o                         
   2  11   5        122.37        137.20         1.62 o                         
   3  11   5         85.78         87.52         1.69 o                         
   4  11   5         69.71         78.99         1.07 o                         
   5  11   5         13.24         15.66         0.62 o                         
   6  11   5          0.10          0.35         0.44 o                         
   7  11   5         27.35         18.53         0.87 o                         
   1  12   5        354.97        294.15        13.31 o                         
   2  12   5        153.13        148.94         2.56 o                         
   3  12   5         52.46         55.67         1.37 o                         
   4  12   5          2.93          1.50         0.44 o                         
   5  12   5        172.39        164.10         1.75 o                         
   6  12   5        103.20         80.87         1.54 o                         
  -2  -9   6         61.73         49.36         1.36 o                         
  -1  -9   6         71.47         44.96         1.41 o                         
  -4  -8   6         14.89         13.91         1.43 o                         
  -3  -8   6          7.28          6.40         0.61 o                         
  -2  -8   6          1.67          0.56         0.53 o                         
  -1  -8   6          2.54          5.79         0.85 o                         
   0  -8   6         15.67         21.81         0.84 o                         
   1  -8   6        236.34        250.21         6.39 o                         
   2  -8   6         45.68         39.69         3.59 o                         
  -5  -7   6         48.23         39.42         1.27 o                         
  -4  -7   6         25.72         25.89         1.32 o                         
  -3  -7   6        222.40        238.60         5.43 o                         
  -2  -7   6        175.99        204.75         3.48 o                         
  -1  -7   6        334.50        348.22        13.31 o                         
   0  -7   6         33.56         38.31         1.05 o                         
   1  -7   6          1.79          4.08         0.53 o                         
   2  -7   6          1.48          0.39         0.42 o                         
   3  -7   6         87.82         92.76         2.65 o                         
  -6  -6   6         31.91         25.19         1.14 o                         
  -5  -6   6          4.02          2.54         0.62 o                         
  -4  -6   6        549.15        564.62         6.62 o                         
  -3  -6   6        620.38        687.87         7.85 o                         
  -2  -6   6       1009.28       1092.12         9.28 o                         
  -1  -6   6         78.04         73.76         2.75 o                         
   0  -6   6         22.07         17.43         0.72 o                         
   1  -6   6        282.54        303.52         3.82 o                         
   2  -6   6        707.74        764.47        13.10 o                         
   3  -6   6        915.93        921.18         8.77 o                         
   4  -6   6        323.91        308.93         3.63 o                         
  -6  -5   6         19.43         14.16         1.27 o                         
  -5  -5   6         47.21         52.48         1.76 o                         
  -4  -5   6        130.40        142.61         2.67 o                         
  -3  -5   6        449.68        480.29         4.22 o                         
  -2  -5   6        259.06        263.34         4.13 o                         
  -1  -5   6        121.49        112.48         2.86 o                         
   0  -5   6         48.61         48.35         1.24 o                         
   1  -5   6        301.33        301.43         3.00 o                         
   2  -5   6       1392.88       1440.61         9.68 o                         
   3  -5   6        357.68        342.68         4.83 o                         
   4  -5   6        265.47        255.85         5.02 o                         
   5  -5   6          4.09          4.19         0.56 o                         
  -6  -4   6          2.91          3.14         1.07 o                         
  -5  -4   6         13.06         15.11         0.87 o                         
  -4  -4   6         20.98         17.12         1.19 o                         
  -3  -4   6         29.70         28.30         1.04 o                         
  -2  -4   6        142.63        142.25         2.05 o                         
  -1  -4   6         77.58         74.34         1.41 o                         
   0  -4   6        190.45        177.60         1.88 o                         
   1  -4   6        104.22         97.96         1.46 o                         
   2  -4   6         65.34         61.78         1.19 o                         
   3  -4   6        200.99        204.46         2.12 o                         
   4  -4   6          1.62          4.51         0.56 o                         
   5  -4   6         31.46         28.66         1.00 o                         
   6  -4   6        151.61        135.16         2.49 o                         
  -6  -3   6         38.29         37.06         1.41 o                         
  -5  -3   6         30.65         33.04         1.29 o                         
  -4  -3   6        145.68        161.57         3.66 o                         
  -3  -3   6       2017.59       2015.70        12.96 o                         
  -2  -3   6       1391.88       1303.44        16.91 o                         
  -1  -3   6        851.11        805.08        67.17 o                         
   0  -3   6          0.57          2.65         0.99 o                         
   1  -3   6        268.59        249.90        10.95 o                         
   2  -3   6        955.58        878.72         8.63 o                         
   3  -3   6        459.96        435.18         3.91 o                         
   4  -3   6        907.56        876.10         6.45 o                         
   5  -3   6         36.04         39.85         0.91 o                         
   6  -3   6         19.48         18.99         0.77 o                         
   7  -3   6          0.37          0.37         0.45 o                         
  -7  -2   6        190.46        135.39         1.72 o                         
  -6  -2   6         16.58         13.63         1.38 o                         
  -5  -2   6          1.45          2.49         0.64 o                         
  -4  -2   6        587.63        601.89        10.06 o                         
  -3  -2   6       1368.71       1328.09        21.86 o                         
  -2  -2   6       2073.09       1998.03        24.89 o                         
  -1  -2   6        555.72        542.20        17.77 o                         
   0  -2   6         75.05         74.41         3.19 o                         
   1  -2   6        783.75        686.65         9.40 o                         
   2  -2   6       2622.24       2445.06        20.55 o                         
   3  -2   6       3417.41       3288.35        31.07 o                         
   4  -2   6        167.20        156.46         1.93 o                         
   5  -2   6        118.34        121.15         1.71 o                         
   6  -2   6        389.37        393.67         5.50 o                         
   7  -2   6        671.51        681.63         6.28 o                         
  -7  -1   6          0.31          0.41         0.33 o                         
  -6  -1   6         98.05         95.23         3.24 o                         
  -5  -1   6          2.33          2.46         0.86 o                         
  -4  -1   6         57.58         62.64         1.45 o                         
  -3  -1   6        349.77        335.21         2.94 o                         
  -2  -1   6        174.00        173.05         6.65 o                         
  -1  -1   6         22.49         22.86         6.02 o                         
   0  -1   6        111.42         91.07         2.43 o                         
   1  -1   6       1408.31       1373.28        12.58 o                         
   2  -1   6       1567.48       1462.05        18.31 o                         
   3  -1   6       1372.17       1321.09        25.00 o                         
   4  -1   6        814.12        782.04         5.95 o                         
   5  -1   6          7.78         10.75         0.88 o                         
   6  -1   6        425.30        437.27         8.92 o                         
   7  -1   6        730.60        785.27         6.30 o                         
   8  -1   6        461.51        475.90         7.06 o                         
  -6   0   6        215.53        243.06         2.96 o                         
  -5   0   6        123.78        135.48         2.86 o                         
  -4   0   6        346.15        343.86         3.45 o                         
  -3   0   6        299.37        278.19         2.83 o                         
  -2   0   6       1446.38       1439.08        15.74 o                         
  -1   0   6        736.51        705.79        13.53 o                         
   0   0   6         54.61         52.33         4.95 o                         
   1   0   6          7.14          7.09         0.80 o                         
   2   0   6        133.30        125.34         2.14 o                         
   3   0   6         74.37         70.12         2.05 o                         
   4   0   6         24.58         25.18         1.98 o                         
   5   0   6        372.20        370.45         5.45 o                         
   6   0   6         19.60         23.80         1.30 o                         
   7   0   6         70.08         78.50         1.46 o                         
   8   0   6        113.99        133.30         1.47 o                         
  -6   1   6        204.27        242.82         6.93 o                         
  -5   1   6         59.64         61.75         1.45 o                         
  -4   1   6        593.74        600.58         4.66 o                         
  -3   1   6       1772.15       1774.32         9.53 o                         
  -2   1   6       2433.35       2329.59        25.20 o                         
  -1   1   6       1183.89       1097.36        13.88 o                         
   0   1   6         30.44         39.62         1.50 o                         
   1   1   6       1861.90       1809.00        39.54 o                         
   2   1   6       1547.57       1402.37        10.97 o                         
   3   1   6       3450.90       3472.52        28.70 o                         
   4   1   6       1029.67       1029.09        13.79 o                         
   5   1   6         87.36         81.38         1.79 o                         
   6   1   6         49.70         45.82         1.53 o                         
   7   1   6        566.57        587.25        10.44 o                         
   8   1   6        262.01        291.19         3.29 o                         
   9   1   6        227.32        212.91         8.80 o                         
  -6   2   6          1.53          2.24         0.59 o                         
  -5   2   6        210.63        221.60         2.69 o                         
  -4   2   6        278.71        273.18         3.22 o                         
  -3   2   6       1015.59       1063.49         9.46 o                         
  -2   2   6       1386.87       1418.81        26.68 o                         
  -1   2   6        334.02        324.91         8.52 o                         
   0   2   6          7.52         16.41         0.98 o                         
   1   2   6       2708.53       2595.86        25.85 o                         
   2   2   6       5955.21       6198.65        40.94 o                         
   3   2   6       3421.33       3377.99        37.45 o                         
   4   2   6       1579.83       1557.61        16.76 o                         
   5   2   6         14.01         13.00         1.20 o                         
   6   2   6         99.35        100.71         1.62 o                         
   7   2   6       1572.40       1690.61        28.13 o                         
   8   2   6        932.93       1034.92         6.31 o                         
   9   2   6        197.29        176.43        27.25 o                         
  -6   3   6          8.08          8.67         0.64 o                         
  -5   3   6         49.90         55.71         1.35 o                         
  -4   3   6         70.83         69.68         2.36 o                         
  -3   3   6        133.08        123.23         1.93 o                         
  -2   3   6          5.90          6.57         1.18 o                         
  -1   3   6         92.09        112.50         2.81 o                         
   0   3   6       1036.05       1067.60        14.61 o                         
   1   3   6        179.29        183.82         3.17 o                         
   2   3   6        731.59        768.61         6.76 o                         
   3   3   6        642.54        628.92         8.30 o                         
   4   3   6        158.11        162.73         2.93 o                         
   5   3   6         25.16         27.93         1.11 o                         
   6   3   6       1077.78       1105.61         9.41 o                         
   7   3   6        422.06        421.40         5.04 o                         
   8   3   6        537.34        579.22         9.16 o                         
   9   3   6        234.47        259.07         8.11 o                         
  -5   4   6         60.05         74.33         1.38 o                         
  -4   4   6        495.02        530.59         7.28 o                         
  -3   4   6        752.27        770.24         7.31 o                         
  -2   4   6        948.30        913.01         5.72 o                         
  -1   4   6        946.30        952.45         9.83 o                         
   0   4   6         24.19         28.30         1.26 o                         
   1   4   6        212.36        236.21         3.47 o                         
   2   4   6        689.33        733.98        12.72 o                         
   3   4   6        400.57        368.12         5.65 o                         
   4   4   6        683.35        724.21         7.65 o                         
   5   4   6          1.29          4.57         1.14 o                         
   6   4   6         92.93         93.96         1.52 o                         
   7   4   6          0.50          3.37         0.55 o                         
   8   4   6         15.40         16.97         0.72 o                         
   9   4   6          0.89          1.47         0.43 o                         
  -5   5   6         76.93         66.28         1.93 o                         
  -4   5   6        792.10        770.12        10.13 o                         
  -3   5   6       1149.00       1164.85        16.40 o                         
  -2   5   6       1273.89       1309.65        15.79 o                         
  -1   5   6        398.49        412.28         4.70 o                         
   0   5   6          7.87         10.68         1.10 o                         
   1   5   6       1442.67       1496.24        24.97 o                         
   2   5   6       4728.20       4780.73        63.38 o                         
   3   5   6       3315.64       3335.75        25.81 o                         
   4   5   6       1309.32       1332.33        11.88 o                         
   5   5   6         56.62         54.93         1.30 o                         
   6   5   6        328.80        340.80         5.65 o                         
   7   5   6        141.65        150.66         1.97 o                         
   8   5   6        912.57        948.77        14.28 o                         
   9   5   6        162.35        171.12         3.14 o                         
  -5   6   6         19.90         10.89         0.51 o                         
  -4   6   6        145.67        132.30         2.51 o                         
  -3   6   6        132.63        130.94         2.42 o                         
  -2   6   6         28.80         34.67         1.30 o                         
  -1   6   6         83.01         70.53         2.60 o                         
   0   6   6        346.93        348.35         4.53 o                         
   1   6   6       1313.92       1308.01        17.40 o                         
   2   6   6       1638.99       1663.08        32.14 o                         
   3   6   6       1478.94       1458.48        16.38 o                         
   4   6   6        402.59        399.05         6.36 o                         
   5   6   6         11.91         10.43         0.57 o                         
   6   6   6        450.79        427.38         4.50 o                         
   7   6   6       1405.37       1447.12        14.21 o                         
   8   6   6        522.33        549.45         4.58 o                         
   9   6   6        278.98        287.19         2.99 o                         
  -4   7   6         67.62         63.76         1.81 o                         
  -3   7   6        225.28        244.13         3.09 o                         
  -2   7   6        217.16        218.00         3.56 o                         
  -1   7   6         95.98         97.31         1.95 o                         
   0   7   6        214.05        204.81         3.31 o                         
   1   7   6         91.87         86.80         1.57 o                         
   2   7   6          1.32          3.14         0.79 o                         
   3   7   6        101.01         99.90         1.55 o                         
   4   7   6          3.27          3.65         0.67 o                         
   5   7   6        234.33        230.25         3.92 o                         
   6   7   6         12.00         10.80         0.68 o                         
   7   7   6         94.80         99.28         1.82 o                         
   8   7   6        152.59        157.89         1.62 o                         
   9   7   6         20.96         19.57         0.61 o                         
  -3   8   6        720.08        676.50         7.19 o                         
  -2   8   6        538.57        526.63         7.70 o                         
  -1   8   6        452.98        461.13         3.70 o                         
   0   8   6          9.32          6.89         0.77 o                         
   1   8   6        162.93        163.48         1.97 o                         
   2   8   6        620.15        612.12         6.47 o                         
   3   8   6       1695.58       1704.72        11.34 o                         
   4   8   6        486.40        472.01         5.88 o                         
   5   8   6        117.65        112.94         2.32 o                         
   6   8   6          1.47          2.94         0.50 o                         
   7   8   6         90.86         97.99         2.18 o                         
   8   8   6          1.91          3.24         0.42 o                         
   9   8   6         93.22         79.55         1.12 o                         
  -2   9   6        335.49        338.32         2.53 o                         
  -1   9   6          1.00          1.04         0.48 o                         
   0   9   6          0.33          2.64         0.64 o                         
   1   9   6        567.85        571.05         3.87 o                         
   2   9   6       1058.41       1070.13        13.38 o                         
   3   9   6        925.28        933.07         6.95 o                         
   4   9   6        167.36        158.32         1.96 o                         
   5   9   6         13.08          9.45         0.69 o                         
   6   9   6        324.28        342.02         3.08 o                         
   7   9   6        465.73        472.56         8.17 o                         
   8   9   6        315.77        308.04         4.37 o                         
   9   9   6        137.08         88.28         6.15 o                         
  -2  10   6         19.67         11.68         0.48 o                         
  -1  10   6         46.95         46.93         0.85 o                         
   0  10   6         96.95        104.39         1.46 o                         
   1  10   6        324.05        345.71         3.65 o                         
   2  10   6        373.18        388.72         3.04 o                         
   3  10   6         38.25         35.78         0.97 o                         
   4  10   6        248.60        248.46         3.47 o                         
   5  10   6         91.40        120.83         2.16 o                         
   6  10   6        208.87        235.31         3.87 o                         
   7  10   6        134.38        140.62         3.37 o                         
   8  10   6        146.06        123.83         6.05 o                         
   0  11   6         90.31         90.02         1.64 o                         
   1  11   6         34.71         28.08         1.03 o                         
   2  11   6         18.28         18.89         0.66 o                         
   3  11   6         43.14         49.99         1.12 o                         
   4  11   6        289.26        332.36         3.20 o                         
   5  11   6         69.94         73.01         1.74 o                         
   6  11   6         98.52         97.22         1.50 o                         
   7  11   6          0.59          0.35         0.45 o                         
   1  12   6         10.65          7.78         0.38 o                         
   2  12   6        201.45        194.13         2.33 o                         
   3  12   6        222.92        242.08         2.13 o                         
   4  12   6        159.57        160.78         1.56 o                         
   5  12   6          4.86          7.28         0.50 o                         
   6  12   6          0.04          1.75         0.33 o                         
  -2  -8   7        126.00        107.69         2.28 o                         
   0  -8   7         20.18         20.33         1.41 o                         
  -4  -7   7         36.88         25.47         0.86 o                         
  -3  -7   7         17.63         12.41         0.70 o                         
  -2  -7   7          0.48          2.75         0.62 o                         
  -1  -7   7         81.54         69.55         9.84 o                         
   0  -7   7         40.83         37.98         1.40 o                         
   1  -7   7         26.60         26.38         0.81 o                         
   2  -7   7        140.00        129.80         3.59 o                         
  -5  -6   7        121.55         69.49         1.15 o                         
  -4  -6   7          5.06          2.83         0.59 o                         
  -3  -6   7         64.94         75.43         2.99 o                         
  -2  -6   7        566.32        592.60         5.23 o                         
  -1  -6   7        497.02        505.31         5.02 o                         
   0  -6   7        436.08        450.28        11.94 o                         
   1  -6   7        180.13        180.12         3.57 o                         
   2  -6   7         45.49         47.10         1.22 o                         
   3  -6   7        332.63        311.97         8.67 o                         
   4  -6   7        209.57        162.99         6.22 o                         
  -5  -5   7         19.56         16.03         0.82 o                         
  -4  -5   7          0.97          1.78         0.77 o                         
  -3  -5   7        166.37        185.89         3.69 o                         
  -2  -5   7        592.17        603.01        14.88 o                         
  -1  -5   7        630.91        658.10        12.47 o                         
   0  -5   7        463.79        473.68         9.15 o                         
   1  -5   7         34.78         42.80         1.44 o                         
   2  -5   7        521.33        521.16         6.54 o                         
   3  -5   7        211.61        232.25         5.01 o                         
   4  -5   7        666.52        658.90         7.34 o                         
   5  -5   7        261.51        205.57         8.98 o                         
  -6  -4   7         18.84         12.89         0.75 o                         
  -5  -4   7         61.89         56.80         1.71 o                         
  -4  -4   7        138.54        137.26         2.51 o                         
  -3  -4   7         76.12         77.97         1.66 o                         
  -2  -4   7         86.41         80.44         2.15 o                         
  -1  -4   7        183.31        183.28         2.28 o                         
   0  -4   7         83.97         82.95         1.62 o                         
   1  -4   7          9.29         10.82         0.83 o                         
   2  -4   7        108.91        110.00         2.00 o                         
   3  -4   7        883.38        932.93         8.20 o                         
   4  -4   7         85.69         82.45         2.41 o                         
   5  -4   7        143.85        141.06         2.50 o                         
   6  -4   7          1.47          1.73         0.53 o                         
  -6  -3   7        332.85        267.91         7.00 o                         
  -5  -3   7        415.67        422.45         4.95 o                         
  -4  -3   7         79.26         85.24         2.82 o                         
  -3  -3   7         91.40        102.08         1.66 o                         
  -2  -3   7        400.40        417.36         3.07 o                         
  -1  -3   7        918.08        922.21         8.94 o                         
   0  -3   7        176.63        165.23         1.83 o                         
   1  -3   7        125.03        117.80         1.38 o                         
   2  -3   7          0.17          1.14         0.57 o                         
   3  -3   7        145.64        149.20         2.28 o                         
   4  -3   7        552.38        573.20         7.36 o                         
   5  -3   7         33.24         39.21         1.15 o                         
   6  -3   7         28.39         21.84         1.46 o                         
  -6  -2   7        813.94        714.20        80.90 o                         
  -5  -2   7        425.91        440.29         8.92 o                         
  -4  -2   7          0.10          0.66         0.70 o                         
  -3  -2   7        270.65        274.52         3.37 o                         
  -2  -2   7       1243.07       1213.53        19.50 o                         
  -1  -2   7       2236.44       2150.87        13.04 o                         
   0  -2   7       1288.72       1230.52        10.14 o                         
   1  -2   7         65.69         54.20         1.11 o                         
   2  -2   7        229.58        233.37         2.31 o                         
   3  -2   7       2029.75       1994.15        21.72 o                         
   4  -2   7        714.34        721.78         5.56 o                         
   5  -2   7        808.64        802.15        11.95 o                         
   6  -2   7         20.88         28.08         1.32 o                         
   7  -2   7         99.23         93.72         2.01 o                         
  -6  -1   7         19.98         18.89         1.33 o                         
  -5  -1   7         15.60         17.73         1.26 o                         
  -4  -1   7         73.56         78.59         2.04 o                         
  -3  -1   7        458.20        479.33         5.10 o                         
  -2  -1   7        894.19        914.86        16.46 o                         
  -1  -1   7       1091.36       1089.91         6.03 o                         
   0  -1   7        527.29        488.31        15.54 o                         
   1  -1   7        199.62        213.04         5.49 o                         
   2  -1   7        118.79        111.90         3.25 o                         
   3  -1   7       1921.53       1853.68        13.98 o                         
   4  -1   7       2636.96       2608.97        35.21 o                         
   5  -1   7        425.39        433.00         6.79 o                         
   6  -1   7         51.46         56.52         1.16 o                         
   7  -1   7        176.84        186.46         3.32 o                         
  -6   0   7         74.95         75.20         2.10 o                         
  -5   0   7        274.80        312.36        17.35 o                         
  -4   0   7        120.34        121.77         2.89 o                         
  -3   0   7         47.14         50.04         1.36 o                         
  -2   0   7         75.83         72.63         1.55 o                         
  -1   0   7         72.73         62.41         6.22 o                         
   0   0   7         23.99         19.90         3.85 o                         
   1   0   7          1.74          1.72         2.04 o                         
   2   0   7          2.35          4.43         1.26 o                         
   3   0   7         33.99         37.84         1.91 o                         
   4   0   7         96.29        104.41         1.69 o                         
   5   0   7        239.91        219.18         7.12 o                         
   6   0   7         32.70         33.85         1.10 o                         
   7   0   7         50.91         55.85         1.20 o                         
   8   0   7        139.00        158.11         1.83 o                         
  -6   1   7        751.19        743.62        26.23 o                         
  -5   1   7        587.64        653.84        10.15 o                         
  -4   1   7        205.10        209.00         4.57 o                         
  -3   1   7        351.91        345.10         4.76 o                         
  -2   1   7       1250.67       1214.62        14.30 o                         
  -1   1   7       1971.36       1958.19        64.75 o                         
   0   1   7       1361.55       1237.23        75.60 o                         
   1   1   7        190.09        168.64         8.37 o                         
   2   1   7        599.29        546.53        11.30 o                         
   3   1   7        964.88        933.40        10.88 o                         
   4   1   7       1548.74       1497.29        10.71 o                         
   5   1   7        183.27        164.15         2.94 o                         
   6   1   7        166.72        166.52         2.57 o                         
   7   1   7         53.39         53.05         1.12 o                         
   8   1   7        145.33        176.57         3.22 o                         
  -5   2   7        179.10        187.66         3.97 o                         
  -4   2   7         15.27         18.39         0.97 o                         
  -3   2   7        612.09        634.69         9.47 o                         
  -2   2   7       2041.07       2059.11        27.51 o                         
  -1   2   7       2275.25       2302.15        23.39 o                         
   0   2   7       1496.49       1528.64        13.00 o                         
   1   2   7         40.75         34.42         2.37 o                         
   2   2   7       1746.49       1714.49        34.09 o                         
   3   2   7       1849.18       1839.72        15.01 o                         
   4   2   7       3797.99       3862.28        32.47 o                         
   5   2   7       1937.31       1939.08        18.75 o                         
   6   2   7          8.77         11.08         0.80 o                         
   7   2   7        193.36        189.99         2.49 o                         
   8   2   7        624.99        728.13         9.25 o                         
   9   2   7        177.32        156.64         2.66 o                         
  -5   3   7         12.66         12.75         0.72 o                         
  -4   3   7        139.22        146.17         2.95 o                         
  -3   3   7        190.63        204.78         4.79 o                         
  -2   3   7        658.04        643.61         7.83 o                         
  -1   3   7        177.56        193.42         3.92 o                         
   0   3   7        198.90        209.71         4.03 o                         
   1   3   7         37.57         39.44         1.60 o                         
   2   3   7        473.50        487.71         8.85 o                         
   3   3   7        281.18        304.80         5.57 o                         
   4   3   7       1034.95       1113.33        10.00 o                         
   5   3   7        501.19        520.42         5.79 o                         
   6   3   7        175.92        154.64         2.97 o                         
   7   3   7         65.95         69.44         1.25 o                         
   8   3   7        475.06        512.38         5.82 o                         
   9   3   7        304.85        247.53        25.23 o                         
  -5   4   7        469.77        514.32         9.99 o                         
  -4   4   7         78.29         92.40         2.15 o                         
  -3   4   7          7.09          6.87         0.65 o                         
  -2   4   7        443.90        427.00         4.86 o                         
  -1   4   7        415.05        413.91         3.66 o                         
   0   4   7        917.87        931.11        12.89 o                         
   1   4   7         15.14         17.16         1.28 o                         
   2   4   7         11.11         11.42         1.40 o                         
   3   4   7        283.43        285.74         4.85 o                         
   4   4   7         97.74        104.98         4.48 o                         
   5   4   7         29.64         31.58         0.85 o                         
   6   4   7         35.99         36.29         1.05 o                         
   7   4   7         30.52         30.88         0.85 o                         
   8   4   7          2.08          3.70         0.46 o                         
   9   4   7          6.47          5.44         0.50 o                         
  -5   5   7         47.76         33.12         1.14 o                         
  -4   5   7         13.41         15.68         0.87 o                         
  -3   5   7        311.68        322.35         3.31 o                         
  -2   5   7       1311.22       1326.73        11.33 o                         
  -1   5   7       2032.77       2097.33        22.74 o                         
   0   5   7        375.13        393.28         5.03 o                         
   1   5   7        440.83        439.08         7.43 o                         
   2   5   7       1620.61       1665.05        61.36 o                         
   3   5   7       2447.50       2593.43        25.35 o                         
   4   5   7       1188.64       1302.36        13.66 o                         
   5   5   7       1129.42       1156.37        13.98 o                         
   6   5   7        148.12        145.12         2.43 o                         
   7   5   7        122.94        124.03         2.10 o                         
   8   5   7        269.91        277.98         5.08 o                         
   9   5   7        323.96        330.98         3.84 o                         
  -4   6   7         31.91         27.99         1.55 o                         
  -3   6   7        397.92        396.54         6.00 o                         
  -2   6   7        494.79        515.94         6.33 o                         
  -1   6   7       1430.69       1379.87        13.07 o                         
   0   6   7        540.83        564.74         6.69 o                         
   1   6   7         50.38         51.57         1.19 o                         
   2   6   7        178.92        177.31         7.54 o                         
   3   6   7       1685.32       1760.32        16.81 o                         
   4   6   7        741.84        717.33         7.25 o                         
   5   6   7        747.87        758.50        13.63 o                         
   6   6   7         23.38         23.36         0.76 o                         
   7   6   7        470.90        485.27         4.06 o                         
   8   6   7        457.65        473.72         8.37 o                         
   9   6   7        383.31        377.88         4.16 o                         
  -4   7   7        156.40        101.72         1.87 o                         
  -3   7   7         17.02         15.18         0.76 o                         
  -2   7   7         72.96         62.76         1.15 o                         
  -1   7   7         41.65         38.81         1.16 o                         
   0   7   7         52.51         59.41         1.71 o                         
   1   7   7        122.42        113.77         1.68 o                         
   2   7   7         62.18         59.29         1.22 o                         
   3   7   7        654.98        633.49         9.32 o                         
   4   7   7          1.15          1.54         0.59 o                         
   5   7   7         52.37         48.58         1.50 o                         
   6   7   7          7.34          6.98         0.60 o                         
   7   7   7        255.18        271.79         5.39 o                         
   8   7   7        132.05        132.97         1.44 o                         
   9   7   7        139.96        135.95         1.68 o                         
  -3   8   7         34.66         29.44         0.88 o                         
  -2   8   7        321.08        320.88         4.60 o                         
  -1   8   7        391.18        410.01         4.20 o                         
   0   8   7        326.89        360.75         2.76 o                         
   1   8   7         21.93         21.82         0.71 o                         
   2   8   7         24.33         22.58         0.90 o                         
   3   8   7        975.93       1028.33         8.62 o                         
   4   8   7        398.15        410.53         3.25 o                         
   5   8   7        116.83        118.51         2.32 o                         
   6   8   7         47.00         43.15         1.45 o                         
   7   8   7         21.33         22.02         0.81 o                         
   8   8   7         12.34         13.71         0.54 o                         
   9   8   7         20.80         14.10         0.80 o                         
  -2   9   7        383.80        335.73         3.47 o                         
  -1   9   7        440.90        432.42         5.27 o                         
   0   9   7        553.58        531.27         3.57 o                         
   1   9   7          4.86          5.20         0.60 o                         
   2   9   7        263.07        265.94         2.65 o                         
   3   9   7        455.36        454.24         4.86 o                         
   4   9   7        789.65        821.81         7.05 o                         
   5   9   7        101.14         98.11         1.52 o                         
   6   9   7         88.95         92.64         1.32 o                         
   7   9   7         81.78         79.96         1.79 o                         
   8   9   7        261.63        232.18         7.57 o                         
  -1  10   7         56.14         41.37         0.84 o                         
   0  10   7          0.19          0.53         0.38 o                         
   1  10   7         55.51         52.32         1.05 o                         
   2  10   7        227.66        216.93         3.13 o                         
   3  10   7        217.49        237.13         3.14 o                         
   4  10   7        827.92        884.30         5.73 o                         
   5  10   7          0.62          2.50         0.60 o                         
   6  10   7          1.98          1.46         0.58 o                         
   7  10   7          8.04          6.05         0.58 o                         
   8  10   7        300.44        247.71        13.08 o                         
   0  11   7         41.80         29.73         1.16 o                         
   1  11   7         31.01         31.99         1.06 o                         
   2  11   7         30.44         28.77         0.92 o                         
   3  11   7         35.26         39.99         0.72 o                         
   4  11   7        124.28        111.58         1.66 o                         
   5  11   7         39.54         31.37         0.66 o                         
   6  11   7          4.16          2.77         0.51 o                         
   7  11   7         25.01         16.23         0.64 o                         
   2  12   7         25.90         19.37         0.82 o                         
   3  12   7         63.26         57.47         0.92 o                         
   4  12   7        137.34        126.05         1.97 o                         
   5  12   7         72.04         68.87         1.55 o                         
   6  12   7          6.55          4.36         0.43 o                         
  -1  -7   8         11.41          5.02         0.76 o                         
   0  -7   8         50.38         55.41         4.18 o                         
   1  -7   8          0.15          0.70         0.48 o                         
  -3  -6   8         52.89         40.70         1.64 o                         
  -2  -6   8         13.74         21.67         0.88 o                         
  -1  -6   8         35.36         55.13         1.70 o                         
   0  -6   8        666.70        705.70        14.81 o                         
   1  -6   8        380.06        397.33         8.79 o                         
   2  -6   8          5.38          6.67         0.84 o                         
   3  -6   8         26.03         15.38         0.69 o                         
  -4  -5   8        184.91        160.55         6.78 o                         
  -3  -5   8          2.12          1.41         1.14 o                         
  -2  -5   8        168.24        174.29         2.68 o                         
  -1  -5   8        849.96        887.47        20.80 o                         
   0  -5   8       1156.54       1225.65        24.09 o                         
   1  -5   8        629.99        663.66         7.33 o                         
   2  -5   8         51.98         49.25         1.48 o                         
   3  -5   8         20.42         18.58         1.12 o                         
   4  -5   8        406.30        334.56         2.89 o                         
  -4  -4   8         18.33         21.60         1.14 o                         
  -3  -4   8         98.24        105.07         2.54 o                         
  -2  -4   8        145.97        153.82         2.77 o                         
  -1  -4   8        151.54        157.17         3.63 o                         
   0  -4   8        491.15        510.27         6.10 o                         
   1  -4   8         19.33         20.62         0.82 o                         
   2  -4   8          0.42          1.68         0.61 o                         
   3  -4   8        301.76        311.70         4.50 o                         
   4  -4   8        264.91        284.34         6.74 o                         
   5  -4   8        481.08        447.30         6.35 o                         
  -5  -3   8        308.97        294.20         4.84 o                         
  -4  -3   8        285.82        292.44         8.86 o                         
  -3  -3   8        206.38        221.48         2.74 o                         
  -2  -3   8          7.17          9.21         0.85 o                         
  -1  -3   8          5.93          5.98         0.77 o                         
   0  -3   8         72.60         69.87         1.56 o                         
   1  -3   8        530.13        531.27         4.07 o                         
   2  -3   8        110.88        109.14         2.05 o                         
   3  -3   8          0.64          1.04         0.76 o                         
   4  -3   8         16.09         16.68         1.09 o                         
   5  -3   8          2.50          1.95         0.69 o                         
   6  -3   8          9.41         10.28         0.98 o                         
  -5  -2   8        873.30        862.38         6.28 o                         
  -4  -2   8        308.99        328.03         5.35 o                         
  -3  -2   8         95.57         97.89         1.75 o                         
  -2  -2   8        111.86        120.30         1.80 o                         
  -1  -2   8       1676.96       1674.09        13.76 o                         
   0  -2   8       1594.26       1558.98        13.86 o                         
   1  -2   8       2610.63       2560.72        17.87 o                         
   2  -2   8        452.83        451.14         5.08 o                         
   3  -2   8         95.80         98.39         1.54 o                         
   4  -2   8         27.24         29.64         1.09 o                         
   5  -2   8        796.61        866.44        25.60 o                         
   6  -2   8        383.94        348.35         4.28 o                         
  -5  -1   8         78.49         82.71         2.47 o                         
  -4  -1   8        105.20        116.99         2.69 o                         
  -3  -1   8          9.95         13.22         0.90 o                         
  -2  -1   8        451.16        455.57         4.04 o                         
  -1  -1   8       1450.78       1430.11         6.99 o                         
   0  -1   8       1510.03       1490.42         8.95 o                         
   1  -1   8       1921.51       1860.41        18.01 o                         
   2  -1   8        135.72        136.80         1.94 o                         
   3  -1   8        250.73        251.55         3.58 o                         
   4  -1   8       1187.45       1190.54        13.08 o                         
   5  -1   8       1143.89       1141.48        27.92 o                         
   6  -1   8        858.96        872.97        34.75 o                         
   7  -1   8        209.59        204.77        20.74 o                         
  -5   0   8         16.96         16.42         0.83 o                         
  -4   0   8        143.33        162.11         2.64 o                         
  -3   0   8        132.71        136.11         2.13 o                         
  -2   0   8        299.76        305.88         4.20 o                         
  -1   0   8          2.34          3.22         0.58 o                         
   0   0   8        422.74        435.30         2.76 o                         
   1   0   8        162.23        172.26         1.29 o                         
   2   0   8        111.71         95.50         1.49 o                         
   3   0   8        132.79        129.14         2.10 o                         
   4   0   8        197.24        210.24         2.63 o                         
   5   0   8        470.89        487.15         5.27 o                         
   6   0   8        285.28        292.98         5.83 o                         
   7   0   8         78.17         88.17         2.50 o                         
  -5   1   8        514.28        553.46         5.32 o                         
  -4   1   8        949.00       1053.45        10.15 o                         
  -3   1   8         48.63         49.28         1.63 o                         
  -2   1   8         46.06         47.52         1.09 o                         
  -1   1   8        394.57        377.33         3.99 o                         
   0   1   8       2266.30       2153.02        13.23 o                         
   1   1   8        621.56        600.90         5.48 o                         
   2   1   8       1463.46       1398.72        11.67 o                         
   3   1   8         18.19         15.33         0.69 o                         
   4   1   8        141.71        152.67         1.88 o                         
   5   1   8          4.63          9.77         0.94 o                         
   6   1   8         92.66        111.91         1.98 o                         
   7   1   8         17.84         18.03         1.08 o                         
   8   1   8         18.89         28.57         2.61 o                         
  -5   2   8        547.38        510.86        19.19 o                         
  -4   2   8        286.08        345.72         3.79 o                         
  -3   2   8         22.98         25.44         0.94 o                         
  -2   2   8        386.36        388.37         3.99 o                         
  -1   2   8       2137.94       2044.48        17.19 o                         
   0   2   8       4154.77       3936.56        19.40 o                         
   1   2   8       1513.11       1454.88        11.83 o                         
   2   2   8       1323.69       1265.51        58.95 o                         
   3   2   8         39.58         43.84         1.02 o                         
   4   2   8       1830.06       1826.52         7.52 o                         
   5   2   8       1221.45       1312.93        17.00 o                         
   6   2   8       1068.56       1133.81        17.41 o                         
   7   2   8        200.66        203.72         3.78 o                         
   8   2   8          5.32          5.93         0.66 o                         
  -5   3   8         33.23         31.71         0.91 o                         
  -4   3   8         22.18         24.48         0.77 o                         
  -3   3   8         39.06         45.69         1.10 o                         
  -2   3   8        434.28        428.77         3.12 o                         
  -1   3   8       1375.47       1340.82        11.76 o                         
   0   3   8        308.97        299.11         2.25 o                         
   1   3   8       1925.74       1884.41        12.01 o                         
   2   3   8        352.98        345.05         5.39 o                         
   3   3   8        512.39        492.56         4.22 o                         
   4   3   8       1224.66       1259.92         8.36 o                         
   5   3   8       1210.87       1269.92        16.45 o                         
   6   3   8        742.46        743.54        18.38 o                         
   7   3   8        157.50        169.93         2.80 o                         
   8   3   8          0.26          0.94         0.43 o                         
  -4   4   8        159.33        170.31         2.19 o                         
  -3   4   8        457.32        494.03         5.63 o                         
  -2   4   8          5.10          4.46         0.67 o                         
  -1   4   8         28.53         36.41         1.03 o                         
   0   4   8          0.96          2.83         0.54 o                         
   1   4   8        526.67        502.12         7.02 o                         
   2   4   8         56.55         56.10         1.61 o                         
   3   4   8        535.93        514.32         4.93 o                         
   4   4   8        161.35        163.15         1.99 o                         
   5   4   8        115.92         99.58         1.61 o                         
   6   4   8        180.49        170.32         2.12 o                         
   7   4   8         20.92         15.46         0.76 o                         
   8   4   8         13.42         16.19         0.62 o                         
   9   4   8         95.32         94.62         2.20 o                         
  -4   5   8        360.31        345.89        11.68 o                         
  -3   5   8         69.07         88.00         1.83 o                         
  -2   5   8        102.91        106.38         1.53 o                         
  -1   5   8        736.81        751.45         5.48 o                         
   0   5   8       2563.10       2563.94        14.35 o                         
   1   5   8       1992.38       1963.44        16.36 o                         
   2   5   8          3.05          5.85         0.62 o                         
   3   5   8        321.77        313.92         8.76 o                         
   4   5   8        276.28        285.40         3.16 o                         
   5   5   8       1266.71       1320.13         8.35 o                         
   6   5   8        187.52        207.12         5.02 o                         
   7   5   8        110.16        120.81         2.89 o                         
   8   5   8          0.12          0.64         0.49 o                         
   9   5   8         29.08         19.14         0.91 o                         
  -3   6   8          4.20          8.56         1.04 o                         
  -2   6   8        311.08        311.98         5.40 o                         
  -1   6   8       1528.26       1500.51        17.94 o                         
   0   6   8       1362.15       1374.37        13.67 o                         
   1   6   8        713.98        697.09         6.88 o                         
   2   6   8        650.83        670.46         6.86 o                         
   3   6   8         49.83         44.00         1.26 o                         
   4   6   8       1177.30       1136.02         9.22 o                         
   5   6   8       1668.75       1785.03        19.95 o                         
   6   6   8        484.20        533.14         5.58 o                         
   7   6   8        131.27        140.79         2.27 o                         
   8   6   8         20.96         23.69         0.86 o                         
   9   6   8         66.08         46.19         3.91 o                         
  -3   7   8         58.59         51.25         1.22 o                         
  -2   7   8        264.91        251.07         5.95 o                         
  -1   7   8         53.17         58.55         1.18 o                         
   0   7   8        263.12        254.56         2.60 o                         
   1   7   8          2.52          4.27         0.69 o                         
   2   7   8         58.02         53.59         1.15 o                         
   3   7   8        196.83        198.22         2.38 o                         
   4   7   8        822.18        797.16         7.00 o                         
   5   7   8        647.29        680.74        11.50 o                         
   6   7   8        389.72        394.49         3.52 o                         
   7   7   8         43.59         44.12         1.15 o                         
   8   7   8          9.03         10.12         0.59 o                         
   9   7   8        113.59         80.48         1.75 o                         
  -2   8   8         27.47         30.45         0.83 o                         
  -1   8   8        123.05        126.87         1.35 o                         
   0   8   8        239.41        259.00         2.38 o                         
   1   8   8        404.19        422.84         5.62 o                         
   2   8   8        429.40        412.94         3.39 o                         
   3   8   8        174.64        171.19         2.18 o                         
   4   8   8        197.38        194.00         2.67 o                         
   5   8   8          8.63          9.24         0.70 o                         
   6   8   8        194.06        202.65         2.33 o                         
   7   8   8          1.80          1.67         0.50 o                         
   8   8   8          3.19          3.55         0.37 o                         
  -1   9   8        413.33        382.51         7.17 o                         
   0   9   8       1083.96       1006.99        12.87 o                         
   1   9   8        516.89        525.00         7.89 o                         
   2   9   8        100.82         97.53         2.26 o                         
   3   9   8          2.04          2.63         0.63 o                         
   4   9   8        121.61        132.11         1.70 o                         
   5   9   8        501.53        533.22         6.31 o                         
   6   9   8        413.58        423.27         6.40 o                         
   7   9   8          5.38          5.99         0.61 o                         
   8   9   8          2.71          1.42         0.39 o                         
   0  10   8        136.39        124.16         2.93 o                         
   1  10   8        173.37        157.52         3.86 o                         
   2  10   8         22.12         24.49         1.06 o                         
   3  10   8        140.36        141.66         1.65 o                         
   4  10   8        442.57        446.96         3.09 o                         
   5  10   8        404.06        389.42         5.89 o                         
   6  10   8        372.19        344.99         4.43 o                         
   7  10   8         42.68         29.72         1.97 o                         
   8  10   8         30.78         16.88         0.65 o                         
   1  11   8          8.38          7.46         0.58 o                         
   2  11   8         75.99         71.31         2.16 o                         
   3  11   8        131.73        111.22         1.27 o                         
   4  11   8         22.71         26.00         0.64 o                         
   5  11   8        231.47        179.58         2.33 o                         
   6  11   8          2.10          0.92         0.40 o                         
   7  11   8         16.41         14.03         0.60 o                         
   3  12   8         14.10          6.11         0.56 o                         
   4  12   8          9.84         14.86         0.96 o                         
   5  12   8          6.26         10.17         0.69 o                         
  -2  -5   9         25.82         20.48         1.12 o                         
  -1  -5   9         99.69         92.95         2.81 o                         
   0  -5   9        184.31        171.58         3.81 o                         
   1  -5   9        482.72        512.83         5.69 o                         
   2  -5   9        532.97        523.94         5.18 o                         
   3  -5   9        199.45        135.39         7.82 o                         
  -3  -4   9          8.12         10.62         1.12 o                         
  -2  -4   9         11.63         12.16         1.44 o                         
  -1  -4   9        282.45        288.73         5.90 o                         
   0  -4   9         61.08         64.18         1.70 o                         
   1  -4   9        345.53        360.09         4.73 o                         
   2  -4   9        391.27        384.68         6.64 o                         
   3  -4   9          9.66          7.04         0.73 o                         
   4  -4   9         33.95         27.01         2.33 o                         
  -4  -3   9         81.99         74.56         2.05 o                         
  -3  -3   9         97.88         99.85         2.14 o                         
  -2  -3   9         46.17         47.92         1.45 o                         
  -1  -3   9         98.25        102.80         2.27 o                         
   0  -3   9         13.28         14.59         0.79 o                         
   1  -3   9        117.32        120.45         2.98 o                         
   2  -3   9          0.99          2.22         0.84 o                         
   3  -3   9         28.13         25.87         1.01 o                         
   4  -3   9         65.12         61.38         1.36 o                         
   5  -3   9         28.64         32.79         1.54 o                         
  -4  -2   9        478.76        486.15         8.57 o                         
  -3  -2   9        352.71        373.98         5.71 o                         
  -2  -2   9        477.54        508.90         4.46 o                         
  -1  -2   9         73.17         83.71         2.05 o                         
   0  -2   9       1049.33       1076.10        12.24 o                         
   1  -2   9        752.47        772.95         6.81 o                         
   2  -2   9        697.42        693.82        12.66 o                         
   3  -2   9        422.97        417.81         4.87 o                         
   4  -2   9         18.74         18.67         0.98 o                         
   5  -2   9        120.10        110.89         2.61 o                         
   6  -2   9        275.55        182.30         2.89 o                         
  -4  -1   9        525.59        550.28         4.61 o                         
  -3  -1   9        257.05        271.19         4.08 o                         
  -2  -1   9         28.33         29.42         1.07 o                         
  -1  -1   9         43.05         52.68         1.36 o                         
   0  -1   9       1111.20       1071.67         7.58 o                         
   1  -1   9        922.38        895.71        10.12 o                         
   2  -1   9        904.83        904.81         6.36 o                         
   3  -1   9        183.24        186.58         2.46 o                         
   4  -1   9        144.58        136.41         3.58 o                         
   5  -1   9        639.49        664.62         7.43 o                         
   6  -1   9        928.43        950.41        12.79 o                         
  -4   0   9          0.46          1.56         0.80 o                         
  -3   0   9          5.46          5.66         0.73 o                         
  -2   0   9          8.39         11.61         1.12 o                         
  -1   0   9          3.97          6.09         0.73 o                         
   0   0   9        860.68        862.38         7.82 o                         
   1   0   9         18.82         20.63         0.69 o                         
   2   0   9         12.95         14.93         0.79 o                         
   3   0   9        131.98        134.94         2.15 o                         
   4   0   9        154.94        144.74         3.70 o                         
   5   0   9        361.46        372.50         6.80 o                         
   6   0   9        429.15        489.96         5.79 o                         
   7   0   9        367.06        365.82        10.38 o                         
  -4   1   9        484.90        524.97         5.43 o                         
  -3   1   9        314.02        354.70         3.50 o                         
  -2   1   9        101.93        116.67         2.46 o                         
  -1   1   9         29.01         37.94         0.98 o                         
   0   1   9        520.93        531.18         3.99 o                         
   1   1   9       1203.62       1146.62         9.31 o                         
   2   1   9        479.82        462.20         3.30 o                         
   3   1   9        109.25        106.59         1.50 o                         
   4   1   9         90.55         85.34         2.01 o                         
   5   1   9          1.56          2.42         0.89 o                         
   6   1   9          7.91          6.12         0.78 o                         
   7   1   9         53.20         54.50         2.21 o                         
  -4   2   9        461.30        484.55         4.07 o                         
  -3   2   9        914.50       1023.30         9.94 o                         
  -2   2   9         54.71         64.63         1.19 o                         
  -1   2   9         39.60         42.64         1.07 o                         
   0   2   9        898.49        909.66         5.36 o                         
   1   2   9       1924.79       1851.46        12.96 o                         
   2   2   9       1257.48       1258.85         9.47 o                         
   3   2   9        193.19        184.21         1.95 o                         
   4   2   9        123.96        106.22         1.92 o                         
   5   2   9        682.81        666.89         6.62 o                         
   6   2   9        951.30        984.80        10.78 o                         
   7   2   9        572.74        588.88         5.20 o                         
   8   2   9         90.42         94.37         1.61 o                         
  -4   3   9        100.05         82.52         6.85 o                         
  -3   3   9         82.78         86.30         1.33 o                         
  -2   3   9          3.08          2.87         0.63 o                         
  -1   3   9        151.77        173.19         2.15 o                         
   0   3   9        323.75        343.58         3.66 o                         
   1   3   9       3461.57       3395.80        31.82 o                         
   2   3   9        140.70        144.03         2.14 o                         
   3   3   9         28.52         30.55         0.90 o                         
   4   3   9         19.11         21.91         1.35 o                         
   5   3   9        947.25        953.55         6.56 o                         
   6   3   9       1459.34       1504.26        25.00 o                         
   7   3   9        657.88        696.85         7.99 o                         
   8   3   9        260.01        281.08         5.02 o                         
  -4   4   9        164.95        139.70         1.72 o                         
  -3   4   9        146.68        145.33         1.80 o                         
  -2   4   9         23.52         28.44         0.99 o                         
  -1   4   9         33.48         41.52         1.05 o                         
   0   4   9          0.45          3.61         0.65 o                         
   1   4   9         36.18         41.45         0.95 o                         
   2   4   9        141.48        136.82         1.92 o                         
   3   4   9        140.14        146.81         2.02 o                         
   4   4   9         18.70         22.02         0.87 o                         
   5   4   9        444.04        459.93         4.34 o                         
   6   4   9        135.07        137.78         1.90 o                         
   7   4   9        202.83        228.52         8.37 o                         
   8   4   9          0.11          0.24         0.50 o                         
  -3   5   9        474.68        513.47         6.05 o                         
  -2   5   9        315.36        332.08         4.93 o                         
  -1   5   9        105.59         94.83         1.64 o                         
   0   5   9         76.01         83.29         1.65 o                         
   1   5   9       1042.59       1063.48        18.25 o                         
   2   5   9        678.55        663.36         6.58 o                         
   3   5   9        222.51        237.46         3.15 o                         
   4   5   9         18.71         23.77         1.11 o                         
   5   5   9        298.13        286.42         3.13 o                         
   6   5   9        151.64        155.89         2.84 o                         
   7   5   9        198.95        230.34         3.20 o                         
   8   5   9         65.16         61.29         1.29 o                         
  -3   6   9        121.81        107.75         3.22 o                         
  -2   6   9         13.14         13.79         1.17 o                         
  -1   6   9        210.37        196.57         2.53 o                         
   0   6   9       1084.80       1104.55        13.45 o                         
   1   6   9        676.35        718.01         6.68 o                         
   2   6   9       2884.72       2876.05        18.75 o                         
   3   6   9         16.70         16.90         1.18 o                         
   4   6   9        134.70        141.63         2.04 o                         
   5   6   9        511.67        539.23        10.19 o                         
   6   6   9        986.28       1056.62         6.15 o                         
   7   6   9        876.14        923.07        11.46 o                         
   8   6   9        105.13        102.02         2.56 o                         
  -2   7   9         24.38         18.56         0.97 o                         
  -1   7   9         60.60         58.28         1.51 o                         
   0   7   9        129.32        136.01         3.99 o                         
   1   7   9        252.63        255.75         2.86 o                         
   2   7   9        133.63        121.78         2.26 o                         
   3   7   9         65.44         64.98         1.81 o                         
   4   7   9        278.80        284.86         5.92 o                         
   5   7   9        241.83        243.58         5.41 o                         
   6   7   9        921.34        904.59         6.58 o                         
   7   7   9        218.41        220.64         2.50 o                         
   8   7   9        127.49        121.18         1.72 o                         
  -1   8   9         70.35         59.33         1.46 o                         
   0   8   9         17.21         19.35         0.99 o                         
   1   8   9         29.96         34.59         1.31 o                         
   2   8   9        111.58        117.62         6.14 o                         
   3   8   9         48.65         48.28         1.13 o                         
   4   8   9        120.36        122.05         2.32 o                         
   5   8   9          1.90          2.08         0.90 o                         
   6   8   9          0.51          1.79         0.50 o                         
   7   8   9         11.18          9.25         0.52 o                         
   8   8   9          7.03          4.71         0.42 o                         
   0   9   9        402.16        330.70        13.95 o                         
   1   9   9        474.72        485.73         5.56 o                         
   2   9   9        376.48        408.71        13.22 o                         
   3   9   9        665.49        647.75         9.20 o                         
   4   9   9         20.36         18.30         0.87 o                         
   5   9   9        152.76        162.06         2.18 o                         
   6   9   9        310.50        305.71         7.04 o                         
   7   9   9        153.50        147.45         2.49 o                         
   8   9   9        120.21         72.84         1.25 o                         
   1  10   9        293.14        302.63         5.01 o                         
   2  10   9        122.55        121.72         2.60 o                         
   3  10   9         63.70         60.91         1.33 o                         
   4  10   9        153.61        136.93         2.99 o                         
   5  10   9        427.31        426.19         3.49 o                         
   6  10   9        179.75        146.52        13.47 o                         
   7  10   9        387.52        284.80         3.11 o                         
   2  11   9          0.22          0.38         0.47 o                         
   3  11   9          2.33          2.38         0.42 o                         
   4  11   9         54.70         53.68         1.45 o                         
   5  11   9        159.57        135.73         1.86 o                         
   6  11   9         97.29         71.17         1.75 o                         
   1  -4  10        231.68        222.22         4.08 o                         
   1  -3  10        153.36        146.12         3.00 o                         
   2  -3  10        174.48        170.18         5.49 o                         
   3  -3  10         29.04         27.58         1.15 o                         
  -1  -2  10          5.42          5.93         1.29 o                         
   1  -2  10         23.44         24.49         1.42 o                         
   2  -2  10        429.13        433.04         4.62 o                         
   3  -2  10        309.07        323.68         3.13 o                         
   4  -2  10        122.25        132.17         1.95 o                         
   5  -2  10         38.31         28.21         0.82 o                         
  -3  -1  10        797.79        712.34         8.94 o                         
  -2  -1  10        590.61        608.53         9.29 o                         
  -1  -1  10        535.82        537.88         8.86 o                         
   1  -1  10        206.61        205.72         3.02 o                         
   2  -1  10       1212.96       1262.21         7.68 o                         
   3  -1  10        854.55        896.05         7.26 o                         
   4  -1  10        371.11        387.80         3.59 o                         
   5  -1  10          0.06          1.29         0.63 o                         
   6  -1  10         58.80         40.70         1.94 o                         
  -3   0  10        245.08        250.10        10.55 o                         
  -2   0  10         33.90         35.55         1.57 o                         
  -1   0  10          4.53          5.21         0.87 o                         
   0   0  10        170.75        174.27         3.29 o                         
   1   0  10        362.20        367.80         4.27 o                         
   2   0  10        862.08        899.02         6.18 o                         
   3   0  10        995.10       1007.82        10.08 o                         
   4   0  10        141.17        146.39         2.01 o                         
   5   0  10          1.30          1.67         0.55 o                         
   6   0  10        166.59        184.58         4.14 o                         
  -3   1  10         57.72         69.90         3.80 o                         
  -2   1  10        283.44        308.64         4.40 o                         
  -1   1  10        805.20        820.96         7.18 o                         
   0   1  10         49.54         51.62         1.84 o                         
   1   1  10        170.63        167.80         3.44 o                         
   2   1  10          0.19          1.64         0.68 o                         
   3   1  10         21.43         19.48         0.88 o                         
   4   1  10         32.54         34.83         1.14 o                         
   5   1  10          0.75          1.93         0.86 o                         
   6   1  10         51.37         61.03         1.87 o                         
   7   1  10          0.41          0.50         0.62 o                         
  -3   2  10        928.54        986.38         7.46 o                         
  -2   2  10       1182.98       1273.93        15.32 o                         
  -1   2  10        523.91        565.69         5.61 o                         
   0   2  10         52.25         55.19         1.56 o                         
   1   2  10        198.00        193.51         2.87 o                         
   2   2  10        629.62        601.08         5.10 o                         
   3   2  10       1305.86       1301.99         9.15 o                         
   4   2  10        228.80        253.08         3.17 o                         
   5   2  10         48.82         49.48         1.67 o                         
   6   2  10        213.57        225.51         2.61 o                         
   7   2  10        158.18        143.66         7.62 o                         
  -3   3  10        415.93        451.22         6.58 o                         
  -2   3  10        640.95        685.18         9.77 o                         
  -1   3  10        110.99        115.91         1.75 o                         
   0   3  10         32.42         31.11         1.47 o                         
   1   3  10       1051.05       1052.17        16.74 o                         
   2   3  10       1397.23       1401.40        12.67 o                         
   3   3  10       1540.57       1582.23         8.01 o                         
   4   3  10        922.50        908.53        15.09 o                         
   5   3  10          7.40          9.87         0.89 o                         
   6   3  10        194.37        220.45         4.32 o                         
   7   3  10        547.54        615.35         5.51 o                         
  -3   4  10         11.52         17.37         1.09 o                         
  -2   4  10         16.18         13.06         0.76 o                         
  -1   4  10         84.57         87.47         1.39 o                         
   0   4  10        477.08        456.02         3.31 o                         
   1   4  10         15.08         15.23         0.82 o                         
   2   4  10        524.25        517.55         4.51 o                         
   3   4  10        304.22        313.31         4.62 o                         
   4   4  10        102.46        104.65         2.65 o                         
   5   4  10         29.17         30.62         1.03 o                         
   6   4  10         87.65        100.19         2.08 o                         
   7   4  10        351.13        402.96         6.00 o                         
   8   4  10         69.04         51.21         1.51 o                         
  -2   5  10        527.94        560.34         4.63 o                         
  -1   5  10        480.59        494.91         5.45 o                         
   0   5  10         71.82         80.66         2.03 o                         
   1   5  10         19.88         19.98         0.97 o                         
   2   5  10         63.25         67.35         1.48 o                         
   3   5  10        206.98        203.05         3.82 o                         
   4   5  10        229.14        237.12         3.47 o                         
   5   5  10          0.59          1.93         0.66 o                         
   6   5  10          0.20          1.57         0.66 o                         
   7   5  10         40.26         35.45         1.11 o                         
   8   5  10          2.31          1.90         0.58 o                         
  -2   6  10        469.20        400.90         5.23 o                         
  -1   6  10        226.79        241.75         3.95 o                         
   0   6  10         21.67         20.04         1.03 o                         
   1   6  10        615.62        618.00         7.21 o                         
   2   6  10       1547.37       1597.57        12.52 o                         
   3   6  10        806.71        854.38         7.80 o                         
   4   6  10        460.50        484.03         8.60 o                         
   5   6  10         61.49         59.90         1.37 o                         
   6   6  10        179.49        189.24         3.54 o                         
   7   6  10        338.08        339.46        10.31 o                         
   8   6  10        253.90        186.42         3.13 o                         
  -1   7  10         54.26         47.09         1.91 o                         
   0   7  10        294.99        281.83         5.70 o                         
   1   7  10        336.31        320.18         4.50 o                         
   2   7  10        391.27        426.90         5.74 o                         
   3   7  10        633.25        647.50         8.69 o                         
   4   7  10        143.93        156.83         3.85 o                         
   5   7  10          2.28          2.86         0.74 o                         
   6   7  10        335.71        330.10        13.94 o                         
   7   7  10        322.62        313.31         3.14 o                         
   8   7  10        299.75        188.83         3.09 o                         
   0   8  10         64.28         60.73         2.18 o                         
   1   8  10        158.31        146.65        11.78 o                         
   2   8  10          3.70          4.53         0.78 o                         
   3   8  10          6.02          6.29         1.01 o                         
   4   8  10          2.07          3.57         0.72 o                         
   5   8  10         44.70         43.60         1.24 o                         
   6   8  10         12.99         16.16         0.78 o                         
   7   8  10         41.96         29.56         1.67 o                         
   0   9  10         17.82         10.45         0.71 o                         
   1   9  10         24.02         22.29         1.48 o                         
   2   9  10        449.18        464.80         5.42 o                         
   3   9  10        410.40        407.09         4.78 o                         
   4   9  10        129.92        130.26         2.41 o                         
   5   9  10         13.73         11.65         1.04 o                         
   6   9  10          1.06          2.02         0.53 o                         
   7   9  10         49.72         38.70         0.84 o                         
   2  10  10        252.90        198.22         4.09 o                         
   3  10  10        288.98        251.49         5.52 o                         
   4  10  10         89.48         58.80        11.10 o                         
   5  10  10          2.32          2.44         0.56 o                         
   3  -1  11        444.91        430.35         7.02 o                         
   4  -1  11        916.28        858.36        10.68 o                         
   3   0  11       1008.77       1003.19        16.70 o                         
   4   0  11        676.03        717.06         6.77 o                         
   5   0  11        413.85        410.03         6.11 o                         
   2   1  11        108.53        111.77         3.82 o                         
   3   1  11          0.93          4.31         0.76 o                         
   4   1  11         42.83         52.30         1.46 o                         
   5   1  11          1.19          2.54         0.56 o                         
  -2   2  11        294.68        292.80         4.57 o                         
  -1   2  11        792.97        842.28        11.28 o                         
   0   2  11        603.24        618.87         9.61 o                         
   1   2  11         60.81         63.17         2.95 o                         
   2   2  11         34.56         33.16         1.40 o                         
   3   2  11        570.34        565.81         6.77 o                         
   4   2  11        325.89        345.93         4.61 o                         
   5   2  11        388.74        417.26         5.27 o                         
   6   2  11         36.27         33.56         0.81 o                         
  -2   3  11        577.36        584.00         7.60 o                         
  -1   3  11        449.24        504.38         7.85 o                         
   0   3  11        324.40        348.98         6.81 o                         
   1   3  11         34.07         29.50         2.26 o                         
   2   3  11        267.65        262.86         4.60 o                         
   3   3  11       1095.62       1127.66        11.39 o                         
   4   3  11       1530.41       1574.47        14.06 o                         
   5   3  11        688.52        732.54         7.44 o                         
   6   3  11         53.10         52.84         1.28 o                         
   7   3  11         57.79         48.26         1.35 o                         
  -2   4  11         84.06         78.15         1.89 o                         
  -1   4  11         48.34         56.03         2.29 o                         
   0   4  11         28.88         28.84         1.55 o                         
   1   4  11          2.16          6.27         1.05 o                         
   2   4  11        210.52        216.75         3.96 o                         
   3   4  11        499.84        523.44         8.53 o                         
   4   4  11        333.51        369.49         4.30 o                         
   5   4  11        178.35        203.14         2.92 o                         
   6   4  11         12.63         10.96         1.07 o                         
   7   4  11        111.55        103.18         3.13 o                         
  -1   5  11        113.36        111.85         2.79 o                         
   0   5  11        512.43        548.47         6.15 o                         
   1   5  11         92.80         95.53         2.04 o                         
   2   5  11          0.20          3.28         0.85 o                         
   3   5  11          5.59          7.73         0.76 o                         
   4   5  11        127.74        138.38         3.10 o                         
   5   5  11          4.18          7.27         0.88 o                         
   6   5  11         81.66         86.26         1.96 o                         
   7   5  11         32.56         33.24         1.09 o                         
   0   6  11        150.02        179.91         9.01 o                         
   1   6  11         16.56         18.87         1.31 o                         
   2   6  11        194.98        185.11         5.16 o                         
   3   6  11        568.74        577.81         5.51 o                         
   4   6  11        731.22        695.40        18.18 o                         
   5   6  11        499.79        488.52         4.90 o                         
   6   6  11         83.31         95.81         2.62 o                         
   7   6  11         19.72         19.78         0.87 o                         
   0   7  11        153.92        142.17         3.02 o                         
   1   7  11          0.14          1.42         0.80 o                         
   2   7  11        210.35        202.19         3.61 o                         
   3   7  11        410.15        425.16         5.48 o                         
   4   7  11        744.95        800.12         7.92 o                         
   5   7  11        340.26        349.03        13.76 o                         
   6   7  11         24.03         30.84         1.37 o                         
   7   7  11         71.15         43.06         1.31 o                         
   1   8  11        167.15        164.38         2.77 o                         
   2   8  11         97.99         89.01         2.48 o                         
   3   8  11         83.40         84.38         1.70 o                         
   4   8  11        197.62        185.28         2.86 o                         
   5   8  11          4.79          6.40         0.74 o                         
   6   8  11          0.50          1.19         0.53 o                         
   2   9  11         26.98         24.70         0.86 o                         
   3   9  11         65.66         57.35         1.79 o                         
   4   9  11        135.46        124.36        10.13 o                         
   5   9  11         87.33         77.89         3.16 o                         
   6   9  11         46.45         27.85         1.11 o                         
   3   2  12          2.64          1.40         0.98 o                         
   4   2  12        117.42        122.43         2.25 o                         
   4   3  12        709.39        692.45         6.88 o                         
   5   3  12        538.62        531.37         5.54 o                         
   1   4  12         97.15         98.19         2.70 o                         
   2   4  12          6.20          8.38         1.43 o                         
   4   4  12        387.34        394.16         4.59 o                         
   5   4  12        357.57        337.27         3.99 o                         
   6   4  12        140.26        113.75         2.48 o                         
   1   5  12         78.57         73.62         2.28 o                         
   2   5  12        295.77        325.92         5.95 o                         
   3   5  12         40.47         42.68         2.30 o                         
   4   5  12          0.88          2.57         1.11 o                         
   5   5  12          4.39          6.04         0.71 o                         
   6   5  12         10.36          9.50         0.58 o                         
   1   6  12        326.82        292.55         4.56 o                         
   2   6  12        240.56        264.00         3.48 o                         
   3   6  12         99.95        103.31         3.11 o                         
   4   6  12        115.13        113.25         3.15 o                         
   5   6  12        442.22        428.49         6.40 o                         
   6   6  12        223.45        153.15         2.74 o                         
   2   7  12         11.92         12.18         1.08 o                         
   3   7  12        167.61        168.06         3.61 o                         
   4   7  12        583.18        552.05         7.74 o                         
   5   7  12        532.34        476.89         6.57 o                         
   3   8  12        223.68        172.95         3.04 o                         
                                                                                
